# Supplementary material for: Comprehensive Prediction Analysis of Novel Noncoding Regulatory Variants Identified in the MicroRNA Binding Regions in Complement System Genes
Source: Int J Mol Sci. 2026 Jun 30;27(13):5877. doi: 10.3390/ijms27135877 (PMC13361139; doi:10.3390/ijms27135877)
Supplement: Supplementary file 1 [file ijms-27-05877-s001.zip]

Archive with 5 entries (5 files):
- New Suppl.Table S3 complement gene enrichment-Final.xlsx
- Revised Suppl.Table S1-Comprehensive variants list-Final.xlsx
- Revised Suppl.Table S2-TargetScan_8.0_COMPLEMENT_Final.xlsx
- Revised Suppl.Table S4-Mutation disease model-Final.xlsx
- Supplementary File. S1-SNPs of the coding sequences of Complement components.pdf
