# Supplementary material for: Comprehensive Prediction Analysis of Novel Noncoding Regulatory Variants Identified in the MicroRNA Binding Regions in Complement System Genes
Source: Int J Mol Sci. 2026 Jun 30;27(13):5877. doi: 10.3390/ijms27135877 (PMC13361139; doi:10.3390/ijms27135877)
Supplement: Supplementary file 1 [file ijms-27-05877-s001.zip › New Suppl.Table S3 complement gene enrichment-Final.xlsx]

## Sheet: Suppl.Table 3
background size	chart color	description	Evidence codes	intersecting genes	intersection size	network.SUID	nodes.SUID	p-value	precision	query size	recall	source	term id	term name	term size
8716	#a6cee3	Complement and coagulation cascades	"KEGG"	Total_miRNA_burden|C1QB|CFD|Lectin|CPM|CFH|C1R|C5AR2|C5AR1|C8B|CPN2|C2|CPN1|C4B|ITGAM (CR3)|C3|C4A|C5|C6|C7|Protease|C9|CD59|CD55|CR2|CR1|Alternative	27	189348	189501|65921|107155|189424|122059|112932|67120|189428|189432|189484|133952|69470|132942|189477|189439|70148|189473|77326|77914|81305|189396|92743|98856|98167|115920|113089|189386	4.92968e-55	1	27	0.313953	KEGG	KEGG:04610	Complement and coagulation cascades	86
8899	#1f78b4	Complement system in neuronal development and plasticity	"WP"	Total_miRNA_burden|C1QB|CFD|Lectin|CPM|CFH|C1S|C1R|C5AR2|C5AR1|C8B|CPN2|C2|CPN1|C4B|ITGAM (CR3)|C3|C4A|C5|C6|C7|Protease|C9|CD59|CD55|CR2|CR1|Alternative	28	189348	189501|65921|107155|189424|122059|112932|67732|67120|189428|189432|189484|133952|69470|132942|189477|189439|70148|189473|77326|77914|81305|189396|92743|98856|98167|115920|113089|189386	1.13062e-52	0.965517	29	0.264151	WikiPathways	WP:WP5090	Complement system in neuronal development and plasticity	106
20972	#b2df8a	"Any process involved in the activation of any of the steps of the complement cascade, which allows for the direct killing of microbes, the disposal of immune complexes, and the regulation of other immune processes; the initial steps of complement activation involve one of three pathways, the classical pathway, the alternative pathway, and the lectin pathway, all of which lead to the terminal com…	"NAS"|"TAS"|"IGI"|"IMP"|"IBA"|"IEA"|"IDA"	C1QB|CFD|Lectin|CPM|CFH|C5AR2|C5AR1|C8B|CPN2|CPN1|C4B|ITGAM (CR3)|C3|C4A|C5|C7|Protease|C9|CD59|CD55|CR2|CR1|Alternative	23	189348	65921|107155|189424|122059|112932|189428|189432|189484|133952|132942|189477|189439|70148|189473|77326|81305|189396|92743|98856|98167|115920|113089|189386	2.53665e-50	0.71875	32	0.370968	Gene Ontology Biological Process	GO:0006956	complement activation	62
8899	#33a02c	Complement activation	"WP"	Total_miRNA_burden|C1QB|CFD|CPM|CFH|C5AR2|C5AR1|C8B|CPN2|CPN1|C4B|ITGAM (CR3)|C3|C4A|C5|C7|CD59|CD55|CR1|Alternative	20	189348	189501|65921|107155|122059|112932|189428|189432|189484|133952|132942|189477|189439|70148|189473|77326|81305|98856|98167|113089|189386	8.40294e-50	0.689655	29	0.909091	WikiPathways	WP:WP545	Complement activation	22
11056	#fb9a99	Complement cascade	"REAC"	C1QB|CFD|Lectin|CPM|C1S|C1R|C5AR2|C5AR1|Regulator|C8B|C8A|CPN2|CPN1|C4B|ITGAM (CR3)|C3|C4A|C5|C6|C7|Protease|C9|CD55|CR2|CR1|Alternative	26	189348	65921|107155|189424|122059|67732|67120|189428|189432|189381|189484|189400|133952|132942|189477|189439|70148|189473|77326|77914|81305|189396|92743|98167|115920|113089|189386	6.09093e-48	0.896552	29	0.234234	Reactome pathways	REAC:R-HSA-166658	Complement cascade	111
20972		"Any process involved in the activation of any of the steps of the classical pathway of the complement cascade which allows for the direct killing of microbes, the disposal of immune complexes, and the regulation of other immune processes." [GOC:add, ISBN:0781735149]	"NAS"|"TAS"|"IBA"|"IEA"|"IDA"	CFD|CPM|CFH|C5AR2|C5AR1|C8B|CPN2|CPN1|C4B|ITGAM (CR3)|C3|C4A|C5|C7|Protease|C9|CD59|CR2|Alternative	19	189348	107155|122059|112932|189428|189432|189484|133952|132942|189477|189439|70148|189473|77326|81305|189396|92743|98856|115920|189386	1.69524e-43	0.59375	32	0.5	Gene Ontology Biological Process	GO:0006958	complement activation, classical pathway	38
11056		Regulation of Complement cascade	"REAC"	CFD|Lectin|CPM|C1S|C1R|C5AR2|C5AR1|Regulator|C8B|C8A|CPN2|CPN1|C4B|ITGAM (CR3)|C3|C4A|C5|C6|C7|Protease|C9|CR2|CR1|Alternative	24	189348	107155|189424|122059|67732|67120|189428|189432|189381|189484|189400|133952|132942|189477|189439|70148|189473|77326|77914|81305|189396|92743|115920|113089|189386	2.47122e-43	0.827586	29	0.237624	Reactome pathways	REAC:R-HSA-977606	Regulation of Complement cascade	101
8899		Complement and coagulation cascades	"WP"	Total_miRNA_burden|C1QB|CFD|Lectin|CPM|CFH|C1R|C8B|CPN2|CPN1|C3|C4A|C5|C6|C7|Protease|C9|CD59|CD55|CR2|CR1|Alternative	22	189348	189501|65921|107155|189424|122059|112932|67120|189484|133952|132942|70148|189473|77326|77914|81305|189396|92743|98856|98167|115920|113089|189386	1.82122e-42	0.758621	29	0.37931	WikiPathways	WP:WP558	Complement and coagulation cascades	58
8899		Dengue 2 interactions with complement and coagulation cascades	"WP"	Total_miRNA_burden|C1QB|CFD|Lectin|CPM|CFH|C1R|C8B|CPN2|CPN1|C3|C4A|C5|C6|C7|Protease|C9|CD59|CD55|CR2|CR1|Alternative	22	189348	189501|65921|107155|189424|122059|112932|67120|189484|133952|132942|70148|189473|77326|77914|81305|189396|92743|98856|98167|115920|113089|189386	2.90191e-42	0.758621	29	0.372881	WikiPathways	WP:WP3896	Dengue 2 interactions with complement and coagulation cascades	59
20972		"An immune response dependent upon secreted immunoglobulin. An example of this process is found in Mus musculus." [GO_REF:0000022, GOC:add, ISBN:0781735149]	"NAS"|"TAS"|"IBA"|"IEA"|"IDA"	CFD|CPM|CFH|C5AR2|C5AR1|C8B|CPN2|CPN1|C4B|ITGAM (CR3)|C3|C4A|C5|C7|Protease|C9|CD59|CR2|Alternative	19	189348	107155|122059|112932|189428|189432|189484|133952|132942|189477|189439|70148|189473|77326|81305|189396|92743|98856|115920|189386	2.30647e-40	0.59375	32	0.372549	Gene Ontology Biological Process	GO:0002455	humoral immune response mediated by circulating immunoglobulin	51
8899		Complement system	"WP"	C1QB|Lectin|CPM|C1S|C1R|C5AR1|C8B|C8A|CPN1|C4B|ITGAM (CR3)|C3|C4A|C5|C6|C7|Protease|C9|CD59|CD55|CR2|CR1	22	189348	65921|189424|122059|67732|67120|189432|189484|189400|132942|189477|189439|70148|189473|77326|77914|81305|189396|92743|98856|98167|115920|113089	4.98013e-37	0.758621	29	0.234043	WikiPathways	WP:WP2806	Complement system	94
20972		"Any process that initiates an immune response." [GO_REF:0000022, GOC:add, ISBN:0781735149]	"NAS"|"TAS"|"IGI"|"IMP"|"ISS"|"IBA"|"IEA"|"IDA"	C1QB|CFD|Lectin|CPM|CFH|C1S|C1R|C5AR2|C5AR1|C8B|CPN2|C2|CPN1|C4B|ITGAM (CR3)|C3|C4A|C5|C6|C7|Protease|C9|CD59|CD55|CR2|CR1|Alternative	27	189348	65921|107155|189424|122059|112932|67732|67120|189428|189432|189484|133952|69470|132942|189477|189439|70148|189473|77326|77914|81305|189396|92743|98856|98167|115920|113089|189386	1.2726e-34	0.84375	32	0.0464716	Gene Ontology Biological Process	GO:0002253	activation of immune response	581
20972		"An immune response mediated through a body fluid." [GOC:hb, ISBN:0198506732]	"NAS"|"TAS"|"IGI"|"IMP"|"IBA"|"IEA"|"IDA"	C1QB|CFD|Lectin|CPM|CFH|C5AR2|C5AR1|C8B|CPN2|CPN1|C4B|ITGAM (CR3)|C3|C4A|C5|C7|Protease|C9|CD59|CD55|CR2|CR1|Alternative	23	189348	65921|107155|189424|122059|112932|189428|189432|189484|133952|132942|189477|189439|70148|189473|77326|81305|189396|92743|98856|98167|115920|113089|189386	5.24158e-34	0.71875	32	0.0848708	Gene Ontology Biological Process	GO:0006959	humoral immune response	271
5200		An abnormality of the complement system.	"HP"	Total_miRNA_burden|C1QB|CFD|Lectin|CPM|C5AR2|C5AR1|CPN2|C2|CPN1|C4B|ITGAM (CR3)|C3|C4A|C5|Protease|CD59|CR2|CR1|Alternative	20	189348	189501|65921|107155|189424|122059|189428|189432|133952|69470|132942|189477|189439|70148|189473|77326|189396|98856|115920|113089|189386	9.16535e-33	0.8	25	0.322581	Human Phenotype Ontology	HP:0005339	Abnormality of complement system	62
20972		"Any process that activates or increases the frequency, rate or extent of the immune response, the immunological reaction of an organism to an immunogenic stimulus." [GOC:ai]	"NAS"|"TAS"|"IGI"|"IMP"|"ISS"|"IBA"|"IEA"|"IDA"	C1QB|CFD|Lectin|CPM|CFH|C1S|C1R|C5AR2|C5AR1|C8B|CPN2|C2|CPN1|C4B|ITGAM (CR3)|C3|C4A|C5|C6|C7|Protease|C9|CD59|CD55|CR2|CR1|Alternative	27	189348	65921|107155|189424|122059|112932|67732|67120|189428|189432|189484|133952|69470|132942|189477|189439|70148|189473|77326|77914|81305|189396|92743|98856|98167|115920|113089|189386	3.39288e-31	0.84375	32	0.0348387	Gene Ontology Biological Process	GO:0050778	positive regulation of immune response	775
5200		An immunodeficiency defined by the absent or suboptimal functioning of one of the complement system proteins.	"HP"	Total_miRNA_burden|C1QB|CFD|Lectin|C5AR2|C5AR1|CPN2|C2|CPN1|C4B|ITGAM (CR3)|C3|C4A|C5|Protease|CD59|CR2|CR1|Alternative	19	189348	189501|65921|107155|189424|189428|189432|133952|69470|132942|189477|189439|70148|189473|77326|189396|98856|115920|113089|189386	1.19468e-30	0.76	25	0.322034	Human Phenotype Ontology	HP:0004431	Reduced circulating complement concentration	59
8716		Staphylococcus aureus infection	"KEGG"	Total_miRNA_burden|C1QB|CFD|Lectin|CPM|CFH|C1R|C8B|CPN2|C2|CPN1|C4B|ITGAM (CR3)|C6|CD59|CD55|CR1|Alternative	18	189348	189501|65921|107155|189424|122059|112932|67120|189484|133952|69470|132942|189477|189439|77914|98856|98167|113089|189386	4.3193e-29	0.666667	27	0.206897	KEGG	KEGG:05150	Staphylococcus aureus infection	87
20972		"Any process that modulates the frequency, rate or extent of the immune response, the immunological reaction of an organism to an immunogenic stimulus." [GOC:ai]	"NAS"|"TAS"|"IGI"|"IMP"|"ISS"|"IBA"|"IEA"|"IDA"	C1QB|CFD|Lectin|CPM|CFH|C1S|C1R|C5AR2|C5AR1|C8B|CPN2|C2|CPN1|C4B|ITGAM (CR3)|C3|C4A|C5|C6|C7|Protease|C9|CD59|CD55|CR2|CR1|Alternative	27	189348	65921|107155|189424|122059|112932|67732|67120|189428|189432|189484|133952|69470|132942|189477|189439|70148|189473|77326|77914|81305|189396|92743|98856|98167|115920|113089|189386	1.52177e-28	0.84375	32	0.0278351	Gene Ontology Biological Process	GO:0050776	regulation of immune response	970
20972		"An immune response mediated by immunoglobulins, whether cell-bound or in solution." [GO_REF:0000022, GOC:add, ISBN:0781735149]	"NAS"|"TAS"|"IBA"|"IEA"|"IDA"	CFD|CPM|CFH|C5AR2|C5AR1|C8B|CPN2|CPN1|C4B|ITGAM (CR3)|C3|C4A|C5|C7|Protease|C9|CD59|CR2|Alternative	19	189348	107155|122059|112932|189428|189432|189484|133952|132942|189477|189439|70148|189473|77326|81305|189396|92743|98856|115920|189386	1.04306e-27	0.59375	32	0.0935961	Gene Ontology Biological Process	GO:0016064	immunoglobulin mediated immune response	203
20972		"Any process involved with the carrying out of an immune response by a B cell, through, for instance, the production of antibodies or cytokines, or antigen presentation to T cells." [GO_REF:0000022, GOC:add, ISBN:0781735149]	"NAS"|"TAS"|"IBA"|"IEA"|"IDA"	CFD|CPM|CFH|C5AR2|C5AR1|C8B|CPN2|CPN1|C4B|ITGAM (CR3)|C3|C4A|C5|C7|Protease|C9|CD59|CR2|Alternative	19	189348	107155|122059|112932|189428|189432|189484|133952|132942|189477|189439|70148|189473|77326|81305|189396|92743|98856|115920|189386	1.39399e-27	0.59375	32	0.092233	Gene Ontology Biological Process	GO:0019724	B cell mediated immunity	206
20972		"Any process that activates or increases the frequency, rate, or extent of an immune system process." [GOC:add]	"NAS"|"TAS"|"IGI"|"IMP"|"ISS"|"IBA"|"IEA"|"IDA"	C1QB|CFD|Lectin|CPM|CFH|C1S|C1R|C5AR2|C5AR1|C8B|CPN2|C2|CPN1|C4B|ITGAM (CR3)|C3|C4A|C5|C6|C7|Protease|C9|CD59|CD55|CR2|CR1|Alternative	27	189348	65921|107155|189424|122059|112932|67732|67120|189428|189432|189484|133952|69470|132942|189477|189439|70148|189473|77326|77914|81305|189396|92743|98856|98167|115920|113089|189386	6.01589e-27	0.84375	32	0.0243024	Gene Ontology Biological Process	GO:0002684	positive regulation of immune system process	1111
8716		Coronavirus disease - COVID-19	"KEGG"	Total_miRNA_burden|C1QB|CFD|CPM|CFH|C1R|C5AR2|C5AR1|C8B|CPN2|CPN1|C4B|ITGAM (CR3)|C3|C4A|C5|C6|CD59|CD55|CR1|Alternative	21	189348	189501|65921|107155|122059|112932|67120|189428|189432|189484|133952|132942|189477|189439|70148|189473|77326|77914|98856|98167|113089|189386	7.0295e-27	0.777778	27	0.0897436	KEGG	KEGG:05171	Coronavirus disease - COVID-19	234
20972		"Any process of the immune system that executes a component of an immune response. An effector immune process takes place after its activation." [GO_REF:0000022, GOC:add, ISBN:0781735149]	"NAS"|"TAS"|"IGI"|"IMP"|"ISS"|"IBA"|"IEA"|"IDA"	C1QB|CFD|Lectin|CPM|CFH|C5AR2|C5AR1|C8B|CPN2|C2|CPN1|C4B|ITGAM (CR3)|C3|C4A|C5|C7|Protease|C9|CD59|CD55|CR2|CR1|Alternative	24	189348	65921|107155|189424|122059|112932|189428|189432|189484|133952|69470|132942|189477|189439|70148|189473|77326|81305|189396|92743|98856|98167|115920|113089|189386	4.2102e-26	0.75	32	0.0338028	Gene Ontology Biological Process	GO:0002252	immune effector process	710
20972		"Any process involved in the activation of any of the steps of the alternative pathway of the complement cascade which allows for the direct killing of microbes and the regulation of other immune processes." [GOC:add, ISBN:0781735149]	"NAS"|"TAS"|"IMP"|"IEA"|"IDA"	C1QB|Lectin|C5AR2|C5AR1|CPN1|ITGAM (CR3)|C4A|C5|Protease|C9|CR1	11	189348	65921|189424|189428|189432|132942|189439|189473|77326|189396|92743|113089	2.70773e-25	0.34375	32	0.647059	Gene Ontology Biological Process	GO:0006957	complement activation, alternative pathway	17
11056		Innate Immune System	"REAC"	C1QB|CFD|Lectin|CPM|C1S|C1R|C5AR2|C5AR1|Regulator|C8B|C8A|CPN2|C2|CPN1|C4B|ITGAM (CR3)|C3|C4A|C5|C6|C7|Protease|C9|CD55|CR2|CR1|Alternative	27	189348	65921|107155|189424|122059|67732|67120|189428|189432|189381|189484|189400|133952|69470|132942|189477|189439|70148|189473|77326|77914|81305|189396|92743|98167|115920|113089|189386	8.21968e-23	0.931034	29	0.0245009	Reactome pathways	REAC:R-HSA-168249	Innate Immune System	1102
20972		"Any process that modulates the frequency, rate, or extent of an immune system process." [GOC:add]	"NAS"|"TAS"|"IGI"|"IMP"|"ISS"|"IBA"|"IEA"|"IDA"	C1QB|CFD|Lectin|CPM|CFH|C1S|C1R|C5AR2|C5AR1|C8B|CPN2|C2|CPN1|C4B|ITGAM (CR3)|C3|C4A|C5|C6|C7|Protease|C9|CD59|CD55|CR2|CR1|Alternative	27	189348	65921|107155|189424|122059|112932|67732|67120|189428|189432|189484|133952|69470|132942|189477|189439|70148|189473|77326|77914|81305|189396|92743|98856|98167|115920|113089|189386	1.00678e-22	0.84375	32	0.0169385	Gene Ontology Biological Process	GO:0002682	regulation of immune system process	1594
20972		"Any process involved in the carrying out of an immune response by a lymphocyte." [GO_REF:0000022, GOC:add, ISBN:0781735149]	"NAS"|"TAS"|"IMP"|"IBA"|"IEA"|"IDA"	CFD|CPM|CFH|C5AR2|C5AR1|C8B|CPN2|CPN1|C4B|ITGAM (CR3)|C3|C4A|C5|C7|Protease|C9|CD59|CR2|Alternative	19	189348	107155|122059|112932|189428|189432|189484|133952|132942|189477|189439|70148|189473|77326|81305|189396|92743|98856|115920|189386	1.81331e-22	0.59375	32	0.0503979	Gene Ontology Biological Process	GO:0002449	lymphocyte mediated immunity	377
20972		"Any process involved in the carrying out of an immune response by a leukocyte." [GO_REF:0000022, GOC:add, ISBN:0781735149]	"NAS"|"TAS"|"IGI"|"IMP"|"ISS"|"IBA"|"IEA"|"IDA"	CFD|CPM|CFH|C5AR2|C5AR1|C8B|CPN2|C2|CPN1|C4B|ITGAM (CR3)|C3|C4A|C5|C7|Protease|C9|CD59|CR2|Alternative	20	189348	107155|122059|112932|189428|189432|189484|133952|69470|132942|189477|189439|70148|189473|77326|81305|189396|92743|98856|115920|189386	2.19358e-22	0.625	32	0.0421053	Gene Ontology Biological Process	GO:0002443	leukocyte mediated immunity	475
20972		"Innate immune responses are defense responses mediated by germline encoded components that directly recognize components of potential pathogens." [GO_REF:0000022, GOC:add, GOC:ebc, GOC:mtg_sensu]	"NAS"|"TAS"|"IMP"|"IBA"|"IEA"|"IDA"	C1QB|CFD|Lectin|CPM|CFH|C5AR2|C5AR1|C8B|CPN2|C2|CPN1|C4B|ITGAM (CR3)|C3|C4A|C5|C7|Protease|C9|CD59|CD55|CR2|CR1|Alternative	24	189348	65921|107155|189424|122059|112932|189428|189432|189484|133952|69470|132942|189477|189439|70148|189473|77326|81305|189396|92743|98856|98167|115920|113089|189386	2.405e-22	0.75	32	0.0235756	Gene Ontology Biological Process	GO:0045087	innate immune response	1018
20972		"An immune response mediated by lymphocytes expressing specific receptors for antigen produced through a somatic diversification process that includes somatic recombination of germline gene segments encoding immunoglobulin superfamily domains. Recombined receptors for antigen encoded by immunoglobulin superfamily domains include T cell receptors and immunoglobulins (antibodies) produced by B cell…	"NAS"|"TAS"|"IMP"|"IBA"|"IEA"|"IDA"	CFD|CPM|CFH|C5AR2|C5AR1|C8B|CPN2|CPN1|C4B|ITGAM (CR3)|C3|C4A|C5|C7|Protease|C9|CD59|CR2|Alternative	19	189348	107155|122059|112932|189428|189432|189484|133952|132942|189477|189439|70148|189473|77326|81305|189396|92743|98856|115920|189386	3.31274e-22	0.59375	32	0.0488432	Gene Ontology Biological Process	GO:0002460	adaptive immune response based on somatic recombination of immune receptors built from immunoglobulin superfamily domains	389
20972		"Reactions triggered in response to the presence of a symbiont that act to protect or prevent damage to the host." [GOC:pg]	"NAS"|"TAS"|"IMP"|"IBA"|"IEA"|"IDA"	C1QB|CFD|Lectin|CPM|CFH|C5AR2|C5AR1|C8B|CPN2|C2|CPN1|C4B|ITGAM (CR3)|C3|C4A|C5|C7|Protease|C9|CD59|CD55|CR2|CR1|Alternative	24	189348	65921|107155|189424|122059|112932|189428|189432|189484|133952|69470|132942|189477|189439|70148|189473|77326|81305|189396|92743|98856|98167|115920|113089|189386	1.52687e-21	0.75	32	0.0218182	Gene Ontology Biological Process	GO:0140546	defense response to symbiont	1100
20972		"Reactions triggered in response to the presence of another organism that act to protect the cell or organism from damage caused by that organism." [GOC:dos]	"NAS"|"TAS"|"IMP"|"IBA"|"IEA"|"IDA"	C1QB|CFD|Lectin|CPM|CFH|C5AR2|C5AR1|C8B|CPN2|C2|CPN1|C4B|ITGAM (CR3)|C3|C4A|C5|C7|Protease|C9|CD59|CD55|CR2|CR1|Alternative	24	189348	65921|107155|189424|122059|112932|189428|189432|189484|133952|69470|132942|189477|189439|70148|189473|77326|81305|189396|92743|98856|98167|115920|113089|189386	2.39589e-21	0.75	32	0.0214095	Gene Ontology Biological Process	GO:0098542	defense response to other organism	1121
20972		"Reactions, triggered in response to the presence of a foreign body or the occurrence of an injury, which result in restriction of damage to the organism attacked or prevention/recovery from the infection caused by the attack." [GOC:go_curators]	"NAS"|"TAS"|"IMP"|"ISS"|"IBA"|"IEA"|"IDA"	C1QB|CFD|Lectin|CPM|CFH|C1S|C1R|C5AR2|C5AR1|C8B|CPN2|C2|CPN1|C4B|ITGAM (CR3)|C3|C4A|C5|C6|C7|Protease|C9|CD59|CD55|CR2|CR1|Alternative	27	189348	65921|107155|189424|122059|112932|67732|67120|189428|189432|189484|133952|69470|132942|189477|189439|70148|189473|77326|77914|81305|189396|92743|98856|98167|115920|113089|189386	8.7134e-21	0.84375	32	0.0143388	Gene Ontology Biological Process	GO:0006952	defense response	1883
20972		"Any immune system process that functions in the calibrated response of an organism to a potential internal or invasive threat." [GO_REF:0000022, GOC:add]	"IC"|"NAS"|"TAS"|"IGI"|"IMP"|"ISS"|"IBA"|"IEA"|"IDA"	C1QB|CFD|Lectin|CPM|CFH|C1S|C1R|C5AR2|C5AR1|C8B|CPN2|C2|CPN1|C4B|ITGAM (CR3)|C3|C4A|C5|C6|C7|Protease|C9|CD59|CD55|CR2|CR1|Alternative	27	189348	65921|107155|189424|122059|112932|67732|67120|189428|189432|189484|133952|69470|132942|189477|189439|70148|189473|77326|77914|81305|189396|92743|98856|98167|115920|113089|189386	2.00661e-19	0.84375	32	0.0127479	Gene Ontology Biological Process	GO:0006955	immune response	2118
8899		Allograft rejection	"WP"	Total_miRNA_burden|CFD|C5AR2|C5AR1|C8B|CPN2|CPN1|C4B|ITGAM (CR3)|C3|C4A|C5|C7|Alternative	14	189348	189501|107155|189428|189432|189484|133952|132942|189477|189439|70148|189473|77326|81305|189386	2.84194e-19	0.482759	29	0.159091	WikiPathways	WP:WP2328	Allograft rejection	88
8899		Complement mediated inflammation of pulmonary alveolus in COVID 19 hypothetical pathway	"WP"	C1R|C5AR1|CPN1|ITGAM (CR3)|C3|C4A|C5|C6|CD59	9	189348	67120|189432|132942|189439|70148|189473|77326|77914|98856	3.23825e-19	0.310345	29	0.75	WikiPathways	WP:WP5148	Complement mediated inflammation of pulmonary alveolus in COVID 19 hypothetical pathway	12
20972		"Any process that results in a change in state or activity of a cell or an organism (in terms of movement, secretion, enzyme production, gene expression, etc.) as a result of a stimulus from another living organism." [GOC:ai]	"NAS"|"TAS"|"IMP"|"IBA"|"IEA"|"IDA"	C1QB|CFD|Lectin|CPM|CFH|C1R|C5AR2|C5AR1|C8B|CPN2|C2|CPN1|C4B|ITGAM (CR3)|C3|C4A|C5|C7|Protease|C9|CD59|CD55|CR2|CR1|Alternative	25	189348	65921|107155|189424|122059|112932|67120|189428|189432|189484|133952|69470|132942|189477|189439|70148|189473|77326|81305|189396|92743|98856|98167|115920|113089|189386	3.30766e-19	0.78125	32	0.015528	Gene Ontology Biological Process	GO:0051707	response to other organism	1610
20972		"Any process that results in a change in state or activity of a cell or an organism (in terms of movement, secretion, enzyme production, gene expression, etc.) as a result of an external biotic stimulus, an external stimulus caused by, or produced by living things." [GOC:go_curators]	"NAS"|"TAS"|"IMP"|"IBA"|"IEA"|"IDA"	C1QB|CFD|Lectin|CPM|CFH|C1R|C5AR2|C5AR1|C8B|CPN2|C2|CPN1|C4B|ITGAM (CR3)|C3|C4A|C5|C7|Protease|C9|CD59|CD55|CR2|CR1|Alternative	25	189348	65921|107155|189424|122059|112932|67120|189428|189432|189484|133952|69470|132942|189477|189439|70148|189473|77326|81305|189396|92743|98856|98167|115920|113089|189386	3.46285e-19	0.78125	32	0.0154991	Gene Ontology Biological Process	GO:0043207	response to external biotic stimulus	1613
8716		Systemic lupus erythematosus	"KEGG"	Total_miRNA_burden|CFD|CPM|CFH|C5AR2|C5AR1|C8B|CPN2|CPN1|C4B|ITGAM (CR3)|C3|C4A|C5|Alternative	15	189348	189501|107155|122059|112932|189428|189432|189484|133952|132942|189477|189439|70148|189473|77326|189386	3.53995e-19	0.555556	27	0.110294	KEGG	KEGG:05322	Systemic lupus erythematosus	136
20972		"Any process that results in a change in state or activity of a cell or an organism (in terms of movement, secretion, enzyme production, gene expression, etc.) as a result of a biotic stimulus, a stimulus caused or produced by a living organism." [GOC:hb]	"NAS"|"TAS"|"IMP"|"IBA"|"IEA"|"IDA"	C1QB|CFD|Lectin|CPM|CFH|C1R|C5AR2|C5AR1|C8B|CPN2|C2|CPN1|C4B|ITGAM (CR3)|C3|C4A|C5|C7|Protease|C9|CD59|CD55|CR2|CR1|Alternative	25	189348	65921|107155|189424|122059|112932|67120|189428|189432|189484|133952|69470|132942|189477|189439|70148|189473|77326|81305|189396|92743|98856|98167|115920|113089|189386	6.23562e-19	0.78125	32	0.0151332	Gene Ontology Biological Process	GO:0009607	response to biotic stimulus	1652
20972		"Any process that activates, maintains or increases the rate of a response to a stimulus. Response to stimulus is a change in state or activity of a cell or an organism (in terms of movement, secretion, enzyme production, gene expression, etc.) as a result of a stimulus." [GOC:jid]	"NAS"|"TAS"|"IGI"|"IMP"|"ISS"|"IBA"|"IEA"|"IDA"	C1QB|CFD|Lectin|CPM|CFH|C1S|C1R|C5AR2|C5AR1|C8B|CPN2|C2|CPN1|C4B|ITGAM (CR3)|C3|C4A|C5|C6|C7|Protease|C9|CD59|CD55|CR2|CR1|Alternative	27	189348	65921|107155|189424|122059|112932|67732|67120|189428|189432|189484|133952|69470|132942|189477|189439|70148|189473|77326|77914|81305|189396|92743|98856|98167|115920|113089|189386	2.26207e-18	0.84375	32	0.0116379	Gene Ontology Biological Process	GO:0048584	positive regulation of response to stimulus	2320
20972		"Any process evolved to enable an interaction with an organism of a different species." [GOC:cc]	"NAS"|"TAS"|"IMP"|"IBA"|"IEA"|"IDA"	C1QB|CFD|Lectin|CPM|CFH|C1R|C5AR2|C5AR1|C8B|CPN2|C2|CPN1|C4B|ITGAM (CR3)|C3|C4A|C5|C7|Protease|C9|CD59|CD55|CR2|CR1|Alternative	25	189348	65921|107155|189424|122059|112932|67120|189428|189432|189484|133952|69470|132942|189477|189439|70148|189473|77326|81305|189396|92743|98856|98167|115920|113089|189386	3.74557e-18	0.78125	32	0.0140687	Gene Ontology Biological Process	GO:0044419	biological process involved in interspecies interaction between organisms	1777
5200		An abnormality of the humoral immune system, which comprises antibodies produced by B cells as well as the complement system.	"HP"	Total_miRNA_burden|C1QB|CFD|Lectin|CPM|C5AR2|C5AR1|CPN2|C2|CPN1|C4B|ITGAM (CR3)|C3|C4A|C5|C7|Protease|CD59|CR2|CR1|Alternative	21	189348	189501|65921|107155|189424|122059|189428|189432|133952|69470|132942|189477|189439|70148|189473|77326|81305|189396|98856|115920|113089|189386	3.77924e-18	0.84	25	0.0584958	Human Phenotype Ontology	HP:0005368	Abnormality of humoral immunity	359
20972		"Any process that results in a change in state or activity of a cell or an organism (in terms of movement, secretion, enzyme production, gene expression, etc.) as a result of an external stimulus." [GOC:hb]	"NAS"|"TAS"|"IMP"|"IBA"|"IEA"|"IDA"	C1QB|CFD|Lectin|CPM|CFH|C1S|C1R|C5AR2|C5AR1|C8B|CPN2|C2|CPN1|C4B|ITGAM (CR3)|C3|C4A|C5|C6|C7|Protease|C9|CD59|CD55|CR2|CR1|Alternative	27	189348	65921|107155|189424|122059|112932|67732|67120|189428|189432|189484|133952|69470|132942|189477|189439|70148|189473|77326|77914|81305|189396|92743|98856|98167|115920|113089|189386	7.48423e-18	0.84375	32	0.0111248	Gene Ontology Biological Process	GO:0009605	response to external stimulus	2427
20208		"Binding to a component or product of the complement cascade." [GOC:add, ISBN:0781735149]	"TAS"|"ISS"|"IBA"|"IEA"|"IDA"	Lectin|C5AR1|CPN2|C2|C4B|Protease|C9|CD59|CR1	9	189348	189424|189432|133952|69470|189477|189396|92743|98856|113089	1.50682e-17	0.28125	32	0.36	Gene Ontology Molecular Function	GO:0001848	complement binding	25
8899		Oxidative damage response	"WP"	Total_miRNA_burden|CFD|CPM|CFH|C1R|C8B|CPN2|ITGAM (CR3)|C6|Protease|Alternative	11	189348	189501|107155|122059|112932|67120|189484|133952|189439|77914|189396|189386	1.55982e-17	0.37931	29	0.275	WikiPathways	WP:WP3941	Oxidative damage response	40
20972		"An immune response mediated by cells expressing specific receptors for antigens produced through a somatic diversification process, and allowing for an enhanced secondary response to subsequent exposures to the same antigen (immunological memory)." [GO_REF:0000022, GOC:add, ISBN:0781735149]	"IC"|"NAS"|"TAS"|"IMP"|"IBA"|"IEA"|"IDA"	CFD|CPM|CFH|C5AR2|C5AR1|C8B|CPN2|CPN1|C4B|ITGAM (CR3)|C3|C4A|C5|C7|Protease|C9|CD59|CR2|Alternative	19	189348	107155|122059|112932|189428|189432|189484|133952|132942|189477|189439|70148|189473|77326|81305|189396|92743|98856|115920|189386	1.13616e-16	0.59375	32	0.0249671	Gene Ontology Biological Process	GO:0002250	adaptive immune response	761
22155		"The space external to the outermost structure of a cell. For cells without external protective or external encapsulating structures this refers to space outside of the plasma membrane. This term covers the host cell environment outside an intracellular parasite." [GOC:go_curators]	"IPI"|"NAS"|"TAS"|"IBA"|"IEA"|"HDA"|"IDA"	Total_miRNA_burden|C1QB|CFD|C1QA|Lectin|CPM|CFH|C5AR2|C5AR1|Regulator|C8B|C8A|CPN2|C2|CPN1|C4B|ITGAM (CR3)|C3|C4A|C5|C7|Protease|C9|C3AR1|CD59|CD55|CR2|CR1|Alternative	29	189348	189501|65921|107155|65382|189424|122059|112932|189428|189432|189381|189484|189400|133952|69470|132942|189477|189439|70148|189473|77326|81305|189396|92743|189497|98856|98167|115920|113089|189386	8.25638e-16	0.90625	32	0.00682514	Gene Ontology Cellular Component branch	GO:0005576	extracellular region	4249
20972		"Any process involved in the development or functioning of the immune system, an organismal system for calibrated responses to potential internal or invasive threats." [GO_REF:0000022, GOC:add]	"IC"|"NAS"|"TAS"|"IGI"|"IMP"|"ISS"|"IBA"|"IEA"|"IDA"	C1QB|CFD|Lectin|CPM|CFH|C1S|C1R|C5AR2|C5AR1|C8B|CPN2|C2|CPN1|C4B|ITGAM (CR3)|C3|C4A|C5|C6|C7|Protease|C9|CD59|CD55|CR2|CR1|Alternative	27	189348	65921|107155|189424|122059|112932|67732|67120|189428|189432|189484|133952|69470|132942|189477|189439|70148|189473|77326|77914|81305|189396|92743|98856|98167|115920|113089|189386	9.32662e-16	0.84375	32	0.0092688	Gene Ontology Biological Process	GO:0002376	immune system process	2913
11056		Immune System	"REAC"	C1QB|CFD|Lectin|CPM|C1S|C1R|C5AR2|C5AR1|Regulator|C8B|C8A|CPN2|C2|CPN1|C4B|ITGAM (CR3)|C3|C4A|C5|C6|C7|Protease|C9|CD55|CR2|CR1|Alternative	27	189348	65921|107155|189424|122059|67732|67120|189428|189432|189381|189484|189400|133952|69470|132942|189477|189439|70148|189473|77326|77914|81305|189396|92743|98167|115920|113089|189386	2.38152e-15	0.931034	29	0.0129434	Reactome pathways	REAC:R-HSA-168256	Immune System	2086
22155		"A protein complex produced by sequentially activated components of the complement cascade inserted into a target cell membrane and forming a pore leading to cell lysis via ion and water flow." [GOC:add, ISBN:0198547684, ISBN:068340007X, ISBN:0781735149]	"IPI"|"TAS"|"IBA"|"IEA"|"IDA"	C5AR2|C5AR1|ITGAM (CR3)|C3|C4A|C5	6	189348	189428|189432|189439|70148|189473|77326	8.04333e-15	0.1875	32	0.857143	Gene Ontology Cellular Component branch	GO:0005579	membrane attack complex	7
8716		Pertussis	"KEGG"	Total_miRNA_burden|CFD|CPM|CFH|C8B|CPN2|C2|CPN1|C4B|ITGAM (CR3)|Alternative	11	189348	189501|107155|122059|112932|189484|133952|69470|132942|189477|189439|189386	8.07992e-15	0.407407	27	0.144737	KEGG	KEGG:05133	Pertussis	76
22155		"That part of a multicellular organism outside the cells proper, usually taken to be outside the plasma membranes, and occupied by fluid." [ISBN:0198547684]	"NAS"|"TAS"|"IBA"|"IEA"|"HDA"|"IDA"	C1QB|C1QA|Lectin|CPM|C5AR2|C5AR1|Regulator|C8B|C8A|CPN2|C2|CPN1|C4B|ITGAM (CR3)|C3|C4A|C5|C7|Protease|C9|C3AR1|CD59|CD55|CR2|CR1|Alternative	26	189348	65921|65382|189424|122059|189428|189432|189381|189484|189400|133952|69470|132942|189477|189439|70148|189473|77326|81305|189396|92743|189497|98856|98167|115920|113089|189386	1.50839e-14	0.8125	32	0.00799508	Gene Ontology Cellular Component branch	GO:0005615	extracellular space	3252
20972		"The series of molecular signals generated as a consequence of a component of the complement pathway binding to a complement receptor. Such components include both whole complement proteins and fragments of complement proteins generated through the activity of the complement pathway." [GO_REF:0000022, GOC:add, ISBN:0781735149]	"ISS"|"IBA"|"IEA"|"IDA"	C1S|C1R|C2|CPN1|C6|Protease|C9	7	189348	67732|67120|69470|132942|77914|189396|92743	4.76811e-14	0.21875	32	0.5	Gene Ontology Biological Process	GO:0002430	complement receptor mediated signaling pathway	14
22155		"A vesicle that is released into the extracellular region by fusion of the limiting endosomal membrane of a multivesicular body with the plasma membrane. Extracellular exosomes, also simply called exosomes, have a diameter of about 40-100 nm." [GOC:BHF, GOC:mah, GOC:vesicles, PMID:15908444, PMID:17641064, PMID:19442504, PMID:19498381, PMID:22418571, PMID:24009894]	"HDA"	C1QB|C1QA|Lectin|C5AR2|C5AR1|Regulator|C8B|CPN2|C2|CPN1|C4B|ITGAM (CR3)|C3|C4A|C5|C7|Protease|C9|C3AR1|CD59|CR2|CR1	22	189348	65921|65382|189424|189428|189432|189381|189484|133952|69470|132942|189477|189439|70148|189473|77326|81305|189396|92743|189497|98856|115920|113089	1.63295e-13	0.6875	32	0.0104216	Gene Ontology Cellular Component branch	GO:0070062	extracellular exosome	2111
22155		"Any vesicle that is part of the extracellular region." [GO_REF:0000064, GOC:pm, GOC:TermGenie, PMID:24769233]	"HDA"	C1QB|C1QA|Lectin|C5AR2|C5AR1|Regulator|C8B|CPN2|C2|CPN1|C4B|ITGAM (CR3)|C3|C4A|C5|C7|Protease|C9|C3AR1|CD59|CR2|CR1	22	189348	65921|65382|189424|189428|189432|189381|189484|133952|69470|132942|189477|189439|70148|189473|77326|81305|189396|92743|189497|98856|115920|113089	2.1993e-13	0.6875	32	0.0102756	Gene Ontology Cellular Component branch	GO:1903561	extracellular vesicle	2141
22155		"Organized structure of distinctive morphology and function, bounded by a lipid bilayer membrane and occurring outside the cell." [GOC:isa_complete]	"HDA"	C1QB|C1QA|Lectin|C5AR2|C5AR1|Regulator|C8B|CPN2|C2|CPN1|C4B|ITGAM (CR3)|C3|C4A|C5|C7|Protease|C9|C3AR1|CD59|CR2|CR1	22	189348	65921|65382|189424|189428|189432|189381|189484|133952|69470|132942|189477|189439|70148|189473|77326|81305|189396|92743|189497|98856|115920|113089	2.22107e-13	0.6875	32	0.0102708	Gene Ontology Cellular Component branch	GO:0065010	extracellular membrane-bounded organelle	2142
22155		"Organized structure of distinctive morphology and function, occurring outside the cell. Includes, for example, extracellular membrane vesicles (EMVs) and the cellulosomes of anaerobic bacteria and fungi." [GOC:jl, PMID:9914479]	"HDA"	C1QB|C1QA|Lectin|C5AR2|C5AR1|Regulator|C8B|CPN2|C2|CPN1|C4B|ITGAM (CR3)|C3|C4A|C5|C7|Protease|C9|C3AR1|CD59|CR2|CR1	22	189348	65921|65382|189424|189428|189432|189381|189484|133952|69470|132942|189477|189439|70148|189473|77326|81305|189396|92743|189497|98856|115920|113089	2.22107e-13	0.6875	32	0.0102708	Gene Ontology Cellular Component branch	GO:0043230	extracellular organelle	2142
11056		Activation of C3 and C5	"REAC"	C8B|CPN2|CPN1|C4B|ITGAM (CR3)|CR1	6	189348	189484|133952|132942|189477|189439|113089	4.71328e-13	0.206897	29	0.857143	Reactome pathways	REAC:R-HSA-174577	Activation of C3 and C5	7
22155		"A phospholipid microvesicle that is derived from any of several cell types, such as platelets, blood cells, endothelial cells, or others, and contains membrane receptors as well as other proteins characteristic of the parental cell. Microparticles are heterogeneous in size, and are characterized as microvesicles free of nucleic acids." [GOC:BHF, GOC:mah, PMID:16373184]	"HDA"	Lectin|CPM|C5AR1|Regulator|CPN2|CPN1|C4B|C5|CR1|Alternative	10	189348	189424|122059|189432|189381|133952|132942|189477|77326|113089|189386	7.55156e-13	0.3125	32	0.0724638	Gene Ontology Cellular Component branch	GO:0072562	blood microparticle	138
11056		Initial triggering of complement	"REAC"	C1QB|CFD|CPM|C8B|CPN2|CPN1|C4B|CD55|CR1|Alternative	10	189348	65921|107155|122059|189484|133952|132942|189477|98167|113089|189386	8.27974e-13	0.344828	29	0.131579	Reactome pathways	REAC:R-HSA-166663	Initial triggering of complement	76
20972		"Any process that modulates the frequency, rate or extent of complement activation." [GOC:go_curators]	"IMP"|"IBA"|"IEA"|"IDA"	Lectin|CPN1|C7|Protease|C9|CD55|CR2	7	189348	189424|132942|81305|189396|92743|98167|115920	1.07027e-12	0.21875	32	0.35	Gene Ontology Biological Process	GO:0030449	regulation of complement activation	20
11056		Terminal pathway of complement	"REAC"	C5AR2|C5AR1|ITGAM (CR3)|C3|C4A|C5	6	189348	189428|189432|189439|70148|189473|77326	1.88195e-12	0.206897	29	0.75	Reactome pathways	REAC:R-HSA-166665	Terminal pathway of complement	8
20972		"Any process that results in a change in state or activity of a cell or an organism (in terms of movement, secretion, enzyme production, gene expression, etc.) as a result of a disturbance in organismal or cellular homeostasis, usually, but not necessarily, exogenous (e.g. temperature, humidity, ionizing radiation)." [GOC:mah]	"NAS"|"TAS"|"IMP"|"ISS"|"IBA"|"IEA"|"IDA"	C1QB|CFD|Lectin|CPM|CFH|C1S|C1R|C5AR2|C5AR1|C8B|CPN2|C2|CPN1|C4B|ITGAM (CR3)|C3|C4A|C5|C6|C7|Protease|C9|CD59|CD55|CR2|CR1|Alternative	27	189348	65921|107155|189424|122059|112932|67732|67120|189428|189432|189484|133952|69470|132942|189477|189439|70148|189473|77326|77914|81305|189396|92743|98856|98167|115920|113089|189386	3.37523e-12	0.84375	32	0.00677711	Gene Ontology Biological Process	GO:0006950	response to stress	3984
20972		"Any process that modulates the frequency, rate or extent of a response to a stimulus. Response to stimulus is a change in state or activity of a cell or an organism (in terms of movement, secretion, enzyme production, gene expression, etc.) as a result of a stimulus." [GOC:jid]	"NAS"|"TAS"|"IGI"|"IMP"|"ISS"|"IBA"|"IEA"|"IDA"	C1QB|CFD|Lectin|CPM|CFH|C1S|C1R|C5AR2|C5AR1|C8B|CPN2|C2|CPN1|C4B|ITGAM (CR3)|C3|C4A|C5|C6|C7|Protease|C9|CD59|CD55|CR2|CR1|Alternative	27	189348	65921|107155|189424|122059|112932|67732|67120|189428|189432|189484|133952|69470|132942|189477|189439|70148|189473|77326|77914|81305|189396|92743|98856|98167|115920|113089|189386	3.5789e-12	0.84375	32	0.00676183	Gene Ontology Biological Process	GO:0048583	regulation of response to stimulus	3993
5200		Concentration below the lower limit of normal of one or more components of the the terminal membrane attack complex (MAC) portion of complement, which represents the lytic, pore-forming part of the system. The MAC comprises seven components: C5b, C6, C7, C8 (a heterotrimer composed of C8alpha, C8beta and C8gamma) and multiple copies of C9.	"HP"	C5AR2|C5AR1|ITGAM (CR3)|C3|C4A|C5	6	189348	189428|189432|189439|70148|189473|77326	1.04326e-11	0.24	25	1	Human Phenotype Ontology	HP:0033057	Decreased circulating terminal complement component concentration	6
20972		"Any process in an organism that results in the killing of its own cells or those of another organism, including in some cases the death of the other organism. Killing here refers to the induction of death in one cell by another cell, not cell-autonomous death due to internal or other environmental conditions." [GOC:add]	"ISS"|"IEA"|"IDA"	Lectin|C5AR2|C5AR1|C2|CPN1|ITGAM (CR3)|C3|C4A|C5|C7|C9	11	189348	189424|189428|189432|69470|132942|189439|70148|189473|77326|81305|92743	1.76974e-11	0.34375	32	0.0506912	Gene Ontology Biological Process	GO:0001906	cell killing	217
22155		"A protein complex providing a discrete opening in a membrane that allows the passage of gases and/or liquids." [ISBN:0198506732]	"IPI"|"TAS"|"IBA"|"IEA"|"IDA"	C5AR2|C5AR1|ITGAM (CR3)|C3|C4A|C5	6	189348	189428|189432|189439|70148|189473|77326	2.59532e-10	0.1875	32	0.230769	Gene Ontology Cellular Component branch	GO:0046930	pore complex	26
8899		Lupus therapies	"WP"	Total_miRNA_burden|CFD|C8B|CPN2|CPN1|C4B|Alternative	7	189348	189501|107155|189484|133952|132942|189477|189386	3.771e-10	0.241379	29	0.241379	WikiPathways	WP:WP5560	Lupus therapies	29
8716		Alcoholic liver disease	"KEGG"	Total_miRNA_burden|CFD|C1R|C8B|CPN2|CPN1|C4B|ITGAM (CR3)|C6|Alternative	10	189348	189501|107155|67120|189484|133952|132942|189477|189439|77914|189386	4.23095e-10	0.37037	27	0.0704225	KEGG	KEGG:04936	Alcoholic liver disease	142
20972		"Any process that modulates the frequency, rate, or extent of a humoral immune response." [GOC:add]	"IMP"|"IBA"|"IEA"|"IDA"	Lectin|CPN1|C7|Protease|C9|CD55|CR2	7	189348	189424|132942|81305|189396|92743|98167|115920	5.15967e-10	0.21875	32	0.159091	Gene Ontology Biological Process	GO:0002920	regulation of humoral immune response	44
22155		"Any small, fluid-filled, spherical organelle enclosed by membrane." [GOC:mah, GOC:pz, GOC:vesicles]	"TAS"|"IEA"|"HDA"	C1QB|C1QA|Lectin|C1R|C5AR2|C5AR1|Regulator|C8B|CPN2|C2|CPN1|C4B|ITGAM (CR3)|C3|C4A|C5|C6|C7|Protease|C9|C3AR1|CD59|CR2|CR1	24	189348	65921|65382|189424|67120|189428|189432|189381|189484|133952|69470|132942|189477|189439|70148|189473|77326|77914|81305|189396|92743|189497|98856|115920|113089	7.84715e-10	0.75	32	0.00595238	Gene Ontology Cellular Component branch	GO:0031982	vesicle	4032
20208		"Combining with any component or product of the complement cascade and transmitting the signal from one side of the membrane to the other to initiate a change in cell activity." [GOC:add, GOC:ai, GOC:pg, GOC:signaling, ISBN:0781735149, PMID:11884446]	"NAS"|"TAS"|"IBA"|"IEA"|"IDA"	C1S|C1R|C6|Protease|C9	5	189348	67732|67120|77914|189396|92743	1.36054e-09	0.15625	32	0.454545	Gene Ontology Molecular Function	GO:0004875	complement receptor activity	11
20208		"Combining with an opsonin and transmitting the signal from one side of the membrane to the other to initiate a change in cell activity." [GOC:add, GOC:signaling, ISBN:0781735149]	"TAS"|"IBA"|"IEA"|"IDA"	C1S|C1R|C6|C9	4	189348	67732|67120|77914|92743	1.06841e-08	0.125	32	0.8	Gene Ontology Molecular Function	GO:0001847	opsonin receptor activity	5
20972		"Any process that stops, prevents, or reduces the frequency, rate or extent of complement activation." [GOC:go_curators]	"IMP"|"IBA"|"IDA"	C7|Protease|C9|CD55|CR2	5	189348	81305|189396|92743|98167|115920	1.11824e-08	0.15625	32	0.384615	Gene Ontology Biological Process	GO:0045916	negative regulation of complement activation	13
20972		"A cellular process that results in the controlled breakdown of synapse. After it starts the process is continuous until the synapse has disappeared." [GOC:dos, PMID:12062020, PMID:18083105, PMID:22632716, PMID:29844190]	"ISS"|"IEA"	Total_miRNA_burden|CFD|C2|CPN1|Alternative	5	189348	189501|107155|69470|132942|189386	3.78304e-08	0.15625	32	0.3125	Gene Ontology Biological Process	GO:0098883	synapse pruning	16
20972		"Any process that stops, prevents, or reduces the frequency, rate, or extent of a humoral immune response." [GOC:add]	"IMP"|"IBA"|"IDA"	C7|Protease|C9|CD55|CR2	5	189348	81305|189396|92743|98167|115920	5.35356e-08	0.15625	32	0.294118	Gene Ontology Biological Process	GO:0002921	negative regulation of humoral immune response	17
5200		Recurrent infections by bacteria of the genus Neisseria, including N. meningitidis (one of the most common causes of bacterial meningitis).	"HP"	C5AR2|ITGAM (CR3)|C3|C4A|CR1	5	189348	189428|189439|70148|189473|113089	5.65427e-08	0.2	25	0.714286	Human Phenotype Ontology	HP:0005430	Recurrent Neisserial infections	7
11007		Skin 1; extracellular matrix[â‰¥Low]	"Enhanced"|"Supported"	CFD|Lectin|CPM|CPN1|C7|Alternative	6	189348	107155|189424|122059|132942|81305|189386	5.87225e-08	0.333333	18	0.1	Human Protein Atlas	HPA:0461431	Skin 1; extracellular matrix[â‰¥Low]	60
20208		"Binding to an opsonin, such as a complement component or antibody, deposited on the surface of a bacteria, virus, immune complex, or other particulate material." [GOC:add, ISBN:0781735149]	"ISS"|"IBA"|"IDA"	Lectin|C2|C4B|C9|CD59	5	189348	189424|69470|189477|92743|98856	5.92613e-08	0.15625	32	0.238095	Gene Ontology Molecular Function	GO:0001846	opsonin binding	21
11007		Skin 2; extracellular matrix[â‰¥Low]	"Enhanced"|"Supported"	CFD|Lectin|CPM|CPN1|C7|Alternative	6	189348	107155|189424|122059|132942|81305|189386	1.27423e-07	0.333333	18	0.0882353	Human Protein Atlas	HPA:0471431	Skin 2; extracellular matrix[â‰¥Low]	68
5200		A chronic, relapsing, inflammatory, and often febrile multisystemic disorder of connective tissue, characterized principally by involvement of the skin, joints, kidneys, and serosal membranes.	"HP"	CFD|CPM|C5AR1|C8B|CPN1|C4B|CD59	7	189348	107155|122059|189432|189484|132942|189477|98856	1.50636e-07	0.28	25	0.212121	Human Phenotype Ontology	HP:0002725	Systemic lupus erythematosus	33
20972		"Any process that activates or increases the frequency, rate or extent of a biological process. Biological processes are regulated by many means; examples include the control of gene expression, protein modification or interaction with a protein or substrate molecule." [GOC:jid]	"NAS"|"TAS"|"IGI"|"IMP"|"ISS"|"IBA"|"IEA"|"IDA"	C1QB|CFD|Lectin|CPM|CFH|C1S|C1R|C5AR2|C5AR1|C8B|CPN2|C2|CPN1|C4B|ITGAM (CR3)|C3|C4A|C5|C6|C7|Protease|C9|CD59|CD55|CR2|CR1|Alternative	27	189348	65921|107155|189424|122059|112932|67732|67120|189428|189432|189484|133952|69470|132942|189477|189439|70148|189473|77326|77914|81305|189396|92743|98856|98167|115920|113089|189386	2.24406e-07	0.84375	32	0.00439024	Gene Ontology Biological Process	GO:0048518	positive regulation of biological process	6150
20208		"Catalysis of the hydrolysis of peptide bonds in a polypeptide chain by a catalytic mechanism that involves a catalytic triad consisting of a serine nucleophile that is activated by a proton relay involving an acidic residue (e.g. aspartate or glutamate) and a basic residue (usually histidine)." [https://www.ebi.ac.uk/merops/about/glossary.shtml#CATTYPE]	"TAS"|"IBA"|"IEA"|"IDA"	C1QB|CPM|CFH|C8B|C3AR1|CD59|CD55|CR1	8	189348	65921|122059|112932|189484|189497|98856|98167|113089	2.95131e-07	0.25	32	0.039801	Gene Ontology Molecular Function	GO:0008236	serine-type peptidase activity	201
20208		"Catalysis of the hydrolysis of a substrate by a catalytic mechanism that involves a catalytic triad consisting of a serine nucleophile that is activated by a proton relay involving an acidic residue (e.g. aspartate or glutamate) and a basic residue (usually histidine)." [Wikipedia:Serine_hydrolase]	"TAS"|"IBA"|"IEA"|"IDA"	C1QB|CPM|CFH|C8B|C3AR1|CD59|CD55|CR1	8	189348	65921|122059|112932|189484|189497|98856|98167|113089	3.45017e-07	0.25	32	0.0390244	Gene Ontology Molecular Function	GO:0017171	serine hydrolase activity	205
20972		"Any process that activates or increases the frequency, rate or extent of apoptotic cell clearance." [GOC:obol]	"IGI"|"IMP"	C8B|CPN2|CPN1|C4B	4	189348	189484|133952|132942|189477	4.57434e-07	0.125	32	0.5	Gene Ontology Biological Process	GO:2000427	positive regulation of apoptotic cell clearance	8
5200		The occurrence of an immune reaction against the organism's own cells or tissues.	"HP"	Total_miRNA_burden|CFD|CPM|CFH|C5AR1|C8B|CPN2|C2|CPN1|C4B|Protease|CD59|Alternative	13	189348	189501|107155|122059|112932|189432|189484|133952|69470|132942|189477|189396|98856|189386	6.62673e-07	0.52	25	0.0403727	Human Phenotype Ontology	HP:0002960	Autoimmunity	322
5200		A functional abnormality of the immune system.	"HP"	Total_miRNA_burden|C1QB|CFD|Lectin|CPM|CFH|C5AR2|C5AR1|C8B|C8A|CPN2|C2|CPN1|C4B|ITGAM (CR3)|C3|C4A|C5|C7|Protease|CD59|CR2|CR1|Alternative	24	189348	189501|65921|107155|189424|122059|112932|189428|189432|189484|189400|133952|69470|132942|189477|189439|70148|189473|77326|81305|189396|98856|115920|113089|189386	7.97536e-07	0.96	25	0.0126117	Human Phenotype Ontology	HP:0010978	Abnormality of immune system physiology	1903
5200		Concentration of the complement component C3 in the blood circulation below the lower limit of normal.	"HP"	Lectin|CPN2|C2|CPN1|C4B|Protease|CR2	7	189348	189424|133952|69470|132942|189477|189396|115920	1.10213e-06	0.28	25	0.162791	Human Phenotype Ontology	HP:0005421	Decreased circulating complement C3 concentration	43
20972		"Any process that modulates the frequency, rate or extent of apoptotic cell clearance." [GOC:obol]	"IGI"|"IMP"	C8B|CPN2|CPN1|C4B	4	189348	189484|133952|132942|189477	1.36937e-06	0.125	32	0.4	Gene Ontology Biological Process	GO:2000425	regulation of apoptotic cell clearance	10
20972		"The disaggregation of a cell junction into its constituent components." [GOC:aruk, PMID:25490267]	"ISS"|"IEA"	Total_miRNA_burden|CFD|C2|CPN1|Alternative	5	189348	189501|107155|69470|132942|189386	1.44805e-06	0.15625	32	0.16129	Gene Ontology Biological Process	GO:0150146	cell junction disassembly	31
20972		"The hydrolysis of proteins into smaller polypeptides and/or amino acids by cleavage of their peptide bonds." [GOC:bf, GOC:mah]	"TAS"|"IBA"|"IEA"|"IDA"	C1QB|C1QA|Lectin|CPM|CFH|C8B|C8A|C9|C3AR1|CD59|CD55|CR1	12	189348	65921|65382|189424|122059|112932|189484|189400|92743|189497|98856|98167|113089	1.45836e-06	0.375	32	0.0149813	Gene Ontology Biological Process	GO:0006508	proteolysis	801
20208		"Combining with the C5a product of the complement cascade and transmitting the signal from one side of the membrane to the other to initiate a change in cell activity." [GOC:add, GOC:mah, GOC:pg, GOC:signaling, ISBN:0781735149]	"TAS"|"IBA"|"IEA"|"IDA"	C1S|C1R|C6	3	189348	67732|67120|77914	1.49043e-06	0.09375	32	1	Gene Ontology Molecular Function	GO:0004878	complement component C5a receptor activity	3
20972		"Cell killing caused by the membrane attack complex formed following complement activation." [GOC:add, GOC:rv]	"IEA"|"IDA"	Lectin|CPN1|C7|C9	4	189348	189424|132942|81305|92743	2.14957e-06	0.125	32	0.363636	Gene Ontology Biological Process	GO:0097278	complement-dependent cytotoxicity	11
8899		Acquired partial lipodystrophy Barraquer Simons syndrome	"WP"	C1QB|CPN1|ITGAM (CR3)|CR1	4	189348	65921|132942|189439|113089	2.67672e-06	0.137931	29	0.4	WikiPathways	WP:WP5104	Acquired partial lipodystrophy Barraquer Simons syndrome	10
20972		"Any process in an organism that results in the killing of cells of another organism, including in some cases the death of the other organism. Killing here refers to the induction of death in one cell by another cell, not cell-autonomous death due to internal or other environmental conditions." [GOC:add]	"IEA"	C5AR2|C5AR1|ITGAM (CR3)|C3|C4A|C5	6	189348	189428|189432|189439|70148|189473|77326	2.90243e-06	0.1875	32	0.0759494	Gene Ontology Biological Process	GO:0031640	killing of cells of another organism	79
20972		"The disruption of a cell of another organism, leading to damage or temporary subversion of that cell." [GOC:pg]	"IEA"	C5AR2|C5AR1|ITGAM (CR3)|C3|C4A|C5	6	189348	189428|189432|189439|70148|189473|77326	2.90243e-06	0.1875	32	0.0759494	Gene Ontology Biological Process	GO:0141061	disruption of cell in another organism	79
5200		A diminished activity of the classical complement pathway as measured by the assay for 50% haemolytic complement (CH50) activity of serum.	"HP"	Total_miRNA_burden|C4B|ITGAM (CR3)|C3	4	189348	189501|189477|189439|70148	3.34165e-06	0.16	25	0.8	Human Phenotype Ontology	HP:0025434	Reduced circulating CH50 activity	5
5200		Any deviation from the normal total hemolytic complement activity in the circulation.	"HP"	Total_miRNA_burden|C4B|ITGAM (CR3)|C3	4	189348	189501|189477|189439|70148	3.34165e-06	0.16	25	0.8	Human Phenotype Ontology	HP:0031904	Abnormal total hemolytic complement activity	5
20972		"The disruption of an anatomical structure of another organism, leading to damage or temporary subversion of that structure." [GOC:pg]	"IEA"	C5AR2|C5AR1|ITGAM (CR3)|C3|C4A|C5	6	189348	189428|189432|189439|70148|189473|77326	3.92447e-06	0.1875	32	0.0722892	Gene Ontology Biological Process	GO:0141060	disruption of anatomical structure in another organism	83
20972		"Early postnatal vertebrate developmental process, during which axons of retinal ganglion cells (RGCs), transmitting overlapping inputs from both eyes, segregate into distinct eye-specific non-overlapping regions in the dorsal lateral geniculate nucleus (dLGN) of the thalamus." [GOC:aruk, GOC:bc, PMID:16025107, PMID:22632727, PMID:29322522]	"ISS"|"IEA"	CFD|C2|CPN1	3	189348	107155|69470|132942	4.74533e-06	0.09375	32	1	Gene Ontology Biological Process	GO:0150064	vertebrate eye-specific patterning	3
20972		"A G protein-coupled receptor signaling pathway initiated by a C5a component of the complement pathway binding to a complement receptor, and ending with regulation of a downstream cellular process. C5a is a peptide derived from the C5 complement factor." [GOC:jc, PMID:15313431, Wikipedia:Complement_component_5a]	"IEA"|"IDA"	C1S|C1R|C6	3	189348	67732|67120|77914	4.74533e-06	0.09375	32	1	Gene Ontology Biological Process	GO:0038178	complement component C5a signaling pathway	3
8716		Prion disease	"KEGG"	Total_miRNA_burden|CFD|C5AR2|C5AR1|ITGAM (CR3)|C3|C4A|C5|Alternative	9	189348	189501|107155|189428|189432|189439|70148|189473|77326|189386	4.97446e-06	0.333333	27	0.0328467	KEGG	KEGG:05020	Prion disease	274
20208		"Catalysis of the hydrolysis of internal, alpha-peptide bonds in a polypeptide chain by a catalytic mechanism that involves a catalytic triad consisting of a serine nucleophile that is activated by a proton relay involving an acidic residue (e.g. aspartate or glutamate) and a basic residue (usually histidine)." [GOC:mah, https://www.ebi.ac.uk/merops/about/glossary.shtml#CATTYPE]	"TAS"|"IBA"|"IEA"|"IDA"	C1QB|CPM|CFH|C8B|CD59|CD55|CR1	7	189348	65921|122059|112932|189484|98856|98167|113089	5.31071e-06	0.21875	32	0.0380435	Gene Ontology Molecular Function	GO:0004252	serine-type endopeptidase activity	184
5200		Recurrent infections by Neisseria meningitidis (one of the most common causes of bacterial meningitis), which is also known as meningococcus.	"HP"	ITGAM (CR3)|C3|C4A|CR1	4	189348	189439|70148|189473|113089	9.99255e-06	0.16	25	0.666667	Human Phenotype Ontology	HP:0005381	Recurrent meningococcal disease	6
20208		"Catalysis of the hydrolysis of a peptide bond. A peptide bond is a covalent bond formed when the carbon atom from the carboxyl group of one amino acid shares electrons with the nitrogen atom from the amino group of a second amino acid." [EC:3.4.-.-, GOC:jl]	"TAS"|"IBA"|"IEA"|"IDA"	C1QB|C1QA|CPM|CFH|C8B|C8A|C3AR1|CD59|CD55|CR1	10	189348	65921|65382|122059|112932|189484|189400|189497|98856|98167|113089	1.10763e-05	0.3125	32	0.015949	Gene Ontology Molecular Function	GO:0008233	peptidase activity	627
22155		"The broad region around and including the plasma membrane of a cell, encompassing the cell cortex (inside the cell), the plasma membrane, and any external encapsulating structures." [GOC:pdt]	"IPI"|"NAS"|"TAS"|"ISS"|"IBA"|"IEA"|"IDA"	Total_miRNA_burden|CFD|C1QA|C1S|C1R|C5AR2|C5AR1|Regulator|CPN2|C2|CPN1|C4B|ITGAM (CR3)|C3|C4A|C5|C6|C7|Protease|C9|C3AR1|CR2|CR1|Alternative	24	189348	189501|107155|65382|67732|67120|189428|189432|189381|133952|69470|132942|189477|189439|70148|189473|77326|77914|81305|189396|92743|189497|115920|113089|189386	1.16038e-05	0.75	32	0.00383203	Gene Ontology Cellular Component branch	GO:0071944	cell periphery	6263
20972		"Synaptic pruning mediated by complement system signaling." [GOC:aruk, GOC:bc, PMID:18083105, PMID:22632727, PMID:29844190]	"ISS"|"IEA"	CFD|C2|CPN1	3	189348	107155|69470|132942	1.89616e-05	0.09375	32	0.75	Gene Ontology Biological Process	GO:0150062	complement-mediated synapse pruning	4
22155		"The membrane surrounding a cell that separates the cell from its external environment. It consists of a phospholipid bilayer and associated proteins." [ISBN:0716731363]	"IPI"|"NAS"|"TAS"|"ISS"|"IBA"|"IEA"|"IDA"	Total_miRNA_burden|CFD|C1QA|C1S|C1R|C5AR2|C5AR1|CPN2|C2|CPN1|C4B|ITGAM (CR3)|C3|C4A|C5|C6|C7|Protease|C9|C3AR1|CR2|CR1|Alternative	23	189348	189501|107155|65382|67732|67120|189428|189432|133952|69470|132942|189477|189439|70148|189473|77326|77914|81305|189396|92743|189497|115920|113089|189386	2.51666e-05	0.71875	32	0.00389434	Gene Ontology Cellular Component branch	GO:0005886	plasma membrane	5906
5200		An abnormality of the immune system.	"HP"	Total_miRNA_burden|C1QB|CFD|Lectin|CPM|CFH|C5AR2|C5AR1|C8B|C8A|CPN2|C2|CPN1|C4B|ITGAM (CR3)|C3|C4A|C5|C7|Protease|CD59|CR2|CR1|Alternative	24	189348	189501|65921|107155|189424|122059|112932|189428|189432|189484|189400|133952|69470|132942|189477|189439|70148|189473|77326|81305|189396|98856|115920|113089|189386	2.95865e-05	0.96	25	0.0108157	Human Phenotype Ontology	HP:0002715	Abnormality of the immune system	2219
8899		Cells and molecules involved in local acute inflammatory response	"WP"	CPN1|ITGAM (CR3)|C3|C4A	4	189348	132942|189439|70148|189473	2.98619e-05	0.137931	29	0.235294	WikiPathways	WP:WP4493	Cells and molecules involved in local acute inflammatory response	17
5200		Cutaneous lesion that develops as a dry, scaly, red patch that evolves to an indurated and hyperpigmented plaque with adherent scale. Scarring may result in central white patches (loss of pigmentation) and skin atrophy.	"HP"	Total_miRNA_burden|CPN2|C2|C4B|Protease|Alternative	6	189348	189501|133952|69470|189477|189396|189386	3.06816e-05	0.24	25	0.153846	Human Phenotype Ontology	HP:0007417	Discoid lupus rash	39
22155		"The component of the presynaptic membrane consisting of gene products and protein complexes that are loosely bound to one of its surfaces, but not integrated into the hydrophobic region." [GOC:autophagy, GOC:mf]	"IEA"	Total_miRNA_burden|CFD|Alternative	3	189348	189501|107155|189386	3.17753e-05	0.09375	32	0.375	Gene Ontology Cellular Component branch	GO:0098888	extrinsic component of presynaptic membrane	8
3383		C1q complex	"CORUM"	CFD|Alternative	2	189348	107155|189386	4.40685e-05	0.5	4	1	Manually annotated protein complexes from mammalian organisms	CORUM:6418	C1q complex	2
11056		Alternative complement activation	"REAC"	C1QB|CPN1|CR1	3	189348	65921|132942|113089	5.81654e-05	0.103448	29	0.6	Reactome pathways	REAC:R-HSA-173736	Alternative complement activation	5
22155		"The component of the postsynaptic membrane consisting of gene products and protein complexes that are loosely bound to one of its surfaces, but not integrated into the hydrophobic region." [GOC:autophagy, GOC:mf]	"IEA"	Total_miRNA_burden|CFD|Alternative	3	189348	189501|107155|189386	0.000124342	0.09375	32	0.25	Gene Ontology Cellular Component branch	GO:0098890	extrinsic component of postsynaptic membrane	12
11007		Skin 1; extracellular matrix[â‰¥Medium]	"Enhanced"|"Supported"	CFD|CPN1|C7|Alternative	4	189348	107155|132942|81305|189386	0.000152682	0.222222	18	0.0833333	Human Protein Atlas	HPA:0461432	Skin 1; extracellular matrix[â‰¥Medium]	48
20972		"Any process that modulates the frequency, rate, or extent of an immune effector process." [GOC:add]	"IGI"|"IMP"|"ISS"|"IBA"|"IEA"|"IDA"	Lectin|C2|CPN1|C7|Protease|C9|CD55|CR2	8	189348	189424|69470|132942|81305|189396|92743|98167|115920	0.000153667	0.25	32	0.0202532	Gene Ontology Biological Process	GO:0002697	regulation of immune effector process	395
20972		"Any process that stops, prevents, or reduces the frequency, rate or extent of complement activation by the classical pathway." [GOC:go_curators]	"IBA"|"IDA"	Protease|C9|CR2	3	189348	189396|92743|115920	0.000165399	0.09375	32	0.428571	Gene Ontology Biological Process	GO:0045959	negative regulation of complement activation, classical pathway	7
11007		Skin 2; extracellular matrix[â‰¥Medium]	"Enhanced"|"Supported"	CFD|CPN1|C7|Alternative	4	189348	107155|132942|81305|189386	0.000195491	0.222222	18	0.0784314	Human Protein Atlas	HPA:0471432	Skin 2; extracellular matrix[â‰¥Medium]	51
20972		"Any process that increases or activates the frequency, rate, or extent of production of vascular endothelial growth factor." [GOC:BHF, GOC:rl]	"IEA"|"IDA"	C1R|CPN1|ITGAM (CR3)|C6	4	189348	67120|132942|189439|77914	0.000200624	0.125	32	0.129032	Gene Ontology Biological Process	GO:0010575	positive regulation of vascular endothelial growth factor production	31
22155		"Any constituent part of a secondary organism with which the first organism is interacting." [GOC:jl]	"IEA"|"IDA"	Lectin|CPN2|C5	3	189348	189424|133952|77326	0.000205326	0.09375	32	0.214286	Gene Ontology Cellular Component branch	GO:0044217	other organism part	14
20208		"Binding to a C3b product of the complement cascade." [GOC:add, ISBN:0781735149]	"ISS"|"IBA"|"IDA"	Lectin|C2|C9	3	189348	189424|69470|92743	0.000243812	0.09375	32	0.272727	Gene Ontology Molecular Function	GO:0001851	complement component C3b binding	11
20972		"Any process that modulates the frequency, rate or extent of the classical pathway of complement activation." [GOC:go_curators]	"IBA"|"IDA"	Protease|C9|CR2	3	189348	189396|92743|115920	0.000264363	0.09375	32	0.375	Gene Ontology Biological Process	GO:0030450	regulation of complement activation, classical pathway	8
20972		"Any process that modulates the frequency, rate or extent of complement-dependent cytotoxicity." [GO_REF:0000058, GOC:TermGenie, PMID:24280217]	"IDA"	Lectin|C7|C9	3	189348	189424|81305|92743	0.000264363	0.09375	32	0.375	Gene Ontology Biological Process	GO:1903659	regulation of complement-dependent cytotoxicity	8
20972		"Any process that modulates the frequency, rate, or extent of production of vascular endothelial growth factor." [GOC:rl]	"IEA"|"IDA"	C1R|CPN1|ITGAM (CR3)|C6	4	189348	67120|132942|189439|77914	0.000294751	0.125	32	0.117647	Gene Ontology Biological Process	GO:0010574	regulation of vascular endothelial growth factor production	34
8716		Regulation of actin cytoskeleton	"KEGG"	C5AR2|C5AR1|C2|ITGAM (CR3)|C3|C4A|C5	7	189348	189428|189432|69470|189439|70148|189473|77326	0.000296533	0.259259	27	0.0305677	KEGG	KEGG:04810	Regulation of actin cytoskeleton	229
20972		"Any process that results in a change in state or activity of a cell or an organism (in terms of movement, secretion, enzyme production, gene expression, etc.) as a result of a stimulus. The process begins with detection of the stimulus and ends with a change in state or activity or the cell or organism." [GOC:ai, GOC:bf]	"IPI"|"IC"|"NAS"|"TAS"|"IGI"|"IMP"|"ISS"|"IBA"|"IEA"|"IDA"	C1QB|CFD|Lectin|CPM|CFH|C1S|C1R|C5AR2|C5AR1|C8B|C8A|CPN2|C2|CPN1|C4B|ITGAM (CR3)|C3|C4A|C5|C6|C7|Protease|C9|CD59|CD55|CR2|CR1|Alternative	28	189348	65921|107155|189424|122059|112932|67732|67120|189428|189432|189484|189400|133952|69470|132942|189477|189439|70148|189473|77326|77914|81305|189396|92743|98856|98167|115920|113089|189386	0.000364653	0.875	32	0.00309358	Gene Ontology Biological Process	GO:0050896	response to stimulus	9051
20972		"The appearance of vascular endothelial growth factor production due to biosynthesis or secretion following a cellular stimulus, resulting in an increase in its intracellular or extracellular levels." [GOC:rl]	"IEA"|"IDA"	C1R|CPN1|ITGAM (CR3)|C6	4	189348	67120|132942|189439|77914	0.000418417	0.125	32	0.108108	Gene Ontology Biological Process	GO:0010573	vascular endothelial growth factor production	37
22155		"A protein-containing complex composed of six subunits of each of the three homologous polypeptide chains C1QA, C1QB, and C1QB. It is a subunit of the complement C1 complex. In addition to complement activation, C1q appears to have roles in homeostasis and cellular development, superoxide (O2-) production by neutrophils, blood coagulation and neurological synapse pruning." [PMID:29449492]	"IPI"	CFD|Alternative	2	189348	107155|189386	0.000421062	0.0625	32	1	Gene Ontology Cellular Component branch	GO:0062167	complement component C1q complex	2
22155		"A protein complex composed of six subunits of C1q, each formed of the three homologous polypeptide chains C1QA, C1QB, and C1QB, and tetramer of two C1QR and two C1QS polypeptide chains." [GOC:add, ISBN:0781735149]	"NAS"|"TAS"	CFD|Alternative	2	189348	107155|189386	0.000421062	0.0625	32	1	Gene Ontology Cellular Component branch	GO:0005602	complement component C1 complex	2
22155		"The component of the synaptic membrane consisting of gene products and protein complexes that are loosely bound to one of its surfaces, but not integrated into the hydrophobic region." [GOC:dos]	"IEA"	Total_miRNA_burden|CFD|Alternative	3	189348	189501|107155|189386	0.000458487	0.09375	32	0.166667	Gene Ontology Cellular Component branch	GO:0099243	extrinsic component of synaptic membrane	18
5200		Absence of urine, clinically classified as below 50ml/day.	"HP"	Lectin|CPN1|CR2|CR1	4	189348	189424|132942|115920|113089	0.000465634	0.16	25	0.307692	Human Phenotype Ontology	HP:0100519	Anuria	13
5200		The presence of autoantibodies in the serum that react to seven proteins that consist of a core of small nuclear ribonucleoprotein (snRNP) particles.	"HP"	Total_miRNA_burden|CPN2|C2|C4B|Protease	5	189348	189501|133952|69470|189477|189396	0.000500312	0.2	25	0.15625	Human Phenotype Ontology	HP:0033040	Anti-Sm antibody positivity	32
20972		"The series of molecular signals initiated by an extracellular ligand binding to a receptor on the surface of a cell, leading to the activation or perpetuation of an immune response." [GO_REF:0000022, GOC:add, ISBN:0781735149]	"ISS"|"IBA"|"IEA"|"IDA"	C1S|C1R|C2|CPN1|C6|Protease|C9	7	189348	67732|67120|69470|132942|77914|189396|92743	0.00055429	0.21875	32	0.0223642	Gene Ontology Biological Process	GO:0002429	immune response-activating cell surface receptor signaling pathway	313
20972		"Any process that stops, prevents, or reduces the frequency, rate, or extent of a humoral immune response mediated by circulating immunoglobulin." [GOC:add]	"IBA"|"IDA"	Protease|C9|CR2	3	189348	189396|92743|115920	0.000565319	0.09375	32	0.3	Gene Ontology Biological Process	GO:0002924	negative regulation of humoral immune response mediated by circulating immunoglobulin	10
5200		Microangiopathic hemolytic anemia	"HP"	Lectin|CPN1|CR2|CR1	4	189348	189424|132942|115920|113089	0.000649779	0.16	25	0.285714	Human Phenotype Ontology	HP:0001937	Microangiopathic hemolytic anemia	14
5200		Increased susceptibility to bacterial infections, as manifested by recurrent episodes of bacterial infection.	"HP"	C1QB|Lectin|C5AR2|CPN1|ITGAM (CR3)|C3|C4A|Protease|CR1	9	189348	65921|189424|189428|132942|189439|70148|189473|189396|113089	0.000673168	0.36	25	0.0409091	Human Phenotype Ontology	HP:0002718	Recurrent bacterial infections	220
20972		"The recognition and removal of an apoptotic cell by a neighboring cell or by a phagocyte." [GOC:rk, PMID:14685684]	"IGI"|"IMP"	C8B|CPN2|CPN1|C4B	4	189348	189484|133952|132942|189477	0.000776846	0.125	32	0.0930233	Gene Ontology Biological Process	GO:0043277	apoptotic cell clearance	43
5200		A type of anemia caused by premature destruction of red blood cells (hemolysis).	"HP"	Lectin|CPN2|C2|CPN1|C4B|Protease|CR2|CR1	8	189348	189424|133952|69470|132942|189477|189396|115920|113089	0.000790967	0.32	25	0.0496894	Human Phenotype Ontology	HP:0001878	Hemolytic anemia	161
5200		The presence of autoantibodies in the serum that react against extractable nuclear components that are referred to as extractable because they can be extracted from cell nuclei with saline solution.	"HP"	Total_miRNA_burden|CPN2|C2|C4B|Protease	5	189348	189501|133952|69470|189477|189396	0.000798783	0.2	25	0.142857	Human Phenotype Ontology	HP:0033476	Extractable nuclear antigen positivity	35
5200		A type of anemia related to a reduction in the average life span of red blood cells in the peripheral circulation, which is normally around 120 days.	"HP"	Lectin|CPN2|C2|CPN1|C4B|Protease|CR2|CR1	8	189348	189424|133952|69470|132942|189477|189396|115920|113089	0.000911696	0.32	25	0.0487805	Human Phenotype Ontology	HP:0011895	Anemia due to reduced life span of red cells	164
20208		"Binding to a C4b product of the classical complement cascade." [GOC:add, ISBN:0781735149]	"IDA"	C9|CD59	2	189348	92743|98856	0.00100386	0.0625	32	1	Gene Ontology Molecular Function	GO:0001855	complement component C4b binding	2
20208		"Catalysis of the hydrolysis of internal, alpha-peptide bonds in a polypeptide chain." [http://merops.sanger.ac.uk/about/glossary.htm#ENDOPEPTIDASE]	"TAS"|"IBA"|"IEA"|"IDA"	C1QB|CPM|CFH|C8B|CD59|CD55|CR1	7	189348	65921|122059|112932|189484|98856|98167|113089	0.00102491	0.21875	32	0.0175	Gene Ontology Molecular Function	GO:0004175	endopeptidase activity	400
20972		"The series of molecular signals initiated by an extracellular ligand binding to a receptor on the surface of the target cell capable of activating, perpetuating, or inhibiting an immune response." [GOC:add, ISBN:0781735149, PMID:15771571]	"ISS"|"IBA"|"IEA"|"IDA"	C1S|C1R|C2|CPN1|C6|Protease|C9	7	189348	67732|67120|69470|132942|77914|189396|92743	0.00102531	0.21875	32	0.0204082	Gene Ontology Biological Process	GO:0002768	immune response-regulating cell surface receptor signaling pathway	343
5200		Increased susceptibility to infection by gram-negative bacteria, as manifested by a medical history of repeated or frequent infections by these agents.	"HP"	C5AR2|ITGAM (CR3)|C3|C4A|CR1	5	189348	189428|189439|70148|189473|113089	0.00106567	0.2	25	0.135135	Human Phenotype Ontology	HP:0005420	Recurrent gram-negative bacterial infections	37
8899		Microglia pathogen phagocytosis pathway	"WP"	Total_miRNA_burden|CFD|C2|Alternative	4	189348	189501|107155|69470|189386	0.00108882	0.137931	29	0.1	WikiPathways	WP:WP3937	Microglia pathogen phagocytosis pathway	40
22155		"The lipid bilayer surrounding a secretory granule." [GOC:mah]	"TAS"|"IEA"	C1R|C2|C6|C7|C9|CR2	6	189348	67120|69470|77914|81305|92743|115920	0.00121327	0.1875	32	0.0186916	Gene Ontology Cellular Component branch	GO:0030667	secretory granule membrane	321
20972		"Any process that stops, prevents, or reduces the frequency, rate, or extent of an immune system process." [GOC:add]	"IMP"|"IBA"|"IDA"	C1S|ITGAM (CR3)|C7|Protease|C9|CD55|CR2|Alternative	8	189348	67732|189439|81305|189396|92743|98167|115920|189386	0.00127595	0.25	32	0.0153257	Gene Ontology Biological Process	GO:0002683	negative regulation of immune system process	522
5200		An erythematous (red), flat facial rash that affects the skin in the malar area (over the cheekbones) and extends over the bridge of the nose.	"HP"	Total_miRNA_burden|CPN2|C2|C4B|Protease	5	189348	189501|133952|69470|189477|189396	0.00139856	0.2	25	0.128205	Human Phenotype Ontology	HP:0025300	Malar rash	39
5200		A thrombotic microangiopathy with presence of non-immune, intravascular hemolytic anemia, thrombocytopenia and acute kidney injury. A vicious cycle of complement activation, endothelial cell damage, platelet activation, and thrombosis is the hallmark of the disease.	"HP"	Lectin|CPN1|CR2|CR1	4	189348	189424|132942|115920|113089	0.00152999	0.16	25	0.235294	Human Phenotype Ontology	HP:0005575	Hemolytic-uremic syndrome	17
20208		"Receiving a signal and transmitting it in a cell to initiate an immune response." [PMID:31415752, Wikipedia:Immune_receptor]	"NAS"|"TAS"|"IBA"|"IEA"|"IDA"	C1S|C1R|C6|Protease|C9	5	189348	67732|67120|77914|189396|92743	0.00164401	0.15625	32	0.0326797	Gene Ontology Molecular Function	GO:0140375	immune receptor activity	153
20972		"Any process that stops, prevents, or reduces the frequency, rate, or extent of an immunoglobulin mediated immune response." [GOC:add]	"IBA"|"IDA"	Protease|C9|CR2	3	189348	189396|92743|115920	0.0017077	0.09375	32	0.214286	Gene Ontology Biological Process	GO:0002890	negative regulation of immunoglobulin mediated immune response	14
20972		"Any process that stops, prevents, or reduces the frequency, rate, or extent of B cell mediated immunity." [GOC:add]	"IBA"|"IDA"	Protease|C9|CR2	3	189348	189396|92743|115920	0.0017077	0.09375	32	0.214286	Gene Ontology Biological Process	GO:0002713	negative regulation of B cell mediated immunity	14
20972		"Any process that stops, prevents, or reduces the frequency, rate, or extent of an immune effector process." [GOC:add]	"IMP"|"IBA"|"IDA"	C7|Protease|C9|CD55|CR2	5	189348	81305|189396|92743|98167|115920	0.00180676	0.15625	32	0.04	Gene Ontology Biological Process	GO:0002698	negative regulation of immune effector process	125
22155		"The cell surface of a secondary, endosymbiont organism with which the first organism is interacting. The symbiont is defined as the smaller of the organisms involved in a symbiotic interaction." [GOC:rjd, PMID:30049880]	"IDA"	Lectin|CPN2	2	189348	189424|133952	0.00252182	0.0625	32	0.5	Gene Ontology Cellular Component branch	GO:0106139	symbiont cell surface	4
20972		"Any process that modulates the frequency, rate, or extent of a humoral immune response mediated by circulating immunoglobulin." [GOC:add]	"IBA"|"IDA"	Protease|C9|CR2	3	189348	189396|92743|115920	0.00262178	0.09375	32	0.1875	Gene Ontology Biological Process	GO:0002923	regulation of humoral immune response mediated by circulating immunoglobulin	16
5200		A type of infection that is regarded as a sign of a pathological susceptibility to infection. There are five general subtypes. (i) Opportunistic infection, meaning infection by a pathogen that is not normally able to cause infection in a healthy host (e.g., pneumonia by Pneumocystis jirovecii or CMV); (ii) Unusual location (focus) of an infection (e.g., an aspergillus brain abscess); (iii) a prot…	"HP"	Total_miRNA_burden|C1QB|CFD|Lectin|CFH|C5AR2|C5AR1|CPN1|C4B|ITGAM (CR3)|C3|C4A|C7|Protease|CD59|CR1|Alternative	17	189348	189501|65921|107155|189424|112932|189428|189432|132942|189477|189439|70148|189473|81305|189396|98856|113089|189386	0.00285076	0.68	25	0.014346	Human Phenotype Ontology	HP:0032101	Unusual infection	1185
5200		The presence of autoantibodies in the serum that react against nuclei or nuclear components.	"HP"	Total_miRNA_burden|CPN2|C2|C4B|Protease|Alternative	6	189348	189501|133952|69470|189477|189396|189386	0.00287482	0.24	25	0.0731707	Human Phenotype Ontology	HP:0003493	Antinuclear antibody positivity	82
20972		"Any process that modulates the frequency, rate, or extent of leukocyte mediated immunity." [GOC:add]	"IGI"|"ISS"|"IBA"|"IEA"|"IDA"	C2|CPN1|C7|Protease|C9|CR2	6	189348	69470|132942|81305|189396|92743|115920	0.00290842	0.1875	32	0.0238095	Gene Ontology Biological Process	GO:0002703	regulation of leukocyte mediated immunity	252
5200		An anomalous finding in the examination of the urine for cells.	"HP"	Lectin|CPN2|C2|CPN1|C4B|Protease|CR2|CR1	8	189348	189424|133952|69470|132942|189477|189396|115920|113089	0.00315831	0.32	25	0.0414508	Human Phenotype Ontology	HP:0012614	Abnormal urine cytology	193
5200		The presence of blood in the urine. Hematuria may be gross hematuria (visible to the naked eye) or microscopic hematuria (detected by dipstick or microscopic examination of the urine).	"HP"	Lectin|CPN2|C2|CPN1|C4B|Protease|CR2|CR1	8	189348	189424|133952|69470|132942|189477|189396|115920|113089	0.00315831	0.32	25	0.0414508	Human Phenotype Ontology	HP:0000790	Hematuria	193
20972		"Any process that modulates the frequency, rate, or extent of an immunoglobulin mediated immune response." [GOC:add]	"IBA"|"IEA"|"IDA"	CPN1|Protease|C9|CR2	4	189348	132942|189396|92743|115920	0.00322241	0.125	32	0.0655738	Gene Ontology Biological Process	GO:0002889	regulation of immunoglobulin mediated immune response	61
20972		"Any process that modulates the frequency, rate, or extent of B cell mediated immunity." [GOC:add]	"IBA"|"IEA"|"IDA"	CPN1|Protease|C9|CR2	4	189348	132942|189396|92743|115920	0.00322241	0.125	32	0.0655738	Gene Ontology Biological Process	GO:0002712	regulation of B cell mediated immunity	61
20208		"Combining with a virus component and mediating entry of the virus into the cell." [GOC:bf, GOC:dph, PMID:7621403, UniProtKB-KW:KW-1183]	"NAS"|"IEA"|"IDA"	C7|Protease|C9|CR2	4	189348	81305|189396|92743|115920	0.00326775	0.125	32	0.0493827	Gene Ontology Molecular Function	GO:0001618	virus receptor activity	81
20972		"Any process that activates, maintains or increases the frequency, rate or extent of the activation of the membrane attack complex components of the complement cascade." [GOC:hjd]	"IMP"|"IEA"	CPN1|C9	2	189348	132942|92743	0.00331699	0.0625	32	1	Gene Ontology Biological Process	GO:0001970	positive regulation of activation of membrane attack complex	2
20208		"Binding to a protein or protein complex from a different species, for example a pathogen molecule binding to a host protein." [PMID:28861068]	"NAS"|"IEA"|"IDA"	C7|Protease|C9|CR2	4	189348	81305|189396|92743|115920	0.00343152	0.125	32	0.0487805	Gene Ontology Molecular Function	GO:0140272	exogenous protein binding	82
5200		An increased amount of nitrogen in the form of urea in the blood.	"HP"	Lectin|CPN1|CR2|CR1	4	189348	189424|132942|115920|113089	0.00558287	0.16	25	0.173913	Human Phenotype Ontology	HP:0003138	Increased blood urea nitrogen	23
20972		"The immediate defensive reaction (by vertebrate tissue) to infection or injury caused by chemical or physical agents. The process is characterized by local vasodilation, extravasation of plasma into intercellular spaces and accumulation of white blood cells and macrophages." [GO_REF:0000022, ISBN:0198506732]	"TAS"|"ISS"|"IBA"|"IEA"	CFD|C1S|C1R|CPN2|C2|CPN1|C4B|ITGAM (CR3)|C6	9	189348	107155|67732|67120|133952|69470|132942|189477|189439|77914	0.00625919	0.28125	32	0.0103093	Gene Ontology Biological Process	GO:0006954	inflammatory response	873
20972		"Any process that activates or increases the frequency, rate or extent of phagocytosis." [GOC:ai]	"IGI"|"IMP"|"ISS"|"IEA"	C8B|CPN2|CPN1|C4B	4	189348	189484|133952|132942|189477	0.00627846	0.125	32	0.0555556	Gene Ontology Biological Process	GO:0050766	positive regulation of phagocytosis	72
22155		"A small subcellular vesicle, surrounded by a membrane, that is formed from the Golgi apparatus and contains a highly concentrated protein destined for secretion. Secretory granules move towards the periphery of the cell and upon stimulation, their membranes fuse with the cell membrane, and their protein load is exteriorized. Processing of the contained protein may take place in secretory granule…	"TAS"|"IEA"	C1QB|C1R|C2|CPN1|C6|C7|C9|CR2	8	189348	65921|67120|69470|132942|77914|81305|92743|115920	0.0069255	0.25	32	0.00883002	Gene Ontology Cellular Component branch	GO:0030141	secretory granule	906
5200		Any deviation from the normal concentration of urea nitrogen in the blood.	"HP"	Lectin|CPN1|CR2|CR1	4	189348	189424|132942|115920|113089	0.00792402	0.16	25	0.16	Human Phenotype Ontology	HP:0031970	Abnormal blood urea nitrogen concentration	25
20208		"Catalysis of the hydrolysis of a single C-terminal amino acid residue from a polypeptide chain by a mechanism in which water acts as a nucleophile, one or two metal ions hold the water molecule in place, and charged amino acid side chains are ligands for the metal ions." [https://www.ebi.ac.uk/merops/about/glossary.shtml#CARBOXYPEPTIDASE]	"TAS"|"IBA"|"IEA"	C1QA|C8A|C3AR1	3	189348	65382|189400|189497	0.00862602	0.09375	32	0.0882353	Gene Ontology Molecular Function	GO:0004181	metallocarboxypeptidase activity	34
20972		"Any process that modulates the frequency, rate or extent of the activation of the membrane attack complex components of the complement cascade." [GOC:hjd]	"IMP"|"IEA"|"IDA"	CPN1|C9	2	189348	132942|92743	0.00994147	0.0625	32	0.666667	Gene Ontology Biological Process	GO:0001969	regulation of activation of membrane attack complex	3
20972		"The activation of the membrane attack complex components of the complement cascade which can result in death of a target cell through cytolysis." [GOC:add, ISBN:0781735149]	"IMP"|"IEA"|"IDA"	CPN1|C9	2	189348	132942|92743	0.00994147	0.0625	32	0.666667	Gene Ontology Biological Process	GO:0001905	activation of membrane attack complex	3
11056		Creation of C4 and C2 activators	"REAC"	CFD|CPM|CD55|Alternative	4	189348	107155|122059|98167|189386	0.00995817	0.137931	29	0.0588235	Reactome pathways	REAC:R-HSA-166786	Creation of C4 and C2 activators	68
8716		Hematopoietic cell lineage	"KEGG"	C2|C7|Protease|C9	4	189348	69470|81305|189396|92743	0.0117144	0.148148	27	0.0430108	KEGG	KEGG:04640	Hematopoietic cell lineage	93
8899		Extrafollicular and follicular B cell activation by SARS CoV 2	"WP"	CPN1|C4B|Protease|C9	4	189348	132942|189477|189396|92743	0.0126986	0.137931	29	0.0540541	WikiPathways	WP:WP5218	Extrafollicular and follicular B cell activation by SARS CoV 2	74
22155		"Any protein complex that is part of the plasma membrane." [GOC:dos]	"IPI"|"TAS"|"ISS"|"IBA"|"IEA"|"IDA"	C5AR2|C5AR1|C2|ITGAM (CR3)|C3|C4A|C5	7	189348	189428|189432|69470|189439|70148|189473|77326	0.0135125	0.21875	32	0.00964187	Gene Ontology Cellular Component branch	GO:0098797	plasma membrane protein complex	726
20972		"Any process that results in a change in state or activity of a cell or an organism (in terms of movement, secretion, enzyme production, gene expression, etc.) as a result of a stimulus from a bacterium." [GOC:hb]	"IBA"|"IEA"|"IDA"	C1QB|C1R|C8B|CPN2|C2|CPN1|C7|CR1	8	189348	65921|67120|189484|133952|69470|132942|81305|113089	0.0136787	0.25	32	0.0111266	Gene Ontology Biological Process	GO:0009617	response to bacterium	719
5200		The presence of autoantibodies (immunoglobulins) in the blood circulation that react against phosphatidic acid.	"HP"	CPN2|C2|C4B|Protease	4	189348	133952|69470|189477|189396	0.0146862	0.16	25	0.137931	Human Phenotype Ontology	HP:0034096	Anti-phosphatidic acid antibody positivity	29
5200		The presence of autoantibodies (immunoglobulins) in the blood circulation that react against C1q.	"HP"	CPN2|C2|C4B|Protease	4	189348	133952|69470|189477|189396	0.0146862	0.16	25	0.137931	Human Phenotype Ontology	HP:0034077	Anti-complement component C1q antibody positivity	29
5200		The presence of autoantibodies (immunoglobulins) in the blood circulation that react against Ro52/TRIM21.	"HP"	CPN2|C2|C4B|Protease	4	189348	133952|69470|189477|189396	0.0146862	0.16	25	0.137931	Human Phenotype Ontology	HP:0034093	Anti-Ro52/TRIM21 antibody positivity	29
5200		The presence of autoantibodies (immunoglobulins) in the blood circulation that react against ribosome Po.	"HP"	CPN2|C2|C4B|Protease	4	189348	133952|69470|189477|189396	0.0146862	0.16	25	0.137931	Human Phenotype Ontology	HP:0034076	Anti-ribosome Po antibody positivity	29
5200		The presence of autoantibodies (immunoglobulins) in the blood circulation that react against titin.	"HP"	CPN2|C2|C4B|Protease	4	189348	133952|69470|189477|189396	0.0146862	0.16	25	0.137931	Human Phenotype Ontology	HP:5000038	Anti-titin antibody positivity	29
5200		The presence of autoantibodies (immunoglobulins) in the serum that react against nucleoporin 62.	"HP"	CPN2|C2|C4B|Protease	4	189348	133952|69470|189477|189396	0.0146862	0.16	25	0.137931	Human Phenotype Ontology	HP:0033556	Anti-nucleoporin 62 antibody positivity	29
20972		"Any process that modulates the frequency, rate, or extent of lymphocyte mediated immunity." [GOC:add]	"IBA"|"IEA"|"IDA"	CPN1|C7|Protease|C9|CR2	5	189348	132942|81305|189396|92743|115920	0.015166	0.15625	32	0.0259067	Gene Ontology Biological Process	GO:0002706	regulation of lymphocyte mediated immunity	193
20972		"The series of molecular signals generated by a ligand binding to its receptor that lead to the activation or perpetuation of an immune response." [GOC:add]	"ISS"|"IBA"|"IEA"|"IDA"	C1S|C1R|C2|CPN1|C6|Protease|C9	7	189348	67732|67120|69470|132942|77914|189396|92743	0.0152086	0.21875	32	0.0135659	Gene Ontology Biological Process	GO:0002757	immune response-activating signaling pathway	516
8716		Chagas disease	"KEGG"	Total_miRNA_burden|CFD|CPN1|Alternative	4	189348	189501|107155|132942|189386	0.0167284	0.148148	27	0.0392157	KEGG	KEGG:05142	Chagas disease	102
8716		Amoebiasis	"KEGG"	C5AR2|C5AR1|C2|C5	4	189348	189428|189432|69470|77326	0.0167284	0.148148	27	0.0392157	KEGG	KEGG:05146	Amoebiasis	102
5200		The presence of autoantibodies in the blood circulation that react against La/SSB autoantigens.	"HP"	CPN2|C2|C4B|Protease	4	189348	133952|69470|189477|189396	0.0168907	0.16	25	0.133333	Human Phenotype Ontology	HP:0032235	Anti-La/SS-B antibody positivity	30
5200		The presence of 10 or more white cells per cubic millimeter in a urine specimen, 3 or more white cells per high-power field of unspun urine, a positive result on Gram staining of an unspun urine specimen, or a urinary dipstick test that is positive for leukocyte esterase.	"HP"	CPN2|C2|C4B|Protease	4	189348	133952|69470|189477|189396	0.0168907	0.16	25	0.133333	Human Phenotype Ontology	HP:0012085	Pyuria	30
20972		"Any process that stops, prevents, or reduces the frequency, rate or extent of the immune response, the immunological reaction of an organism to an immunogenic stimulus." [GOC:ai]	"IMP"|"IBA"|"IDA"	C7|Protease|C9|CD55|CR2	5	189348	81305|189396|92743|98167|115920	0.0175888	0.15625	32	0.0251256	Gene Ontology Biological Process	GO:0050777	negative regulation of immune response	199
8716		Neutrophil extracellular trap formation	"KEGG"	C1R|C2|CPN1|ITGAM (CR3)|C9	5	189348	67120|69470|132942|189439|92743	0.0177657	0.185185	27	0.0260417	KEGG	KEGG:04613	Neutrophil extracellular trap formation	192
20972		"Any process that modulates the frequency, rate, or extent of an adaptive immune response based on somatic recombination of immune receptors built from immunoglobulin superfamily domains. An example of this process is found in the Gnathostomata." [GOC:add, GOC:mtg_sensu]	"IBA"|"IEA"|"IDA"	CPN1|C7|Protease|C9|CR2	5	189348	132942|81305|189396|92743|115920	0.0180204	0.15625	32	0.025	Gene Ontology Biological Process	GO:0002822	regulation of adaptive immune response based on somatic recombination of immune receptors built from immunoglobulin superfamily domains	200
20972		"Any process that modulates the rate, frequency or extent of macrophage chemotaxis. Macrophage chemotaxis is the movement of a macrophage in response to an external stimulus." [GOC:BHF, GOC:dph, GOC:tb]	"IEA"|"IDA"	C1R|ITGAM (CR3)|C6	3	189348	67120|189439|77914	0.0187339	0.09375	32	0.1	Gene Ontology Biological Process	GO:0010758	regulation of macrophage chemotaxis	30
5200		The presence autoantibodies in the serum that react to proteins (70 Kd, A, C) that are associated with U1 RNA and form U1snRNP.	"HP"	CPN2|C2|C4B|Protease	4	189348	133952|69470|189477|189396	0.0193303	0.16	25	0.129032	Human Phenotype Ontology	HP:0033028	Anti-U1 ribonucleoprotein antibody positivity	31
5200		A decreased rate of urine production.	"HP"	Lectin|CPN1|CR2|CR1	4	189348	189424|132942|115920|113089	0.0193303	0.16	25	0.129032	Human Phenotype Ontology	HP:0011037	Decreased urine output	31
8899		Network map of SARS CoV 2 signaling	"WP"	Lectin|CPM|CFH|C5AR1|C8A|CR1	6	189348	189424|122059|112932|189432|189400|113089	0.0193678	0.206897	29	0.0237154	WikiPathways	WP:WP5115	Network map of SARS CoV 2 signaling	253
20972		"Any process that modulates the frequency, rate or extent of the alternative pathway of complement activation." [GOC:go_curators]	"IDA"	Lectin|C9	2	189348	189424|92743	0.019864	0.0625	32	0.5	Gene Ontology Biological Process	GO:0030451	regulation of complement activation, alternative pathway	4
5200		Lupus nephritis is a type of glomerulonephritis that constitutes one of the most severe organ manifestations of systemic lupus erythematosus. Lupus nephritis is subclassified in six distinct classes, that represent different manifestations and severities of renal involvement and guide the therapeutic management.	"HP"	CPN2|C2|C4B|Protease	4	189348	133952|69470|189477|189396	0.0220203	0.16	25	0.125	Human Phenotype Ontology	HP:0033726	Lupus nephritis	32
20972		"Any process that modulates the frequency, rate, or extent of neutrophil chemotaxis. Neutrophil chemotaxis is the directed movement of a neutrophil cell, the most numerous polymorphonuclear leukocyte found in the blood, in response to an external stimulus, usually an infection or wounding." [GOC:dph, GOC:tb]	"IMP"|"IEA"	C1S|C1R|C6	3	189348	67732|67120|77914	0.0228393	0.09375	32	0.09375	Gene Ontology Biological Process	GO:0090022	regulation of neutrophil chemotaxis	32
20972		"Any process that modulates the frequency, rate or extent of phagocytosis, the process in which phagocytes engulf external particulate material." [GOC:ai]	"IGI"|"IMP"|"ISS"|"IEA"	C8B|CPN2|CPN1|C4B	4	189348	189484|133952|132942|189477	0.023225	0.125	32	0.04	Gene Ontology Biological Process	GO:0050764	regulation of phagocytosis	100
5200		Increased levels of protein in the urine.	"HP"	Lectin|CPN2|C2|CPN1|C4B|Protease|CR2|CR1	8	189348	189424|133952|69470|132942|189477|189396|115920|113089	0.0238265	0.32	25	0.0316206	Human Phenotype Ontology	HP:0000093	Proteinuria	253
22155		"A cytoplasmic, membrane bound vesicle that is capable of fusing to the plasma membrane to release its contents into the extracellular space." [GOC:dos]	"TAS"|"IEA"	C1QB|C1R|C2|CPN1|C6|C7|C9|CR2	8	189348	65921|67120|69470|132942|77914|81305|92743|115920	0.0245094	0.25	32	0.00738007	Gene Ontology Cellular Component branch	GO:0099503	secretory vesicle	1084
20972		"Any process that modulates the frequency, rate, or extent of production of a cytokine." [GOC:add, ISBN:0781735149]	"IMP"|"IEA"|"IDA"	C1S|C1R|CPN1|ITGAM (CR3)|C6|C7|C9|CR2	8	189348	67732|67120|132942|189439|77914|81305|92743|115920	0.0247023	0.25	32	0.0102564	Gene Ontology Biological Process	GO:0001817	regulation of cytokine production	780
20972		"Any process that modulates the frequency, rate, or extent of an adaptive immune response." [GOC:add]	"IBA"|"IEA"|"IDA"	CPN1|C7|Protease|C9|CR2	5	189348	132942|81305|189396|92743|115920	0.0255468	0.15625	32	0.0232558	Gene Ontology Biological Process	GO:0002819	regulation of adaptive immune response	215
20972		"The appearance of a cytokine due to biosynthesis or secretion following a cellular stimulus, resulting in an increase in its intracellular or extracellular levels." [GOC:add, ISBN:0781735149]	"IMP"|"IEA"|"IDA"	C1S|C1R|CPN1|ITGAM (CR3)|C6|C7|C9|CR2	8	189348	67732|67120|132942|189439|77914|81305|92743|115920	0.0261077	0.25	32	0.0101781	Gene Ontology Biological Process	GO:0001816	cytokine production	786
20208		"Catalysis of the hydrolysis of a single C-terminal amino acid residue from a polypeptide chain." [https://www.ebi.ac.uk/merops/about/glossary.shtml#CARBOXYPEPTIDASE]	"TAS"|"IBA"|"IEA"	C1QA|C8A|C3AR1	3	189348	65382|189400|189497	0.0261333	0.09375	32	0.0612245	Gene Ontology Molecular Function	GO:0004180	carboxypeptidase activity	49
20972		"The cascade of processes by which a signal interacts with a receptor, causing a change in the level or activity of a second messenger or other downstream target, and ultimately leading to the activation, perpetuation, or inhibition of an immune response." [GOC:add, ISBN:0781735149, PMID:15771571]	"ISS"|"IBA"|"IEA"|"IDA"	C1S|C1R|C2|CPN1|C6|Protease|C9	7	189348	67732|67120|69470|132942|77914|189396|92743	0.0264255	0.21875	32	0.0124555	Gene Ontology Biological Process	GO:0002764	immune response-regulating signaling pathway	562
5200		Inflammation of the renal glomeruli.	"HP"	CFD|CPN2|C2|CPN1|C4B|Protease	6	189348	107155|133952|69470|132942|189477|189396	0.0265852	0.24	25	0.05	Human Phenotype Ontology	HP:0000099	Glomerulonephritis	120
5200		A type of infection of the central nervous system that can be regarded as a sign of a pathological susceptibility to infection.	"HP"	C5AR2|C5AR1|C4B|Protease|CR1|Alternative	6	189348	189428|189432|189477|189396|113089|189386	0.0265852	0.24	25	0.05	Human Phenotype Ontology	HP:0011450	Unusual CNS infection	120
20972		"Any process that modulates the frequency, rate or extent of cell killing, the process in which a cell brings about the death of another cell, either in the same or a different organism." [GOC:mah]	"ISS"|"IDA"	Lectin|C2|C7|C9	4	189348	189424|69470|81305|92743	0.0271181	0.125	32	0.0384615	Gene Ontology Biological Process	GO:0031341	regulation of cell killing	104
5200		Concentration of the complement component C4 in the blood circulation below the lower limit of normal.	"HP"	CPN2|C2|C4B|Protease	4	189348	133952|69470|189477|189396	0.0282152	0.16	25	0.117647	Human Phenotype Ontology	HP:0045042	Decreased circulating complement C4 concentration	34
5200		The presence of autoantibodies (immunoglobulins) in the serum that react against double-stranded DNA.	"HP"	CPN2|C2|C4B|Protease	4	189348	133952|69470|189477|189396	0.0317528	0.16	25	0.114286	Human Phenotype Ontology	HP:0020151	Anti-dsDNA antibody positivity	35
20972		"Any process that activates or increases the frequency, rate or extent of complement activation." [GOC:go_curators]	"IMP"|"IEA"	CPN1|C9	2	189348	132942|92743	0.0330751	0.0625	32	0.4	Gene Ontology Biological Process	GO:0045917	positive regulation of complement activation	5
5200		Erosion of the mucous mebrane of the mouth with local excavation of the surface, resulting from the sloughing of inflammatory necrotic tissue.	"HP"	Total_miRNA_burden|CPN2|C2|C4B|Protease	5	189348	189501|133952|69470|189477|189396	0.034953	0.2	25	0.0675676	Human Phenotype Ontology	HP:0000155	Oral ulcer	74
5200		Concentration of the complement component C8 in the blood circulation below the lower limit of normal.	"HP"	C5AR2|C5AR1	2	189348	189428|189432	0.0357962	0.08	25	1	Human Phenotype Ontology	HP:0004434	Decreased circulating complement C8 concentration	2
5200		Darkening of the area of skin that overlies the shin.	"HP"	CPM|CFH	2	189348	122059|112932	0.0357962	0.08	25	1	Human Phenotype Ontology	HP:0034517	Pretibial hyperpigmentation	2
5200		Gums that are easily damaged.	"HP"	CPM|CFH	2	189348	122059|112932	0.0357962	0.08	25	1	Human Phenotype Ontology	HP:0034518	Gingival fragility	2
5200		Concentration or activity of the C1q protein in the blood circulation below the lower limit of normal. C1q is the first component of the classical pathway and is composed of the C1qA chain, C1qB chain, and C1qC chain, which are encoded by C1qA, C1qB, and C1qC genes.	"HP"	Total_miRNA_burden|Alternative	2	189348	189501|189386	0.0357962	0.08	25	1	Human Phenotype Ontology	HP:0034601	Decreased circulating C1q concentration	2
5200		An unusual infection classified by the affected body part.	"HP"	C5AR2|C5AR1|C4B|Protease|CR1|Alternative	6	189348	189428|189432|189477|189396|113089|189386	0.0367959	0.24	25	0.0472441	Human Phenotype Ontology	HP:0032158	Unusual infection by anatomical site	127
20972		"The process in which amyloid-beta is removed from extracellular brain regions by mechanisms involving cell surface receptors." [GOC:aruk, GOC:bc, GOC:BHF, PMID:18289866, PMID:19098903, PMID:26005850]	"ISS"|"IEA"	C1R|C2|CPN1	3	189348	67120|69470|132942	0.0386044	0.09375	32	0.0789474	Gene Ontology Biological Process	GO:0097242	amyloid-beta clearance	38
5200		Any deviation of the concentration of one or more proteins in the urine.	"HP"	Lectin|CPN2|C2|CPN1|C4B|Protease|CR2|CR1	8	189348	189424|133952|69470|132942|189477|189396|115920|113089	0.0404742	0.32	25	0.0294118	Human Phenotype Ontology	HP:0020129	Abnormal urine protein level	272
20972		"A vesicle-mediated transport process that results in the engulfment of external particulate material by phagocytes and their delivery to the lysosome. The particles are initially contained within phagocytic vacuoles (phagosomes), which then fuse with primary lysosomes to effect digestion of the particles." [ISBN:0198506732]	"IGI"|"TAS"|"IMP"|"ISS"|"IEA"	C8B|CPN2|C2|CPN1|C4B	5	189348	189484|133952|69470|132942|189477	0.0416161	0.15625	32	0.0210084	Gene Ontology Biological Process	GO:0006909	phagocytosis	238
8716		Legionellosis	"KEGG"	C2|CPN1|C9	3	189348	69470|132942|92743	0.0436843	0.111111	27	0.0535714	KEGG	KEGG:05134	Legionellosis	56
20972		"Any process that modulates the frequency, rate, or extent of leukocyte chemotaxis." [GOC:add]	"IMP"|"IEA"|"IDA"	C1S|C1R|ITGAM (CR3)|C6	4	189348	67732|67120|189439|77914	0.0460873	0.125	32	0.0336134	Gene Ontology Biological Process	GO:0002688	regulation of leukocyte chemotaxis	119
11056		Peptide ligand-binding receptors	"REAC"	C1S|C1R|CPN1|ITGAM (CR3)|C6	5	189348	67732|67120|132942|189439|77914	0.0490826	0.172414	29	0.025641	Reactome pathways	REAC:R-HSA-375276	Peptide ligand-binding receptors	195
3383		Carboxypeptidase N	"CORUM"	Regulator	1	189348	189381	0.0496799	0.25	4	1	Manually annotated protein complexes from mammalian organisms	CORUM:7277	Carboxypeptidase N	1
