# Supplementary material for: Comprehensive Prediction Analysis of Novel Noncoding Regulatory Variants Identified in the MicroRNA Binding Regions in Complement System Genes
Source: Int J Mol Sci. 2026 Jun 30;27(13):5877. doi: 10.3390/ijms27135877 (PMC13361139; doi:10.3390/ijms27135877)
Supplement: Supplementary file 1 [file ijms-27-05877-s001.zip › Revised Suppl.Table S1-Comprehensive variants list-Final.xlsx]

## Sheet: BLAT data
Gene Name	#chrom	chromStart	chromEnd	RSID	Ref seq	AltCount	Alt seq	shiftBases	FreqSourceCount	minorAlleleFreq	majorAllele	minorAllele	MaxFunc Impact	class (type of mutation)
C1QC	chr1	22647799	22647800	rs61042086	C	1	T,	0	31	0.0119808,0.00346741,0.00926367,-inf,0.5,0.0185185,-inf,-inf,-inf,0.000119332,-inf,-inf,0.00873727,-inf,-inf,-inf,-inf,-inf,-inf,-inf,-inf,-inf,-inf,-inf,-inf,0.00761187,0.00270735,0.00223564,-inf,-inf,-inf,	C,C,C,,C,C,,,,C,,,C,,,,,,,,,,,,,C,C,C,,,,	T,T,T,,T,T,,,,T,,,T,,,,,,,,,,,,,T,T,T,,,,	1624	snv
C1QC	chr1	22647803	22647804	rs9434	C	3	A,G,T,	0	31	0.41234,0.417173,0.469678,0.426179,0.3,0.425926,0.431667,0.375,0.376753,0.4599,0.364297,0.425,0.490015,-inf,0.365625,0.34202,-inf,0.381988,-inf,-inf,-inf,-inf,-inf,0.29588,-inf,0.487083,0.44379,0.441584,0.396667,-inf,-inf,	A,C,A,A,A,C,C,A,C,A,C,C,A,,C,A,,A,,,,,,C,,A,C,C,C,,,	C,A,C,C,C,A,A,C,A,C,A,A,C,,A,C,,C,,,,,,A,,C,A,A,A,,,	1624	snv
C1QC	chr1	22647886	22647905	rs60255495	CCACCAGATGGACTTCTCC	1	CC,	2	31	0.376398,0.336701,-inf,-inf,-inf,-inf,0.403333,-inf,0.330636,0.338883,0.321484,-inf,0.345254,-inf,0.317634,-inf,0.326965,-inf,-inf,-inf,-inf,-inf,-inf,-inf,-inf,-inf,-inf,-inf,-inf,-inf,-inf,	CCACCAGATGGACTTCTCC,CCACCAGATGGACTTCTCC,,,,,CCACCAGATGGACTTCTCC,,CCACCAGATGGACTTCTCC,CCACCAGATGGACTTCTCC,CCACCAGATGGACTTCTCC,,CCACCAGATGGACTTCTCC,,CCACCAGATGGACTTCTCC,,CCACCAGATGGACTTCTCC,,,,,,,,,,,,,,,	CC,CC,,,,,CC,,CC,CC,CC,,CC,,CC,,CC,,,,,,,,,,,,,,,	1624	delins
C1QC	chr1	22648040	22648056	rs10601144	TTTTTTTTTTTTTTTT	6	TTTTTTTTTTTTT,TTTTTTTTTTTTTT,TTTTTTTTTTTTTTT,TTTTTTTTTTTTTTTTT,TTTTTTTTTTTTTTTTTT,TTTTTTTTTTTTTTTTTTTTTTT,	16	31	0.339058,0.186491,-inf,-inf,-inf,-inf,-inf,-inf,-inf,-inf,-inf,-inf,-inf,-inf,-inf,-inf,-inf,-inf,-inf,-inf,-inf,-inf,-inf,-inf,-inf,-inf,-inf,-inf,-inf,-inf,-inf,	TTTTTTTTTTTTTT,TTTTTTTTTTTTTTTT,,,,,,,,,,,,,,,,,,,,,,,,,,,,,,	TTTTTTTTTTTTTTTT,TTTTTTTTTTTTTT,,,,,,,,,,,,,,,,,,,,,,,,,,,,,,	1624	delins
C1S	chr12	7070714	7070715	rs7183	G	2	A,T,	0	31	0.122804,0.0992373,0.124051,0.0924025,0.454545,0.148148,-inf,0.444444,0.13808,0.0721957,0.136482,0.2,-inf,0.118236,0.194183,0.194444,0.0856987,0.100318,-inf,-inf,-inf,-inf,-inf,0.0917603,-inf,-inf,-inf,-inf,-inf,-inf,-inf,	G,G,G,G,T,G,,T,G,G,G,G,,G,G,G,G,G,,,,,,G,,,,,,,,	T,T,T,T,G,T,,G,T,T,T,T,,T,T,T,T,T,,,,,,T,,,,,,,,	1624	snv
C1S	chr12	7070985	7070986	rs76033197	T	1	C,	0	31	0.0111821,0.00740489,0.011164,-inf,0.5,-inf,-inf,-inf,-inf,-inf,-inf,-inf,0.0102709,-inf,-inf,-inf,-inf,-inf,-inf,-inf,-inf,-inf,-inf,-inf,-inf,-inf,-inf,-inf,-inf,-inf,-inf,	T,T,T,,T,,,,,,,,T,,,,,,,,,,,,,,,,,,,	C,C,C,,C,,,,,,,,C,,,,,,,,,,,,,,,,,,,	1624	snv
C3	chr19	6677787	6677788	rs11569585	G	1	A,	0	31	0.0477236,0.0441591,0.0526843,0.00616861,0.454545,0.0833333,0.0266667,-inf,0.0517799,0.00590692,0.0472237,0.025,0.0543201,0.0380762,0.0390625,0.0138889,-inf,-inf,-inf,-inf,-inf,-inf,-inf,0.0430712,-inf,-inf,-inf,-inf,-inf,-inf,-inf,	G,G,G,G,A,G,G,,G,G,G,G,G,G,G,G,,,,,,,,G,,,,,,,,	A,A,A,A,G,A,A,,A,A,A,A,A,A,A,A,,,,,,,,A,,,,,,,,	1624	snv
C6	chr5	41142166	41142167	rs150777213	A	1	C,	0	31	0.014377,0.0204816,0.0209679,-inf,0.5,0.0185185,0.0366667,0.333333,0.022384,0.000178998,0.0168656,0.05,0.0176817,0.0240481,0.0220982,-inf,0.000545852,-inf,-inf,-inf,-inf,-inf,-inf,-inf,-inf,-inf,-inf,-inf,-inf,-inf,-inf,	A,A,A,,A,A,A,C,A,A,A,A,A,A,A,,A,,,,,,,,,,,,,,,	C,C,C,,C,C,C,A,C,C,C,C,C,C,C,,C,,,,,,,,,,,,,,,	1624	snv
C6	chr5	41142187	41142188	rs73750287	C	2	A,G,	0	31	0.0433307,0.0177619,0.0427859,-inf,0.470588,0.0277778,-inf,-inf,0.000269687,-inf,0.000259471,-inf,0.0408652,-inf,0.000223214,-inf,-inf,-inf,-inf,-inf,-inf,-inf,-inf,-inf,-inf,-inf,-inf,-inf,-inf,-inf,-inf,	C,C,C,,G,C,,,C,,C,,C,,C,,,,,,,,,,,,,,,,,	G,G,G,,C,G,,,G,,G,,G,,G,,,,,,,,,,,,,,,,,	1624	snv
C6	chr5	41142470	41142471	rs10067242	G	1	T,	0	31	0.0171725,0.0249184,0.0208735,0.00376454,0.5,0.00925926,0.0416667,-inf,0.0196872,0.024105,0.026466,0.025,0.0236737,0.0220441,0.025,-inf,0.00600437,-inf,-inf,-inf,-inf,0.0184875,-inf,-inf,-inf,-inf,-inf,-inf,-inf,-inf,-inf,	G,G,G,G,G,G,G,,G,G,G,G,G,G,G,,G,,,,,G,,,,,,,,,,	T,T,T,T,T,T,T,,T,T,T,T,T,T,T,,T,,,,,T,,,,,,,,,,	1624	snv
C6	chr5	41142503	41142504	rs9200	C	3	A,G,T,	0	31	0.329273,0.490706,0.371865,0.258362,0.221519,0.458333,0.453333,0.25,0.479504,0.194451,0.467047,0.5,-inf,0.466934,0.387277,0.444444,0.236354,0.285941,0.111111,-inf,-inf,0.27314,-inf,-inf,-inf,-inf,-inf,-inf,-inf,-inf,-inf,	T,T,T,T,T,T,C,T,C,T,C,C,,C,C,T,T,T,C,,,T,,,,,,,,,,	C,C,C,C,C,C,T,C,T,C,T,T,,T,T,C,C,C,T,,,C,,,,,,,,,,	1624	snv
C6	chr5	41142529	41142530	rs1423416	A	1	G,	0	31	0.0433307,0.0155018,0.0427897,-inf,0.470588,0.0277778,-inf,-inf,0.000269687,-inf,0.000259471,-inf,0.0408845,-inf,0.000223214,-inf,-inf,0.101818,-inf,-inf,-inf,-inf,0.00319489,-inf,-inf,-inf,-inf,-inf,-inf,-inf,-inf,	A,A,A,,G,A,,,A,,A,,A,,A,,,A,,,,,A,,,,,,,,,	G,G,G,,A,G,,,G,,G,,G,,G,,,G,,,,,G,,,,,,,,,	1624	snv
C6	chr5	41142582	41142583	rs1423415	C	2	G,T,	0	31	0.0433307,0.00531602,0.0412605,-inf,0.470588,0.0277778,-inf,-inf,0.000269687,-inf,0.000259471,-inf,-inf,-inf,0.000223214,-inf,-inf,0.102564,-inf,-inf,-inf,-inf,0.00798722,-inf,-inf,-inf,-inf,-inf,-inf,-inf,-inf,	C,C,C,,T,C,,,C,,C,,,,C,,,C,,,,,C,,,,,,,,,	T,T,T,,C,T,,,T,,T,,,,T,,,T,,,,,T,,,,,,,,,	1624	snv
C7	chr5	40981586	40981587	rs1061429	C	1	A,	0	31	0.38778,0.420068,0.399853,0.295222,0.347701,0.398148,0.471667,0.421053,0.424218,0.335382,0.423197,0.325,0.406428,0.450902,0.460491,0.10166,-inf,0.343783,-inf,-inf,-inf,-inf,-inf,0.40824,-inf,0.408022,0.43847,0.415491,0.443333,-inf,-inf,	C,C,C,C,A,C,C,A,C,C,C,C,C,C,C,C,,C,,,,,,C,,C,C,C,C,,,	A,A,A,A,C,A,A,C,A,A,A,A,A,A,A,A,,A,,,,,,A,,A,A,A,A,,,	1624	snv
C7	chr5	40981666	40981674	rs35249475	CTTCTTCT	1	CTTCT,	5	31	0.300919,0.249784,0.264094,-inf,-inf,-inf,0.24,-inf,0.206041,0.232399,0.202647,0.325,0.265307,0.179359,0.240402,0.313084,0.277293,-inf,-inf,-inf,-inf,-inf,-inf,-inf,-inf,-inf,-inf,-inf,-inf,-inf,-inf,	CTTCTTCT,CTTCTTCT,CTTCTTCT,,,,CTTCTTCT,,CTTCTTCT,CTTCTTCT,CTTCTTCT,CTTCTTCT,CTTCTTCT,CTTCTTCT,CTTCTTCT,CTTCTTCT,CTTCTTCT,,,,,,,,,,,,,,,	CTTCT,CTTCT,CTTCT,,,,CTTCT,,CTTCT,CTTCT,CTTCT,CTTCT,CTTCT,CTTCT,CTTCT,CTTCT,CTTCT,,,,,,,,,,,,,,,	1624	delins
C7	chr5	40981928	40981929	rs10473230	T	2	C,G,	0	31	0.159545,0.16582,0.182096,0.0616016,0.442623,0.175926,0.221667,0.5,0.169094,0.0776253,0.174624,0.15,-inf,0.193387,0.192188,0.0462963,-inf,0.149364,0.25,-inf,-inf,0.184316,-inf,-inf,0.0531646,-inf,-inf,-inf,-inf,-inf,-inf,	T,T,T,T,C,T,T,T,T,T,T,T,,T,T,T,,T,T,,,T,,,T,,,,,,,	C,C,C,C,T,C,C,C,C,C,C,C,,C,C,C,,C,C,,,C,,,C,,,,,,,	1624	snv
C7	chr5	40982072	40982073	rs16870568	T	1	C,	0	31	0.301518,0.237942,0.264842,0.279522,0.400709,0.342593,0.24,0.423077,0.205502,0.234606,0.202647,0.325,0.266998,0.179359,0.241295,0.327103,0.278384,0.32241,-inf,-inf,-inf,-inf,-inf,-inf,-inf,-inf,-inf,-inf,-inf,-inf,-inf,	T,T,T,T,C,T,T,C,T,T,T,T,T,T,T,T,T,T,,,,,,,,,,,,,,	C,C,C,C,T,C,C,T,C,C,C,C,C,C,C,C,C,C,,,,,,,,,,,,,,	1624	snv
C7	chr5	40982353	40982354	rs1138523	C	2	G,T,	0	31	0.20028,0.222982,0.191027,0.235154,0.373913,0.208333,0.244147,0.461538,0.254585,0.260263,0.246238,0.175,0.189428,0.257515,0.257373,-inf,0.255459,-inf,-inf,-inf,-inf,-inf,-inf,-inf,-inf,-inf,-inf,-inf,-inf,-inf,-inf,	C,C,C,C,T,C,C,T,C,C,C,C,C,C,C,,C,,,,,,,,,,,,,,,	T,T,T,T,C,T,T,C,T,T,T,T,T,T,T,,T,,,,,,,,,,,,,,,	1624	snv
C7	chr5	40982357	40982358	rs12153342	C	2	G,T,	0	31	0.224042,0.199795,0.178567,0.278498,0.409449,0.314815,0.24,0.423077,0.204962,0.234666,0.202647,0.325,0.184105,0.179359,0.240625,-inf,0.278384,-inf,-inf,-inf,-inf,-inf,-inf,-inf,-inf,-inf,-inf,-inf,-inf,-inf,-inf,	C,C,C,C,T,C,C,T,C,C,C,C,C,C,C,,C,,,,,,,,,,,,,,,	T,T,T,T,C,T,T,C,T,T,T,T,T,T,T,,T,,,,,,,,,,,,,,,	1624	snv
C7	chr5	40982387	40982388	rs1138524	C	1	T,	0	31	0.201677,0.232504,0.192002,0.235154,0.369565,0.212963,0.25,0.464286,0.255124,0.260203,0.246497,0.175,0.195774,0.257515,0.26808,-inf,0.255459,-inf,-inf,-inf,-inf,-inf,-inf,-inf,-inf,-inf,-inf,-inf,-inf,-inf,-inf,	C,C,C,C,T,C,C,T,C,C,C,C,C,C,C,,C,,,,,,,,,,,,,,,	T,T,T,T,C,T,T,C,T,T,T,T,T,T,T,,T,,,,,,,,,,,,,,,	1624	snv
C7	chr5	40982517	40982518	rs1061442	G	2	C,T,	0	31	0.223842,0.147601,0.178575,0.278498,0.409449,0.314815,0.24,0.423077,0.200917,0.234785,0.200311,0.325,-inf,0.169339,0.240402,-inf,0.278384,0,-inf,-inf,-inf,-inf,-inf,-inf,-inf,-inf,-inf,-inf,-inf,-inf,-inf,	G,G,G,G,T,G,G,T,G,G,G,G,,G,G,,G,G,,,,,,,,,,,,,,	T,T,T,T,G,T,T,G,T,T,T,T,,T,T,,T,T,,,,,,,,,,,,,,	1624	snv
C7	chr5	40982519	40982520	rs1061443	G	1	T,	0	31	0.211262,0.215052,0.165764,0.278498,0.408,0.314815,0.24,0.423077,0.200917,0.234785,0.200311,0.325,0.171215,0.178357,0.240179,-inf,0.278384,0.196921,-inf,-inf,-inf,-inf,-inf,-inf,-inf,-inf,-inf,-inf,-inf,-inf,-inf,	G,G,G,G,T,G,G,T,G,G,G,G,G,G,G,,G,G,,,,,,,,,,,,,,	T,T,T,T,G,T,T,G,T,T,T,T,T,T,T,,T,T,,,,,,,,,,,,,,	1624	snv
C7	chr5	40982677	40982678	rs8264	A	1	G,	0	31	0.159944,0.165452,0.182066,0.0616016,0.442623,0.171296,0.221667,0.5,0.169364,0.0783413,0.174883,0.15,0.184586,0.193387,0.192634,0.0424528,-inf,0.150106,0,-inf,-inf,-inf,-inf,-inf,-inf,-inf,-inf,-inf,-inf,-inf,-inf,	A,A,A,A,G,A,A,A,A,A,A,A,A,A,A,A,,A,A,,,,,,,,,,,,,	G,G,G,G,A,G,G,G,G,G,G,G,G,G,G,G,,G,G,,,,,,,,,,,,,	1624	snv
C7	chr5	40982795	40982796	rs148252286	G	2	A,T,	0	31	0.0139776,0.000136129,0.00220598,0.00410678,0.25,-inf,-inf,-inf,-inf,0.00835322,-inf,-inf,-inf,-inf,-inf,-inf,0.00436681,-inf,-inf,-inf,-inf,-inf,-inf,-inf,-inf,-inf,-inf,-inf,-inf,-inf,-inf,	G,G,G,G,T,,,,,G,,,,,,,G,,,,,,,,,,,,,,,	T,T,T,T,G,,,,,T,,,,,,,T,,,,,,,,,,,,,,,	1624	snv
C7	chr5	40982874	40982875	rs14190	A	1	G,	0	31	0.211462,0.201221,0.165998,0.279181,0.408,0.314815,0.24,0.423077,0.205232,0.234726,0.202387,0.325,0.17177,0.179359,0.241518,0.32243,0.278384,-inf,-inf,-inf,-inf,-inf,-inf,-inf,-inf,-inf,-inf,-inf,-inf,-inf,-inf,	A,A,A,A,G,A,A,G,A,A,A,A,A,A,A,A,A,,,,,,,,,,,,,,,	G,G,G,G,A,G,G,A,G,G,G,G,G,G,G,G,G,,,,,,,,,,,,,,,	1624	snv
C7	chr5	40982954	40982955	rs60001990	G	1	T,	0	31	0.0634984,0.13658,0.099558,-inf,0.5,0.148148,0.216667,0.5,0.162621,-inf,0.163467,0.125,0.109471,0.177355,0.186161,-inf,-inf,-inf,-inf,-inf,-inf,-inf,-inf,-inf,-inf,-inf,-inf,-inf,-inf,-inf,-inf,	G,G,G,,G,G,G,G,G,,G,G,G,G,G,,,,,,,,,,,,,,,,,	T,T,T,,T,T,T,T,T,,T,T,T,T,T,,,,,,,,,,,,,,,,,	1624	snv
C7	chr5	40982988	40982989	rs2053881	T	2	C,G,	0	31	0.228235,0.165001,0.218123,0.235836,0.378906,0.222222,0.256667,0.464286,0.255394,0.264737,0.249092,0.175,0.222023,0.257515,0.268527,0.182243,0.25655,0.192918,0.357143,-inf,-inf,-inf,-inf,-inf,-inf,-inf,-inf,-inf,-inf,-inf,-inf,	T,T,T,T,G,T,T,G,T,T,T,T,T,T,T,T,T,T,T,,,,,,,,,,,,,	G,G,G,G,T,G,G,T,G,G,G,G,G,G,G,G,G,G,G,,,,,,,,,,,,,	1624	snv
C7	chr5	40983195	40983196	rs77483167	A	1	T,	0	31	0.0135783,0.00742025,0.0114965,-inf,0.5,0.0231481,-inf,-inf,0,-inf,0.000259471,-inf,0.0109433,-inf,-inf,-inf,-inf,-inf,-inf,-inf,-inf,-inf,-inf,-inf,-inf,-inf,-inf,-inf,-inf,-inf,-inf,	A,A,A,,A,A,,,A,,A,,A,,,,,,,,,,,,,,,,,,,	T,T,T,,T,T,,,T,,T,,T,,,,,,,,,,,,,,,,,,,	1624	snv
C7	chr5	40983333	40983334	rs7732104	G	1	A,	0	31	0.172923,0.200992,0.193456,0.0612594,0.447761,0.194444,0.221667,0.5,0.169633,0.0738663,0.174624,0.15,0.195499,0.193387,0.192634,0.0416667,-inf,0.138095,-inf,-inf,-inf,-inf,-inf,-inf,-inf,-inf,-inf,-inf,-inf,-inf,-inf,	G,G,G,G,A,G,G,G,G,G,G,G,G,G,G,G,,G,,,,,,,,,,,,,,	A,A,A,A,G,A,A,A,A,A,A,A,A,A,A,A,,A,,,,,,,,,,,,,,	1624	snv
C7	chr5	40983424	40983425	rs73088363	G	2	A,C,	0	31	0.159944,0.18126,0.181994,0.0622861,0.442623,0.171296,0.221667,0.5,0.169633,0.0783413,0.174364,0.15,0.184548,0.193387,0.192411,0.0416667,-inf,-inf,-inf,-inf,-inf,-inf,-inf,-inf,-inf,-inf,-inf,-inf,-inf,-inf,-inf,	G,G,G,G,C,G,G,G,G,G,G,G,G,G,G,G,,,,,,,,,,,,,,,,	C,C,C,C,G,C,C,C,C,C,C,C,C,C,C,C,,,,,,,,,,,,,,,,	1624	snv
C7	chr5	40983805	40983806	rs62357089	A	3	C,G,T,	0	31	0.368011,0.171085,0.288356,0.376109,0.336066,0.416667,0.321667,0.386364,0.301241,0.418914,0.30903,0.45,-inf,0.282565,0.320536,-inf,-inf,-inf,-inf,-inf,-inf,-inf,-inf,-inf,-inf,-inf,-inf,-inf,-inf,-inf,-inf,	A,A,A,C,C,A,A,C,A,C,A,A,,A,A,,,,,,,,,,,,,,,,,	C,C,C,A,A,C,C,A,C,A,C,C,,C,C,,,,,,,,,,,,,,,,,	1624	snv
C7	chr5	40983807	40983808	rs62357090	A	2	C,G,	0	31	0.367612,0.300466,0.288356,0.375768,0.336066,0.416667,0.321667,0.386364,0.301241,0.418914,0.30903,0.45,0.279271,0.282565,0.320536,-inf,-inf,-inf,-inf,-inf,-inf,-inf,-inf,-inf,-inf,-inf,-inf,-inf,-inf,-inf,-inf,	A,A,A,G,G,A,A,G,A,G,A,A,A,A,A,,,,,,,,,,,,,,,,,	G,G,G,A,A,G,G,A,G,A,G,G,G,G,G,,,,,,,,,,,,,,,,,	1624	snv
C7	chr5	40984183	40984184	rs77189730	G	2	A,T,	0	31	0.0175719,0.00676879,0.0145578,-inf,0.5,0.00462963,-inf,-inf,0,-inf,0.000259471,-inf,-inf,-inf,-inf,-inf,-inf,-inf,-inf,-inf,-inf,-inf,-inf,-inf,-inf,-inf,-inf,-inf,-inf,-inf,-inf,	G,G,G,,G,G,,,G,,G,,,,,,,,,,,,,,,,,,,,,	T,T,T,,T,T,,,T,,T,,,,,,,,,,,,,,,,,,,,,	1624	snv
C7	chr5	40984412	40984413	rs374256138	C	1	T,	0	31	0.0157748,0.000762829,0.000404246,-inf,0.5,0.0138889,-inf,-inf,0.000269687,-inf,0.000259471,-inf,9.26943e-05,-inf,-inf,-inf,-inf,-inf,-inf,-inf,-inf,-inf,-inf,-inf,-inf,-inf,-inf,-inf,-inf,-inf,-inf,	C,C,C,,C,C,,,C,,C,,C,,,,,,,,,,,,,,,,,,,	T,T,T,,T,T,,,T,,T,,T,,,,,,,,,,,,,,,,,,,	1624	snv
C7	chr5	40984484	40984485	rs78106100	C	1	A,	0	31	0.0211661,0.00928083,0.0248706,-inf,0.416667,0.00925926,-inf,-inf,0.000269687,-inf,0.000259471,-inf,0.0240537,-inf,-inf,-inf,-inf,-inf,-inf,-inf,-inf,-inf,-inf,-inf,-inf,-inf,-inf,-inf,-inf,-inf,-inf,	C,C,C,,A,C,,,C,,C,,C,,,,,,,,,,,,,,,,,,,	A,A,A,,C,A,,,A,,A,,A,,,,,,,,,,,,,,,,,,,	1624	snv
C8A	chr1	56918009	56918010	rs1774889	C	1	T,	0	31	0.136382,0.0591497,0.109944,0.0443686,0.411111,0.12963,0.065,0.5,0.0485437,0.0738067,0.0430721,0.025,0.10297,0.0400802,0.0529018,0.0233645,0.0447598,0.13525,-inf,-inf,-inf,-inf,-inf,-inf,-inf,-inf,-inf,-inf,-inf,-inf,-inf,	C,C,C,C,T,C,C,C,C,C,C,C,C,C,C,C,C,C,,,,,,,,,,,,,,	T,T,T,T,C,T,T,T,T,T,T,T,T,T,T,T,T,T,,,,,,,,,,,,,,	1624	snv
C8A	chr1	56918191	56918192	rs77503860	A	1	G,	0	31	0.0263578,0.0107995,0.0243644,-inf,0.5,0.0138889,-inf,-inf,-inf,-inf,-inf,-inf,0.0236496,-inf,-inf,-inf,-inf,-inf,-inf,-inf,-inf,-inf,-inf,-inf,-inf,-inf,-inf,-inf,-inf,-inf,-inf,	A,A,A,,A,A,,,,,,,A,,,,,,,,,,,,,,,,,,,	G,G,G,,G,G,,,,,,,G,,,,,,,,,,,,,,,,,,,	1624	snv
C8B	chr1	56929346	56929347	rs2795	A	2	G,T,	0	31	0.367212,0.319172,0.306993,0.431741,0.352778,0.361111,0.371667,0.382353,0.333603,0.362291,0.315257,0.475,0.309104,0.345691,0.315402,0.398333,0.436135,-inf,-inf,-inf,-inf,-inf,-inf,0.258427,-inf,-inf,-inf,-inf,0.404605,-inf,-inf,	A,A,A,A,G,A,A,G,A,A,A,A,A,A,A,G,A,,,,,,,A,,,,,A,,,	G,G,G,G,A,G,G,A,G,G,G,G,G,G,G,A,G,,,,,,,G,,,,,G,,,	1624	snv
C9	chr5	39284223	39284224	rs73078489	C	1	A,	0	31	0.0151757,0.00721221,0.0142091,-inf,0.5,0.00925926,-inf,-inf,0,-inf,0.000259471,-inf,0.0138853,-inf,-inf,-inf,-inf,-inf,-inf,-inf,-inf,-inf,-inf,-inf,-inf,-inf,-inf,-inf,-inf,-inf,-inf,	C,C,C,,C,C,,,C,,C,,C,,,,,,,,,,,,,,,,,,,	A,A,A,,A,A,,,A,,A,,A,,,,,,,,,,,,,,,,,,,	1624	snv
C9	chr5	39284312	39284313	rs79311110	T	1	A,	0	31	0.0658946,0.098253,0.0800521,0.0494881,0.421875,0.101852,0.138333,0.4,0.105178,0.0340095,0.101713,0.15,0.0910363,0.130261,0.130804,0.0327103,0.0458515,-inf,-inf,-inf,-inf,-inf,-inf,-inf,-inf,-inf,-inf,-inf,-inf,-inf,-inf,	T,T,T,T,A,T,T,A,T,T,T,T,T,T,T,T,T,,,,,,,,,,,,,,,	A,A,A,A,T,A,A,T,A,A,A,A,A,A,A,A,A,,,,,,,,,,,,,,,	1624	snv
C9	chr5	39284358	39284359	rs113860223	C	1	T,	0	31	0.0151757,0.00713315,0.0142015,-inf,0.5,0.00925926,-inf,-inf,0,-inf,0.000259471,-inf,0.0138498,-inf,-inf,-inf,-inf,-inf,-inf,-inf,-inf,-inf,-inf,-inf,-inf,-inf,-inf,-inf,-inf,-inf,-inf,	C,C,C,,C,C,,,C,,C,,C,,,,,,,,,,,,,,,,,,,	T,T,T,,T,T,,,T,,T,,T,,,,,,,,,,,,,,,,,,,	1624	snv
C9	chr5	39284618	39284619	rs139136306	A	1	G,	0	31	0.0131789,0.00883152,0.0128074,-inf,0.5,-inf,-inf,-inf,-inf,-inf,-inf,-inf,0.0116466,-inf,-inf,-inf,-inf,-inf,-inf,-inf,-inf,-inf,-inf,-inf,-inf,-inf,-inf,-inf,-inf,-inf,-inf,	A,A,A,,A,,,,,,,,A,,,,,,,,,,,,,,,,,,,	G,G,G,,G,,,,,,,,G,,,,,,,,,,,,,,,,,,,	1624	snv
C9	chr5	39285036	39285037	rs261738	T	2	A,G,	0	31	0.193291,0.126628,0.189429,0.149488,0.112167,0.12037,0.0518395,0.0740741,0.0639159,0.131504,0.0596783,0,0.172154,0.155311,0.0529018,-inf,0.141921,0.0105263,-inf,-inf,-inf,-inf,-inf,0.00187266,-inf,-inf,-inf,-inf,-inf,-inf,-inf,	A,A,A,A,A,A,A,A,A,A,A,A,A,A,A,,A,A,,,,,,T,,,,,,,,	T,T,T,T,T,T,T,T,T,T,T,T,T,T,T,,T,T,,,,,,A,,,,,,,,	1624	snv
MASP1	chr3	187246511	187246512	rs698090	C	1	T,	0	31	0.455871,0.385866,0.417469,0.348464,0.240586,0.476852,0.351667,0.192308,0.360572,0.300179,0.357291,0.375,0.419044,0.364729,0.362277,0.367925,0.341157,0.483794,0.257143,-inf,-inf,-inf,-inf,-inf,-inf,-inf,-inf,-inf,-inf,-inf,-inf,	T,T,T,T,T,C,T,T,T,T,T,T,T,T,T,T,T,C,T,,,,,,,,,,,,,	C,C,C,C,C,T,C,C,C,C,C,C,C,C,C,C,C,T,C,,,,,,,,,,,,,	1624	snv
MASP1	chr3	187246523	187246524	rs16848736	T	1	C,	0	31	0.0666933,0.0393434,0.0520118,0.000342231,0.47619,0.0324074,0.0183333,0.5,0.0312837,0.000178998,0.0298391,0.025,0.0506351,0.0200401,0.0328125,0.0140187,0.000545852,0.0528846,-inf,-inf,-inf,-inf,-inf,-inf,-inf,-inf,-inf,-inf,-inf,-inf,-inf,	T,T,T,T,C,T,T,T,T,T,T,T,T,T,T,T,T,T,,,,,,,,,,,,,,	C,C,C,C,T,C,C,C,C,C,C,C,C,C,C,C,C,C,,,,,,,,,,,,,,	1624	snv
MASP1	chr3	187246581	187246582	rs72549274	A	2	C,G,	0	31	0.0123802,0.0280713,0.0218104,-inf,0.5,0.00462963,0.0433333,-inf,-inf,-inf,-inf,0.025,0.0243652,0.0390782,0.0279018,-inf,-inf,-inf,-inf,-inf,-inf,-inf,-inf,-inf,-inf,-inf,-inf,-inf,-inf,-inf,-inf,	A,A,A,,A,A,A,,,,,A,A,A,A,,,,,,,,,,,,,,,,,	G,G,G,,G,G,G,,,,,G,G,G,G,,,,,,,,,,,,,,,,,	1624	snv
MASP1	chr3	187246768	187246769	rs78625548	G	1	A,	0	31	0.0167732,0.00855978,0.0137746,-inf,0.5,0.0185185,-inf,-inf,0,-inf,0.000518941,-inf,0.0133319,0.001002,-inf,-inf,-inf,-inf,-inf,-inf,-inf,-inf,-inf,-inf,-inf,-inf,-inf,-inf,-inf,-inf,-inf,	G,G,G,,G,G,,,G,,G,,G,G,,,,,,,,,,,,,,,,,,	A,A,A,,A,A,,,A,,A,,A,A,,,,,,,,,,,,,,,,,,	1624	snv
MASP1	chr3	187247032	187247042	rs3836477	TTTTTTTTTT	3	TTTTTTTT,TTTTTTTTT,TTTTTTTTTTT,	10	31	0.189497,0.0526592,0.158854,-inf,-inf,-inf,0.135,-inf,0.131607,-inf,0.139076,0.225,-inf,0.144289,0.116518,-inf,0.293668,-inf,-inf,-inf,-inf,-inf,-inf,-inf,-inf,-inf,-inf,-inf,-inf,-inf,-inf,	TTTTTTTTTT,TTTTTTTTTT,TTTTTTTTTT,,,,TTTTTTTTTT,,TTTTTTTTTT,,TTTTTTTTTT,TTTTTTTTTT,,TTTTTTTTTT,TTTTTTTTTT,,TTTTTTTTTT,,,,,,,,,,,,,,,	TTTTTTTTT,TTTTTTTTT,TTTTTTTTT,,,,TTTTTTTTT,,TTTTTTTTT,,TTTTTTTTT,TTTTTTTTT,,TTTTTTTTT,TTTTTTTTT,,TTTTTTTTT,,,,,,,,,,,,,,,	1624	delins
MASP1	chr3	187247091	187247100	rs137929458	TTTTTTTTT	3	TTTTTTTT,TTTTTTTTTT,TTTTTTTTTTT,	9	31	0.157149,0.0354204,1.889e-05,-inf,-inf,-inf,0.123333,-inf,0.121899,-inf,0.133627,0.225,-inf,0.127255,0.113393,-inf,0.297489,-inf,-inf,-inf,-inf,-inf,-inf,-inf,-inf,-inf,-inf,-inf,-inf,-inf,-inf,	TTTTTTTTT,TTTTTTTTT,TTTTTTTTT,,,,TTTTTTTTT,,TTTTTTTTT,,TTTTTTTTT,TTTTTTTTT,,TTTTTTTTT,TTTTTTTTT,,TTTTTTTTT,,,,,,,,,,,,,,,	TTTTTTTTTT,TTTTTTTTTT,TTTTTTTT,,,,TTTTTTTTTT,,TTTTTTTTTT,,TTTTTTTTTT,TTTTTTTTTT,,TTTTTTTTTT,TTTTTTTTTT,,TTTTTTTTTT,,,,,,,,,,,,,,,	1624	delins
MASP2/TARDBP	chr1	11026659	11026660	rs1033638	A	2	C,G,	0	31	0.290335,0.196792,0.312456,0.148805,0.160494,0.342593,0.173333,0.0535714,0.169094,0.125955,0.168915,0.075,0.306748,0.144289,0.171875,0.136792,-inf,0.451567,0.138889,-inf,-inf,-inf,-inf,-inf,-inf,-inf,-inf,-inf,-inf,-inf,-inf,	G,G,G,G,G,G,G,G,G,G,G,G,G,G,G,G,,G,G,,,,,,,,,,,,,	A,A,A,A,A,A,A,A,A,A,A,A,A,A,A,A,,A,A,,,,,,,,,,,,,	1624	snv
CD46/MIR29B2CHG	chr1	207791519	207791520	rs41318003	C	1	T,	0	31	0.0283546,0.0525146,0.0385319,0.00308008,0.46875,0.0601852,0.08,0.5,0.0701187,0.00071599,0.0700571,0.05,0.0429289,0.0821643,0.0551339,-inf,0.00218341,-inf,-inf,-inf,-inf,-inf,-inf,-inf,-inf,-inf,-inf,-inf,-inf,-inf,-inf,	C,C,C,C,T,C,C,C,C,C,C,C,C,C,C,,C,,,,,,,,,,,,,,,	T,T,T,T,C,T,T,T,T,T,T,T,T,T,T,,T,,,,,,,,,,,,,,,	1627	snv
CD46	chr1	207792081	207792082	rs1142469	G	2	A,C,	0	31	0.240216,0.295778,0.287812,0.0998632,0.395455,0.157407,0.375,0.428571,0.350863,0.109964,0.329528,0.375,0.291212,0.367735,0.336161,0.0747664,-inf,-inf,-inf,-inf,-inf,-inf,-inf,-inf,-inf,-inf,-inf,-inf,-inf,-inf,-inf,	G,G,G,G,A,G,G,A,G,G,G,G,G,G,G,G,,,,,,,,,,,,,,,,	A,A,A,A,G,A,A,G,A,A,A,A,A,A,A,A,,,,,,,,,,,,,,,,	1627	snv
CD46	chr1	207792247	207792248	rs41318005	C	1	T,	0	31	0.0259585,0.0180999,0.0282406,-inf,0.454545,0.0833333,-inf,-inf,0.000809061,-inf,0.000259471,-inf,0.0268838,-inf,-inf,-inf,-inf,-inf,-inf,-inf,-inf,-inf,-inf,-inf,-inf,-inf,-inf,-inf,-inf,-inf,-inf,	C,C,C,,T,C,,,C,,C,,C,,,,,,,,,,,,,,,,,,,	T,T,T,,C,T,,,T,,T,,T,,,,,,,,,,,,,,,,,,,	1627	snv
CD46	chr1	207792788	207792789	rs529454228	G	1	A,	0	31	0.014976,0,7.55601e-06,-inf,-inf,-inf,-inf,-inf,-inf,-inf,-inf,-inf,-inf,-inf,-inf,-inf,-inf,-inf,-inf,-inf,-inf,-inf,-inf,-inf,-inf,-inf,-inf,-inf,-inf,-inf,-inf,	G,G,G,,,,,,,,,,,,,,,,,,,,,,,,,,,,,	A,A,A,,,,,,,,,,,,,,,,,,,,,,,,,,,,,	1627	snv
CD46	chr1	207793047	207793048	rs12568382	G	1	A,	0	31	0.0844649,0.107112,0.0924855,0.0958248,0.45283,0.0509259,0.143333,0.444444,0.116235,0.106205,0.10275,0.075,0.0937638,0.123246,0.129018,0.0514019,-inf,0.0609137,-inf,-inf,-inf,-inf,0.223642,-inf,-inf,-inf,-inf,-inf,-inf,-inf,-inf,	G,G,G,G,A,G,G,A,G,G,G,G,G,G,G,G,,G,,,,,G,,,,,,,,,	A,A,A,A,G,A,A,G,A,A,A,A,A,A,A,A,,A,,,,,A,,,,,,,,,	1627	snv
CD46	chr1	207793979	207793980	rs2724390	A	1	G,	0	31	0.0265575,0.0097535,0.0259549,0.0403833,0.444444,0.00462963,0.005,0.5,0.000269687,0.0433771,0,-inf,0.0202073,0.001002,-inf,0.0046729,0.0349345,-inf,-inf,-inf,-inf,-inf,-inf,-inf,-inf,-inf,-inf,-inf,-inf,-inf,-inf,	A,A,A,A,G,A,A,A,A,A,A,,A,A,,A,A,,,,,,,,,,,,,,,	G,G,G,G,A,G,G,G,G,G,G,,G,G,,G,G,,,,,,,,,,,,,,,	1624	snv
CD46	chr1	207794319	207794320	rs541108124	A	1	C,	0	31	0.0223642,-inf,-inf,-inf,-inf,-inf,-inf,-inf,-inf,-inf,-inf,-inf,-inf,-inf,-inf,-inf,0.0120087,-inf,-inf,-inf,-inf,-inf,-inf,-inf,-inf,-inf,-inf,-inf,-inf,-inf,-inf,	A,,,,,,,,,,,,,,,,A,,,,,,,,,,,,,,,	C,,,,,,,,,,,,,,,,C,,,,,,,,,,,,,,,	1624	snv
CD46	chr1	207794373	207794374	rs7144	T	2	A,C,	0	31	0.347244,0.39403,0.407216,0.14198,0.357664,0.231481,0.461667,0.40625,0.42206,0.153998,0.403217,0.425,0.407059,0.452906,0.394866,0.0865385,-inf,0.373672,0.5,-inf,-inf,-inf,-inf,-inf,0.187179,-inf,-inf,-inf,-inf,-inf,-inf,	T,T,T,T,C,T,T,C,T,T,T,T,T,T,T,T,,T,T,,,,,,T,,,,,,,	C,C,C,C,T,C,C,T,C,C,C,C,C,C,C,C,,C,C,,,,,,C,,,,,,,	1624	snv
CD46	chr1	207794394	207794395	rs6664092	G	2	A,C,	0	31	0.0121805,0.00123049,0.0124674,-inf,0.5,-inf,-inf,-inf,0.000269687,5.96659e-05,0,-inf,0.0123326,-inf,-inf,-inf,-inf,-inf,-inf,-inf,-inf,-inf,-inf,-inf,-inf,-inf,-inf,-inf,-inf,-inf,-inf,	G,G,G,,G,,,,G,G,G,,G,,,,,,,,,,,,,,,,,,,	A,A,A,,A,,,,A,A,A,,A,,,,,,,,,,,,,,,,,,,	1624	snv
CD46	chr1	207794911	207794912	rs14374	T	1	C,	0	31	0.0241613,0.0411246,0.0288224,-inf,0.458333,0.0555556,0.04,0.5,0.0485437,-inf,0.0531915,-inf,0.0316117,0.0551102,0.0424107,-inf,-inf,0.0286624,-inf,-inf,-inf,-inf,0.0447284,-inf,-inf,-inf,-inf,-inf,-inf,-inf,-inf,	T,T,T,,C,T,T,T,T,,T,,T,T,T,,,T,,,,,T,,,,,,,,,	C,C,C,,T,C,C,C,C,,C,,C,C,C,,,C,,,,,C,,,,,,,,,	1624	snv
CD46	chr1	207794974	207794975	rs117431447	G	1	T,	0	31	0.0231629,0.000467352,0.00208546,0.0174538,0.45,-inf,-inf,-inf,-inf,0.0125895,-inf,-inf,0.00132609,-inf,0.000446429,0.101852,0.0212882,-inf,-inf,-inf,-inf,-inf,-inf,-inf,-inf,-inf,-inf,-inf,-inf,-inf,-inf,	G,G,G,G,T,,,,,G,,,G,,G,G,G,,,,,,,,,,,,,,,	T,T,T,T,G,,,,,T,,,T,,T,T,T,,,,,,,,,,,,,,,	1624	snv
CD46	chr1	207795351	207795352	rs1237	T	1	G,	0	31	0.0279553,0.0543124,0.0386452,0.00136893,0.46875,0.0601852,0.08,0.5,0.0701187,0.000357995,0.0713544,0.05,0.0429788,0.0841683,0.0551339,-inf,0.000545852,-inf,-inf,-inf,-inf,-inf,-inf,-inf,-inf,-inf,-inf,-inf,-inf,-inf,-inf,	T,T,T,T,G,T,T,T,T,T,T,T,T,T,T,,T,,,,,,,,,,,,,,,	G,G,G,G,T,G,G,G,G,G,G,G,G,G,G,,G,,,,,,,,,,,,,,,	1624	snv
CD55	chr1	207359700	207359701	rs28371653	A	1	G,	0	31	0.0155751,0.0070555,0.0168839,-inf,0.5,0.00462963,-inf,-inf,-inf,5.96659e-05,-inf,-inf,0.0156469,0.001002,-inf,-inf,-inf,-inf,-inf,-inf,-inf,-inf,-inf,-inf,-inf,0.0133596,0.00545549,0.00397316,-inf,-inf,-inf,	A,A,A,,A,A,,,,A,,,A,A,,,,,,,,,,,,A,A,A,,,,	G,G,G,,G,G,,,,G,,,G,G,,,,,,,,,,,,G,G,G,,,,	1624	snv
CD55	chr1	207360112	207360113	rs28371655	G	2	A,T,	0	31	0.0129792,0.00355575,0.0109821,-inf,0.5,0.00462963,-inf,-inf,-inf,-inf,-inf,-inf,0.0112652,-inf,-inf,-inf,-inf,-inf,-inf,-inf,-inf,-inf,-inf,-inf,-inf,-inf,-inf,-inf,-inf,-inf,-inf,	G,G,G,,G,G,,,,,,,G,,,,,,,,,,,,,,,,,,,	A,A,A,,A,A,,,,,,,A,,,,,,,,,,,,,,,,,,,	1624	snv
CD55	chr1	207360577	207360578	rs28371656	C	2	A,T,	0	31	0.0131789,0.00688207,0.0121463,-inf,0.5,0.00462963,-inf,-inf,-inf,-inf,-inf,-inf,-inf,-inf,-inf,-inf,-inf,-inf,-inf,-inf,-inf,-inf,-inf,-inf,-inf,-inf,-inf,-inf,-inf,-inf,-inf,	C,C,C,,C,C,,,,,,,,,,,,,,,,,,,,,,,,,,	A,A,A,,A,A,,,,,,,,,,,,,,,,,,,,,,,,,,	1624	snv
CD59	chr11	33703066	33703067	rs77762316	T	1	G,	0	31	0.0123802,0.00110663,0.00289395,0.0756331,0.454545,0.00462963,0.00166667,0.375,0.000269687,0.0669531,0.000259471,-inf,0.00283042,-inf,0.00267857,0.0233645,-inf,-inf,-inf,-inf,-inf,-inf,-inf,-inf,-inf,-inf,-inf,-inf,-inf,-inf,-inf,	T,T,T,T,G,T,T,G,T,T,T,,T,,T,T,,,,,,,,,,,,,,,,	G,G,G,G,T,G,G,T,G,G,G,,G,,G,G,,,,,,,,,,,,,,,,	1624	snv
CD59	chr11	33703233	33703234	rs704697	T	3	A,C,G,	0	31	0.490415,0.465776,0.496883,0.449147,0.290698,0.430556,0.453333,0.3,0.46548,0.481263,0.45096,0.35,0.485277,0.46994,0.427455,0.485981,0.441048,0.486786,-inf,-inf,-inf,-inf,0.405751,-inf,-inf,-inf,-inf,-inf,-inf,-inf,-inf,	C,C,T,C,C,T,C,C,C,T,C,T,C,C,C,C,C,T,,,,,T,,,,,,,,,	T,T,C,T,T,C,T,T,T,C,T,C,T,T,T,T,T,C,,,,,C,,,,,,,,,	1624	snv
CD59	chr11	33703338	33703339	rs79094033	C	1	T,	0	31	0.0441294,0.0308695,0.0443727,-inf,0.416667,0.0509259,0.0166667,-inf,0.0140237,5.9673e-05,0.0147898,-inf,0.0445764,0.0130261,0.0368304,-inf,-inf,-inf,-inf,-inf,-inf,-inf,-inf,-inf,-inf,-inf,-inf,-inf,-inf,-inf,-inf,	C,C,C,,T,C,C,,C,C,C,,C,C,C,,,,,,,,,,,,,,,,,	T,T,T,,C,T,T,,T,T,T,,T,T,T,,,,,,,,,,,,,,,,,	1624	snv
CD59	chr11	33703445	33703446	rs1047581	T	1	C,	0	31	0.210264,0.29867,0.263731,0.0598905,0.463158,0.25,0.226667,0.444444,0.274811,0.0700561,0.274779,0.2,0.275014,0.272545,0.287054,0.0857143,0.0605895,0.192593,-inf,-inf,-inf,0.213641,-inf,-inf,0.0977157,-inf,-inf,-inf,-inf,-inf,-inf,	T,T,T,T,C,T,T,C,T,T,T,T,T,T,T,T,T,T,,,,T,,,T,,,,,,,	C,C,C,C,T,C,C,T,C,C,C,C,C,C,C,C,C,C,,,,C,,,C,,,,,,,	1624	snv
CD59	chr11	33703505	33703506	rs77354123	G	1	A,	0	31	0.0573083,0.0407981,0.058884,-inf,0.441176,0.0601852,0.0183333,-inf,0.0226537,-inf,0.0254281,-inf,0.0575128,0.0210421,0.0399554,0.00471698,-inf,-inf,-inf,-inf,-inf,-inf,-inf,-inf,-inf,-inf,-inf,-inf,-inf,-inf,-inf,	G,G,G,,A,G,G,,G,,G,,G,G,G,G,,,,,,,,,,,,,,,,	A,A,A,,G,A,A,,A,,A,,A,A,A,A,,,,,,,,,,,,,,,,	1624	snv
CD59	chr11	33704190	33704191	rs73481002	A	1	G,	0	31	0.0355431,0.0155473,0.0351203,-inf,0.5,0.0231481,-inf,-inf,-inf,-inf,-inf,-inf,0.0335902,0.001002,-inf,-inf,-inf,-inf,-inf,-inf,-inf,-inf,-inf,-inf,-inf,-inf,-inf,-inf,-inf,-inf,-inf,	A,A,A,,A,A,,,,,,,A,A,,,,,,,,,,,,,,,,,,	G,G,G,,G,G,,,,,,,G,G,,,,,,,,,,,,,,,,,,	1624	snv
CD59	chr11	33704210	33704216	rs58634493	CTCTCT	2	CT,CTCT,	4	31	0.0471246,0.00935277,-inf,-inf,-inf,-inf,0.0166667,-inf,0.0140237,-inf,0.0147898,-inf,-inf,0.0130261,0.0368304,-inf,-inf,-inf,-inf,-inf,-inf,-inf,-inf,-inf,-inf,-inf,-inf,-inf,-inf,-inf,-inf,	CTCTCT,CTCTCT,,,,,CTCTCT,,CTCTCT,,CTCTCT,,,CTCTCT,CTCTCT,,,,,,,,,,,,,,,,,	CT,CT,,,,,CT,,CT,,CT,,,CT,CT,,,,,,,,,,,,,,,,,	1624	delins
CD59	chr11	33704333	33704334	rs73482903	G	1	A,	0	31	0.0353435,0.0152974,0.0347765,-inf,0.5,0.0231481,-inf,-inf,-inf,-inf,-inf,-inf,0.033034,0.001002,-inf,-inf,-inf,-inf,-inf,-inf,-inf,-inf,-inf,-inf,-inf,-inf,-inf,-inf,-inf,-inf,-inf,	G,G,G,,G,G,,,,,,,G,G,,,,,,,,,,,,,,,,,,	A,A,A,,A,A,,,,,,,A,A,,,,,,,,,,,,,,,,,,	1624	snv
CD59	chr11	33704675	33704676	rs1546727	G	1	A,	0	31	0.158946,0.254807,0.21722,0.0540726,0.46875,0.240741,0.226667,0.444444,0.272923,0.0655806,0.272185,0.2,0.230793,0.270541,0.286384,0.0761905,0.058952,0.142479,-inf,-inf,-inf,-inf,0.199681,0.0486891,-inf,-inf,-inf,-inf,-inf,-inf,-inf,	G,G,G,G,A,G,G,A,G,G,G,G,G,G,G,G,G,G,,,,,G,G,,,,,,,,	A,A,A,A,G,A,A,G,A,A,A,A,A,A,A,A,A,A,,,,,A,A,,,,,,,,	1624	snv
CD59	chr11	33704743	33704744	rs36093484	C	2	A,T,	0	31	0.186302,0.21689,0.232903,0.0574949,0.465909,0.24537,0.226667,0.444444,0.273463,0.0671918,0.272963,0.2,-inf,0.270541,0.285938,0.0761905,0.0605895,-inf,-inf,-inf,-inf,-inf,-inf,0.243446,-inf,-inf,-inf,-inf,-inf,-inf,-inf,	C,C,C,C,A,C,C,A,C,C,C,C,,C,C,C,C,,,,,,,C,,,,,,,,	A,A,A,A,C,A,A,C,A,A,A,A,,A,A,A,A,,,,,,,A,,,,,,,,	1624	snv
CD59	chr11	33704865	33704866	rs7106551	A	1	G,	0	31	0.0119808,0.0100513,0.0140051,-inf,0.5,0.00925926,0.00166667,-inf,0.00889968,-inf,0.0106383,-inf,0.0123964,0.00801603,0.003125,0.00462963,-inf,0.00914634,0,-inf,-inf,-inf,-inf,0.00749064,-inf,-inf,-inf,-inf,-inf,-inf,-inf,	A,A,A,,A,A,A,,A,,A,,A,A,A,A,,A,A,,,,,A,,,,,,,,	G,G,G,,G,G,G,,G,,G,,G,G,G,G,,G,G,,,,,G,,,,,,,,	1624	snv
CD59	chr11	33704997	33704998	rs12364970	C	1	G,	0	31	0.157149,0.261216,0.216759,0.0540726,0.462025,0.231481,0.226667,0.444444,0.272923,0.0656403,0.272444,0.2,0.230343,0.270541,0.286607,0.0896226,0.058952,0.136943,-inf,-inf,-inf,-inf,-inf,0.0337079,-inf,-inf,-inf,-inf,-inf,-inf,-inf,	C,C,C,C,G,C,C,G,C,C,C,C,C,C,C,C,C,C,,,,,,C,,,,,,,,	G,G,G,G,C,G,G,C,G,G,G,G,G,G,G,G,G,G,,,,,,G,,,,,,,,	1624	snv
CD59	chr11	33705054	33705055	rs7123070	T	1	A,	0	31	0.0113818,0.00894653,0.0133741,-inf,0.5,0.00925926,0.00166667,-inf,0.00889968,-inf,0.0106383,-inf,0.0118203,-inf,0.003125,-inf,-inf,0,-inf,-inf,-inf,-inf,-inf,-inf,-inf,-inf,-inf,-inf,-inf,-inf,-inf,	T,T,T,,T,T,T,,T,,T,,T,,T,,,T,,,,,,,,,,,,,,	A,A,A,,A,A,A,,A,,A,,A,,A,,,A,,,,,,,,,,,,,,	1624	snv
CD59	chr11	33705142	33705143	rs77695144	G	2	A,C,	0	31	0.023762,0.00416266,0.0109104,0.124572,0.434783,-inf,0.025,0.416667,0.00134844,-inf,0.00259471,-inf,-inf,-inf,0.0174107,0.0849057,0.136463,-inf,-inf,-inf,-inf,-inf,-inf,-inf,-inf,-inf,-inf,-inf,-inf,-inf,-inf,	G,G,G,G,G,,G,C,G,,G,,,,G,G,G,,,,,,,,,,,,,,,	C,C,C,C,C,,C,G,C,,C,,,,C,C,C,,,,,,,,,,,,,,,	1624	snv
CD59	chr11	33705197	33705198	rs113743057	C	1	T,	0	31	0.0305511,0.0369509,0.0430428,-inf,0.5,0.0138889,0.0533333,0.5,0.0323625,-inf,0.0329528,0.075,0.0431505,0.0360721,0.0247768,-inf,-inf,-inf,-inf,-inf,-inf,0.0463266,-inf,-inf,-inf,-inf,-inf,-inf,-inf,-inf,-inf,	C,C,C,,C,C,C,C,C,,C,C,C,C,C,,,,,,,C,,,,,,,,,,	T,T,T,,T,T,T,T,T,,T,T,T,T,T,,,,,,,T,,,,,,,,,,	1624	snv
CD59	chr11	33705433	33705434	rs7046	A	2	C,G,	0	31	0.359026,0.392832,0.353062,0.449488,0.232301,0.476852,0.381667,0.309524,0.408037,0.481322,0.391282,0.4,-inf,0.412826,0.362277,0.490476,0.441048,0.331395,0.291667,-inf,-inf,0.357844,-inf,-inf,0.419847,-inf,-inf,-inf,-inf,-inf,-inf,	G,G,G,G,G,G,G,G,G,A,G,A,,G,G,G,G,G,G,,,G,,,G,,,,,,,	A,A,A,A,A,A,A,A,A,G,A,G,,A,A,A,A,A,A,,,A,,,A,,,,,,,	1624	snv
CD59	chr11	33705968	33705969	rs12272660	T	1	C,	0	31	0.0443291,0.0238456,0.0445653,0.000342231,0.416667,0.0555556,0.015,-inf,0.0140237,-inf,0.0142709,-inf,0.0446649,0.0130261,0.0368304,-inf,-inf,0.0363636,-inf,-inf,-inf,-inf,-inf,-inf,-inf,-inf,-inf,-inf,-inf,-inf,-inf,	T,T,T,T,C,T,T,,T,,T,,T,T,T,,,T,,,,,,,,,,,,,,	C,C,C,C,T,C,C,,C,,C,,C,C,C,,,C,,,,,,,,,,,,,,	1624	snv
CD59	chr11	33705989	33705990	rs73482907	C	1	T,	0	31	0.0421326,0.0418447,0.0508859,-inf,0.5,0.0231481,0.0533333,0.5,0.0323625,-inf,0.0329528,0.075,0.0505032,0.0360721,0.0247768,-inf,-inf,-inf,-inf,-inf,-inf,-inf,-inf,-inf,-inf,-inf,-inf,-inf,-inf,-inf,-inf,	C,C,C,,C,C,C,C,C,,C,C,C,C,C,,,,,,,,,,,,,,,,,	T,T,T,,T,T,T,T,T,,T,T,T,T,T,,,,,,,,,,,,,,,,,	1624	snv
CD59	chr11	33706158	33706159	rs11585	G	1	A,	0	31	0.124002,0.0733603,0.104333,0.244027,0.434426,0.0740741,0.0666667,0.5,0.0733549,0.222103,0.0736897,-inf,0.0992827,0.0701403,0.0604911,0.17619,0.25,0.168904,0.0714286,-inf,-inf,-inf,-inf,-inf,-inf,-inf,-inf,-inf,-inf,-inf,-inf,	G,G,G,G,A,G,G,G,G,G,G,,G,G,G,G,G,G,G,,,,,,,,,,,,,	A,A,A,A,G,A,A,A,A,A,A,,A,A,A,A,A,A,A,,,,,,,,,,,,,	1624	snv
CD59	chr11	33706211	33706212	rs111371641	A	1	C,	0	31	0.0141773,0.00830167,0.0124787,-inf,0.5,0.00925926,-inf,-inf,-inf,-inf,-inf,-inf,0.0121615,-inf,-inf,-inf,-inf,-inf,-inf,-inf,-inf,-inf,-inf,-inf,-inf,-inf,-inf,-inf,-inf,-inf,-inf,	A,A,A,,A,A,,,,,,,A,,,,,,,,,,,,,,,,,,,	C,C,C,,C,C,,,,,,,C,,,,,,,,,,,,,,,,,,,	1624	snv
CD59	chr11	33706557	33706558	rs569908806	A	1	G,	0	31	0.0201677,0.0211759,0.0254222,-inf,0.4375,0.00462963,-inf,-inf,-inf,-inf,-inf,-inf,0.0237761,-inf,-inf,-inf,-inf,-inf,-inf,-inf,-inf,0.0370893,-inf,-inf,-inf,-inf,-inf,-inf,-inf,-inf,-inf,	A,A,A,,G,A,,,,,,,A,,,,,,,,,A,,,,,,,,,,	G,G,G,,A,G,,,,,,,G,,,,,,,,,G,,,,,,,,,,	1624	snv
CD59	chr11	33706623	33706624	rs74580548	T	1	C,	0	31	0.0479233,0.032815,0.049949,-inf,0.416667,0.0555556,0.0166667,-inf,0.0142934,-inf,0.0147898,-inf,0.0498631,0.0130261,0.0368304,-inf,-inf,-inf,-inf,-inf,-inf,-inf,-inf,-inf,-inf,-inf,-inf,-inf,-inf,-inf,-inf,	T,T,T,,C,T,T,,T,,T,,T,T,T,,,,,,,,,,,,,,,,,	C,C,C,,T,C,C,,C,,C,,C,C,C,,,,,,,,,,,,,,,,,	1624	snv
CD59	chr11	33706840	33706841	rs73482912	A	1	G,	0	31	0.0423323,0.0379854,0.0512449,-inf,0.5,0.0231481,0.0533333,0.5,0.0323625,-inf,0.0329528,0.075,0.0509358,0.0360721,0.0247768,-inf,-inf,-inf,-inf,-inf,-inf,-inf,-inf,-inf,-inf,-inf,-inf,-inf,-inf,-inf,-inf,	A,A,A,,A,A,A,A,A,,A,A,A,A,A,,,,,,,,,,,,,,,,,	G,G,G,,G,G,G,G,G,,G,G,G,G,G,,,,,,,,,,,,,,,,,	1624	snv
CD59	chr11	33707067	33707068	rs831618	T	3	A,C,G,	0	31	0.490815,0.465791,0.497597,0.462799,0.287037,0.425926,0.453333,0.3,0.46548,0.476787,0.45122,0.35,0.484074,0.468938,0.426786,0.485849,0.454148,0.485154,-inf,-inf,-inf,-inf,-inf,-inf,-inf,-inf,-inf,-inf,-inf,-inf,-inf,	G,G,T,G,G,T,G,G,G,T,G,T,G,G,G,G,G,T,,,,,,,,,,,,,,	T,T,G,T,T,G,T,T,T,G,T,G,T,T,T,T,T,G,,,,,,,,,,,,,,	1624	snv
CD59	chr11	33707114	33707115	rs75265524	A	1	G,	0	31	0.0145767,0.0111291,0.0084854,-inf,0.5,0.0277778,0.0116667,-inf,0.0148328,-inf,0.0116762,0.025,0.0097803,0.0170341,0.0129464,-inf,-inf,-inf,-inf,-inf,-inf,-inf,-inf,-inf,-inf,-inf,-inf,-inf,-inf,-inf,-inf,	A,A,A,,A,A,A,,A,,A,A,A,A,A,,,,,,,,,,,,,,,,,	G,G,G,,G,G,G,,G,,G,G,G,G,G,,,,,,,,,,,,,,,,,	1624	snv
CD59	chr11	33707266	33707267	rs60666954	G	1	T,	0	31	0.0419329,0.0419269,0.0508217,-inf,0.5,0.0231481,0.0533333,0.5,0.0323625,-inf,0.0329528,0.075,0.0504807,0.0360721,0.0247768,-inf,-inf,-inf,-inf,-inf,-inf,-inf,-inf,-inf,-inf,-inf,-inf,-inf,-inf,-inf,-inf,	G,G,G,,G,G,G,G,G,,G,G,G,G,G,,,,,,,,,,,,,,,,,	T,T,T,,T,T,T,T,T,,T,T,T,T,T,,,,,,,,,,,,,,,,,	1624	snv
CD59	chr11	33707444	33707445	rs79098693	C	3	A,G,T,	0	31	0.0101837,0.00225225,0.0066896,-inf,0.5,0.00925926,-inf,0.5,-inf,-inf,-inf,-inf,-inf,-inf,-inf,-inf,-inf,-inf,-inf,-inf,-inf,-inf,-inf,-inf,-inf,-inf,-inf,-inf,-inf,-inf,-inf,	C,C,C,,C,C,,C,,,,,,,,,,,,,,,,,,,,,,,,	G,G,G,,G,G,,G,,,,,,,,,,,,,,,,,,,,,,,,	1624	snv
CD59	chr11	33707712	33707713	rs4755904	G	2	A,T,	0	31	0.0435304,0.0494547,0.0527364,-inf,0.46,0.157407,0.0766667,-inf,0.0776699,-inf,0.0716139,-inf,-inf,0.0841683,0.053125,-inf,-inf,0.00943396,-inf,-inf,-inf,-inf,-inf,-inf,-inf,-inf,-inf,-inf,-inf,-inf,-inf,	G,G,G,,A,G,G,,G,,G,,,G,G,,,G,,,,,,,,,,,,,,	A,A,A,,G,A,A,,A,,A,,,A,A,,,A,,,,,,,,,,,,,,	1624	snv
CD59	chr11	33708125	33708126	rs11032349	A	1	T,	0	31	0.122404,0.110336,0.113586,0.258385,0.408451,0.194444,0.0933333,0.45,0.128101,0.283268,0.104826,0.275,0.100324,0.116232,0.120759,0.231132,0.262555,0.11875,-inf,-inf,-inf,-inf,-inf,-inf,-inf,-inf,-inf,-inf,-inf,-inf,-inf,	A,A,A,A,T,A,A,T,A,A,A,A,A,A,A,A,A,A,,,,,,,,,,,,,,	T,T,T,T,A,T,T,A,T,T,T,T,T,T,T,T,T,T,,,,,,,,,,,,,,	1624	snv
CD59	chr11	33708292	33708293	rs74352141	T	1	C,	0	31	0.0133786,0.0106305,0.0157429,-inf,0.5,0.00925926,0.00166667,-inf,0.00889968,-inf,0.0106383,-inf,0.0139771,0.00801603,0.003125,0.0046729,-inf,-inf,-inf,-inf,-inf,-inf,-inf,-inf,-inf,-inf,-inf,-inf,-inf,-inf,-inf,	T,T,T,,T,T,T,,T,,T,,T,T,T,T,,,,,,,,,,,,,,,,	C,C,C,,C,C,C,,C,,C,,C,C,C,C,,,,,,,,,,,,,,,,	1624	snv
CD59	chr11	33708458	33708459	rs7130936	C	2	A,T,	0	31	0.126398,0.0184637,-inf,0.252066,0.42623,0.0787037,0.0666667,0.5,0.0744337,0.233362,0.0747276,-inf,0.102169,-inf,0.0596248,-inf,0.252464,-inf,-inf,-inf,-inf,-inf,-inf,-inf,-inf,-inf,-inf,-inf,-inf,-inf,-inf,	C,C,,C,A,C,C,C,C,C,C,,C,,C,,C,,,,,,,,,,,,,,,	A,A,,A,C,A,A,A,A,A,A,,A,,A,,A,,,,,,,,,,,,,,,	1624	snv
CD59	chr11	33708513	33708514	rs11032350	A	2	C,T,	0	31	0.158347,0.285642,0.21708,0.055137,0.4625,0.231481,0.226667,0.444444,-inf,0.0675579,-inf,0.2,0.234819,0.270541,0.284502,0.0714286,0.058952,0.13806,0.388889,-inf,-inf,-inf,-inf,-inf,-inf,-inf,-inf,-inf,-inf,-inf,-inf,	A,A,A,A,C,A,A,C,,A,,A,A,A,A,A,A,A,A,,,,,,,,,,,,,	C,C,C,C,A,C,C,A,,C,,C,C,C,C,C,C,C,C,,,,,,,,,,,,,	1624	snv
CD59	chr11	33708600	33708617	rs560607574	AAAAAAAAAAAAAAAAA	9	AAAAAAAAAAA,AAAAAAAAAAAA,AAAAAAAAAAAAA,AAAAAAAAAAAAAA,AAAAAAAAAAAAAAA,AAAAAAAAAAAAAAAA,AAAAAAAAAAAAAAAAAA,AAAAAAAAAAAAAAAAAAA,AAAAAAAAAAAAAAAAAAAA,	17	31	0.135583,0.0146208,1.1334e-05,-inf,-inf,-inf,-inf,-inf,-inf,-inf,-inf,-inf,-inf,-inf,-inf,-inf,-inf,-inf,-inf,-inf,-inf,-inf,-inf,-inf,-inf,-inf,-inf,-inf,-inf,-inf,-inf,	AAAAAAAAAAAAAAAAA,AAAAAAAAAAAAAAAAA,AAAAAAAAAAAAAAAAA,,,,,,,,,,,,,,,,,,,,,,,,,,,,,	AAAAAAAAAAAAAAAA,AAAAAAAAAAAAAAAAAA,AAAAAAAAAAA,,,,,,,,,,,,,,,,,,,,,,,,,,,,,	1624	delins
CD59	chr11	33708714	33708715	rs7357	G	2	C,T,	0	31	0.186701,0.260221,0.232559,0.0578371,0.465909,0.240741,0.226667,0.444444,0.273193,0.0670128,0.272185,0.2,-inf,0.272545,0.28683,0.0904762,0.058952,0.160148,0.481481,-inf,-inf,-inf,0.201278,-inf,-inf,-inf,-inf,-inf,-inf,-inf,-inf,	G,G,G,G,T,G,G,T,G,G,G,G,,G,G,G,G,G,G,,,,G,,,,,,,,,	T,T,T,T,G,T,T,G,T,T,T,T,,T,T,T,T,T,T,,,,T,,,,,,,,,	1624	snv
CD59	chr11	33709131	33709132	rs79924344	T	1	C,	0	31	0.0275559,0.00998913,0.0156296,0.00342231,0.5,0.00462963,-inf,-inf,0.000539374,0.00161117,0.00103788,-inf,0.0151001,0.00200401,-inf,-inf,0.00163755,-inf,-inf,-inf,-inf,-inf,-inf,-inf,-inf,-inf,-inf,-inf,-inf,-inf,-inf,	T,T,T,T,T,T,,,T,T,T,,T,T,,,T,,,,,,,,,,,,,,,	C,C,C,C,C,C,,,C,C,C,,C,C,,,C,,,,,,,,,,,,,,,	1624	snv
CD59	chr11	33709785	33709786	rs41275158	C	1	T,	0	31	0.0131789,0.0106305,0.0157014,-inf,0.5,0.00925926,0.00166667,-inf,0.00889968,-inf,0.0106383,-inf,0.0140048,0.00801603,0.003125,0.00471698,-inf,-inf,-inf,-inf,-inf,-inf,-inf,-inf,-inf,-inf,-inf,-inf,-inf,-inf,-inf,	C,C,C,,C,C,C,,C,,C,,C,C,C,C,,,,,,,,,,,,,,,,	T,T,T,,T,T,T,,T,,T,,T,T,T,T,,,,,,,,,,,,,,,,	1624	snv
CD59	chr11	33709852	33709853	rs77171493	G	1	A,	0	31	0.0207668,0.00985971,0.0266047,-inf,0.4375,0.00462963,-inf,-inf,0.00134844,-inf,0.00103788,-inf,0.0249686,-inf,0.000223214,-inf,-inf,-inf,-inf,-inf,-inf,-inf,-inf,-inf,-inf,-inf,-inf,-inf,-inf,-inf,-inf,	G,G,G,,A,G,,,G,,G,,G,,G,,,,,,,,,,,,,,,,,	A,A,A,,G,A,,,A,,A,,A,,A,,,,,,,,,,,,,,,,,	1624	snv
CD59	chr11	33709859	33709860	rs842	C	1	T,	0	31	0.186302,0.288383,0.232309,0.0598905,0.465909,0.240741,0.226667,0.444444,0.272384,0.0692803,0.271925,0.2,0.245375,0.272545,0.286607,0.0925926,0.0578603,0.158537,0.257143,-inf,-inf,-inf,0.183706,-inf,-inf,-inf,-inf,-inf,-inf,-inf,-inf,	C,C,C,C,T,C,C,T,C,C,C,C,C,C,C,C,C,C,C,,,,C,,,,,,,,,	T,T,T,T,C,T,T,C,T,T,T,T,T,T,T,T,T,T,T,,,,T,,,,,,,,,	1624	snv
CD59	chr11	33709998	33709999	rs2231461	C	1	G,	0	31	0.0479233,0.0440974,0.0552646,-inf,0.5,0.0231481,0.0533333,0.5,0.0320928,-inf,0.0329528,0.075,0.0550785,0.0360721,0.0247768,-inf,-inf,0.104197,0,-inf,-inf,-inf,-inf,-inf,-inf,-inf,-inf,-inf,-inf,-inf,-inf,	C,C,C,,C,C,C,C,C,,C,C,C,C,C,,,C,C,,,,,,,,,,,,,	G,G,G,,G,G,G,G,G,,G,G,G,G,G,,,G,G,,,,,,,,,,,,,	1624	snv
CFD	chr19	863355	863356	rs10506	C	2	G,T,	0	31	0.275359,0.128889,0.169515,0.425205,0.375,0.162037,0.123333,0.363636,0.108954,0.426492,0.101972,0.15,0.153335,0.113226,0.102679,0.4375,-inf,-inf,-inf,-inf,-inf,-inf,-inf,0.11236,-inf,-inf,-inf,-inf,-inf,-inf,-inf,	C,C,C,T,T,C,C,T,C,T,C,C,C,C,C,T,,,,,,,,C,,,,,,,,	T,T,T,C,C,T,T,C,T,C,T,T,T,T,T,C,,,,,,,,T,,,,,,,,	1624	snv
CFD	chr19	863387	863388	rs1135146	C	3	A,G,T,	0	31	0.120807,0.124484,0.177884,0.0181507,0.436364,0.087963,0.211667,0.4,0.271305,0.0249403,0.273742,0.35,0.196335,0.259519,0.276562,-inf,-inf,-inf,-inf,-inf,-inf,-inf,-inf,0.157303,-inf,-inf,-inf,-inf,-inf,-inf,-inf,	C,C,C,C,G,C,C,G,C,C,C,C,C,C,C,,,,,,,,,C,,,,,,,,	G,G,G,G,C,G,G,C,G,G,G,G,G,G,G,,,,,,,,,G,,,,,,,,	1624	snv
CFD	chr19	863435	863441	rs71743169	AAAAAA	4	AA,AAA,AAAAA,AAAAAAA,	6	31	0.159145,0.129259,0.218131,-inf,-inf,-inf,0.21,-inf,-inf,0.0249403,0.000518941,0.35,-inf,0.259519,0.274676,-inf,-inf,-inf,-inf,-inf,-inf,-inf,-inf,-inf,-inf,-inf,-inf,-inf,-inf,-inf,-inf,	AAAAAA,AAAAAA,AAAAAA,,,,AAAAAA,,,AAAAAA,AAAAAA,AAAAAA,,AAAAAA,AAAAAA,,,,,,,,,,,,,,,,,	AAAAA,AAAAA,AAAAA,,,,AAAAA,,,AAAAA,AAA,AAAAA,,AAAAA,AAAAA,,,,,,,,,,,,,,,,,	1624	delins
CFD	chr19	863499	863500	rs116938070	G	1	A,	0	31	0.0271565,0.00117892,0.00467717,0.0869268,0.454545,-inf,0.005,0.5,0,0.0755967,0.000778412,-inf,0.00432211,0.001002,0.00580876,0.209524,0.0220588,-inf,-inf,-inf,-inf,-inf,-inf,-inf,-inf,-inf,-inf,-inf,-inf,-inf,-inf,	G,G,G,G,A,,G,G,G,G,G,,G,G,G,G,G,,,,,,,,,,,,,,,	A,A,A,A,G,,A,A,A,A,A,,A,A,A,A,A,,,,,,,,,,,,,,,	1624	snv
CFD	chr19	863600	863601	rs72984024	C	3	A,G,T,	0	31	0.033147,0.0527112,0.0663493,-inf,0.433333,0.00462963,0.109428,0.4,0.122438,-inf,0.119875,0.25,-inf,-inf,0.144641,-inf,-inf,-inf,-inf,-inf,-inf,-inf,-inf,-inf,-inf,-inf,-inf,-inf,-inf,-inf,-inf,	C,C,C,,T,C,C,T,C,,C,C,,,C,,,,,,,,,,,,,,,,,	T,T,T,,C,T,T,C,T,,T,T,,,T,,,,,,,,,,,,,,,,,	1624	snv
CFP	chrX	47623798	47623799	rs191627866	C	1	T,	0	31	0.0135099,0.00996441,0.0118289,-inf,0,0.0185185,-inf,-inf,-inf,-inf,-inf,-inf,0.0107584,-inf,-inf,-inf,-inf,-inf,-inf,-inf,-inf,-inf,-inf,-inf,-inf,-inf,-inf,-inf,-inf,-inf,-inf,	C,C,C,,T,C,,,,,,,C,,,,,,,,,,,,,,,,,,,	T,T,T,,C,T,,,,,,,T,,,,,,,,,,,,,,,,,,,	1624	snv
CFP	chrX	47624079	47624080	rs8177084	G	1	A,	0	31	0.0206623,0.0717244,0.0476104,-inf,0.181818,0.101852,-inf,0,0.065534,-inf,0.0633437,-inf,0.0472882,-inf,-inf,-inf,-inf,-inf,-inf,-inf,-inf,-inf,-inf,0.00187266,-inf,-inf,-inf,-inf,-inf,-inf,-inf,	G,G,G,,A,G,,A,G,,G,,G,,,,,,,,,,,G,,,,,,,,	A,A,A,,G,A,,G,A,,A,,A,,,,,,,,,,,A,,,,,,,,	1624	snv
CFH	chr1	196747410	196747411	rs35742764	C	1	T,	0	31	0.0197684,0.00389763,0.0196721,-inf,0.5,-inf,-inf,-inf,-inf,0.000178998,-inf,-inf,0.0187193,-inf,-inf,-inf,-inf,-inf,-inf,-inf,-inf,-inf,-inf,-inf,-inf,-inf,-inf,-inf,-inf,-inf,-inf,	C,C,C,,C,,,,,C,,,C,,,,,,,,,,,,,,,,,,,	T,T,T,,T,,,,,T,,,T,,,,,,,,,,,,,,,,,,,	1624	snv
CFH	chr1	196747490	196747491	rs488738	T	2	A,G,	0	31	0.0870607,0.00732086,0.0900298,-inf,0.416667,0.0555556,-inf,-inf,0.00188781,5.96659e-05,0.00181629,-inf,0.0852827,0.00200401,-inf,-inf,-inf,0.0884146,-inf,-inf,-inf,-inf,-inf,-inf,-inf,-inf,-inf,-inf,-inf,-inf,-inf,	T,T,T,,A,T,,,T,T,T,,T,T,,,,A,,,,,,,,,,,,,,	A,A,A,,T,A,,,A,A,A,,A,A,,,,T,,,,,,,,,,,,,,	1624	snv
CFB	chr6	31952052	31952053	rs4151672	C	2	G,T,	0	31	0.0305511,0.0396104,0.0291624,0.0208761,0.479167,0.0138889,0.0516667,0.5,0.0434196,0.0300119,0.0368448,0.05,0.0330545,0.0490982,0.0595982,0.0180328,-inf,0.0396406,0.0869565,-inf,-inf,0.0188051,-inf,0.00561798,-inf,0.0305687,0.0390532,-inf,0.0592105,-inf,-inf,	C,C,C,C,T,C,C,C,C,C,C,C,C,C,C,C,,C,C,,,C,,C,,C,C,,C,,,	T,T,T,T,C,T,T,T,T,T,T,T,T,T,T,T,,T,T,,,T,,T,,T,T,,T,,,	1624	snv
CR1	chr1	207639445	207639446	rs41274776	A	1	G,	0	31	0.119609,0.0661429,0.0631607,0.310922,0.466667,0.185185,0.025,0.5,0.052589,0.345585,0.0531915,0.2,0.0559018,0.0480962,0.0433036,0.334437,-inf,-inf,-inf,-inf,-inf,-inf,-inf,0.0486891,-inf,0.0522887,0.111617,0.0874097,0.0723684,-inf,-inf,	A,A,A,A,G,A,A,A,A,A,A,A,A,A,A,A,,,,,,,,A,,A,A,A,A,,,	G,G,G,G,A,G,G,G,G,G,G,G,G,G,G,G,,,,,,,,G,,G,G,G,G,,,	1624	snv
CR1	chr1	207639562	207639563	rs144569962	T	1	C,	0	31	0.0269569,0.0212205,0.0284899,0,0.5,0.0138889,-inf,-inf,-inf,0.000477327,-inf,-inf,0.0274039,-inf,-inf,-inf,-inf,-inf,-inf,-inf,-inf,-inf,-inf,-inf,-inf,-inf,-inf,-inf,-inf,-inf,-inf,	T,T,T,T,T,T,,,,T,,,T,,,,,,,,,,,,,,,,,,,	C,C,C,C,C,C,,,,C,,,C,,,,,,,,,,,,,,,,,,,	1624	snv
CR1	chr1	207639612	207639613	rs41274778	C	1	T,	0	31	0.0399361,0.043728,0.0296687,0.00513347,0.461538,0.0185185,0.0616667,0.5,0.0498921,0.0105609,0.0456668,0.075,0.0359286,0.0721443,0.0584821,0.0231481,0.00709607,-inf,-inf,-inf,-inf,-inf,-inf,0.00187266,-inf,-inf,-inf,-inf,-inf,-inf,-inf,	C,C,C,C,T,C,C,C,C,C,C,C,C,C,C,C,C,,,,,,,C,,,,,,,,	T,T,T,T,C,T,T,T,T,T,T,T,T,T,T,T,T,,,,,,,T,,,,,,,,	1624	snv
CR1	chr1	207639710	207639711	rs41274780	G	1	T,	0	31	0.0407348,0.0449192,0.0298878,0.00752909,0.464286,0.0185185,0.0616667,-inf,0.0496224,0.0115752,0.0456668,0.075,0.0361135,0.0721443,0.0584821,-inf,0.00927948,-inf,-inf,-inf,-inf,-inf,-inf,-inf,-inf,-inf,-inf,-inf,-inf,-inf,-inf,	G,G,G,G,T,G,G,,G,G,G,G,G,G,G,,G,,,,,,,,,,,,,,,	T,T,T,T,G,T,T,,T,T,T,T,T,T,T,,T,,,,,,,,,,,,,,,	1624	snv
CR1	chr1	207639913	207639914	rs57994498	T	1	C,	0	31	0.0119808,0.00684419,0.0126336,0.00205339,0.375,0.00925926,-inf,-inf,-inf,0.00238663,-inf,-inf,0.0122189,0.0130261,0.000223214,0.00952381,0.00491266,-inf,-inf,-inf,-inf,-inf,-inf,-inf,-inf,-inf,-inf,-inf,-inf,-inf,-inf,	T,T,T,T,C,T,,,,T,,,T,T,T,T,T,,,,,,,,,,,,,,,	C,C,C,C,T,C,,,,C,,,C,C,C,C,C,,,,,,,,,,,,,,,	1624	snv
CR1	chr1	207640210	207640211	rs56149234	C	2	A,T,	0	31	0.122404,0.0535733,0.0630284,0.317406,0.46875,0.185185,0.025,0.5,0.0523193,0.355847,0.0526725,0.2,0.0555119,0.0490982,0.0433036,0.327103,0.313865,-inf,-inf,-inf,-inf,-inf,-inf,-inf,-inf,-inf,-inf,-inf,-inf,-inf,-inf,	C,C,C,C,T,C,C,C,C,C,C,C,C,C,C,C,C,,,,,,,,,,,,,,,	T,T,T,T,C,T,T,T,T,T,T,T,T,T,T,T,T,,,,,,,,,,,,,,,	1624	snv
CR1	chr1	207640255	207640256	rs4844385	T	3	A,C,G,	0	31	0.411542,0.471731,0.453429,0.408532,0.3,0.347222,0.461667,0.464286,0.487325,0.391289,0.477945,-inf,0.45465,0.498998,0.470089,0.28972,-inf,-inf,-inf,-inf,-inf,-inf,-inf,-inf,-inf,-inf,-inf,-inf,-inf,-inf,-inf,	C,C,C,C,C,C,T,C,C,C,C,,C,T,T,C,,,,,,,,,,,,,,,,	T,T,T,T,T,T,C,T,T,T,T,,T,C,C,T,,,,,,,,,,,,,,,,	1624	snv
CR1	chr1	207640291	207640292	rs7555024	G	1	T,	0	31	0.0201677,0.013939,0.0183687,-inf,0.5,0.0138889,-inf,-inf,-inf,-inf,-inf,-inf,0.0179571,-inf,-inf,-inf,-inf,-inf,-inf,-inf,-inf,-inf,-inf,-inf,-inf,-inf,-inf,-inf,-inf,-inf,-inf,	G,G,G,,G,G,,,,,,,G,,,,,,,,,,,,,,,,,,,	T,T,T,,T,T,,,,,,,T,,,,,,,,,,,,,,,,,,,	1624	snv
CR1	chr1	207640380	207640381	rs4844386	T	2	A,C,	0	31	0.415136,0.481442,0.457044,0.408532,0.300439,0.342593,0.463333,0.4,0.487325,0.391813,0.478464,0.35,0.458285,0.5,0.472545,0.299065,-inf,-inf,-inf,-inf,-inf,-inf,-inf,-inf,-inf,-inf,-inf,-inf,-inf,-inf,-inf,	C,C,C,C,C,C,T,C,C,C,C,C,C,T,T,C,,,,,,,,,,,,,,,,	T,T,T,T,T,T,C,T,T,T,T,T,T,C,C,T,,,,,,,,,,,,,,,,	1624	snv
CR1	chr1	207641105	207641106	rs10779339	T	2	C,G,	0	31	0.417332,0.487486,0.450895,0.406143,0.298246,0.337963,0.463333,0.380952,0.487055,0.390871,0.477945,0.35,0.45969,0.5,0.470759,0.294393,-inf,0.379365,0.269231,-inf,-inf,0.435583,-inf,-inf,0.377551,-inf,-inf,-inf,-inf,-inf,-inf,	C,C,C,C,C,C,T,C,C,C,C,C,C,T,T,C,,C,T,,,C,,,C,,,,,,,	T,T,T,T,T,T,C,T,T,T,T,T,T,C,C,T,,T,C,,,T,,,T,,,,,,,	1624	snv
CR1	chr1	207641489	207641490	rs10863434	T	2	A,G,	0	31	0.414137,0.369584,0.454365,0.408191,0.297826,0.337963,0.463333,0.380952,0.487055,0.390811,0.478204,0.35,-inf,0.5,0.470982,-inf,-inf,-inf,-inf,-inf,-inf,-inf,-inf,-inf,-inf,-inf,-inf,-inf,-inf,-inf,-inf,	G,T,G,G,G,G,T,G,G,G,G,G,,T,T,,,,,,,,,,,,,,,,,	T,G,T,T,T,T,G,T,T,T,T,T,,G,G,,,,,,,,,,,,,,,,,	1624	snv
CR2	chr1	207486183	207486189	rs532141277	CTGCGC	1	C,	1	31	0.0105831,-inf,-inf,-inf,-inf,-inf,-inf,-inf,-inf,-inf,-inf,-inf,0.0102399,-inf,-inf,-inf,-inf,-inf,-inf,-inf,-inf,-inf,-inf,-inf,-inf,-inf,-inf,-inf,-inf,-inf,-inf,	CTGCGC,,,,,,,,,,,,CTGCGC,,,,,,,,,,,,,,,,,,,	C,,,,,,,,,,,,C,,,,,,,,,,,,,,,,,,,	1627	delins
CR2	chr1	207486189	207486190	rs543157453	C	1	A,	0	31	0.0105831,-inf,-inf,-inf,-inf,-inf,-inf,-inf,-inf,-inf,-inf,-inf,0.0102447,-inf,-inf,-inf,-inf,-inf,-inf,-inf,-inf,-inf,-inf,-inf,-inf,-inf,-inf,-inf,-inf,-inf,-inf,	C,,,,,,,,,,,,C,,,,,,,,,,,,,,,,,,,	A,,,,,,,,,,,,A,,,,,,,,,,,,,,,,,,,	1627	snv
CR2	chr1	207486192	207486193	rs563005084	T	2	A,C,	0	31	0.0105831,0,-inf,-inf,-inf,-inf,-inf,-inf,-inf,-inf,-inf,-inf,-inf,-inf,-inf,-inf,-inf,-inf,-inf,-inf,-inf,-inf,-inf,-inf,-inf,-inf,-inf,-inf,-inf,-inf,-inf,	T,T,,,,,,,,,,,,,,,,,,,,,,,,,,,,,,	A,C,,,,,,,,,,,,,,,,,,,,,,,,,,,,,,	1627	snv
CR2	chr1	207486194	207486200	rs550629131	TACCCC	1	,	0	31	0.0105831,-inf,-inf,-inf,-inf,-inf,-inf,-inf,-inf,-inf,-inf,-inf,0.0112005,-inf,-inf,-inf,-inf,-inf,-inf,-inf,-inf,-inf,-inf,-inf,-inf,-inf,-inf,-inf,-inf,-inf,-inf,	TACCCC,,,,,,,,,,,,TACCCC,,,,,,,,,,,,,,,,,,,	,,,,,,,,,,,,,,,,,,,,,,,,,,,,,,,	1627	del
CR2	chr1	207486345	207486346	rs75573330	G	1	A,	0	31	0.0503195,0.0391817,0.0535834,0.000684463,0.45,0.0185185,-inf,-inf,0.00107875,0.000178998,0.00103788,-inf,0.0505571,-inf,-inf,-inf,-inf,-inf,-inf,-inf,-inf,-inf,-inf,-inf,-inf,-inf,-inf,-inf,-inf,-inf,-inf,	G,G,G,G,A,G,,,G,G,G,,G,,,,,,,,,,,,,,,,,,,	A,A,A,A,G,A,,,A,A,A,,A,,,,,,,,,,,,,,,,,,,	1627	snv
CR2	chr1	207486568	207486573	rs10566015	TGTGT	2	T,TGT,	3	31	0.144169,0.206048,0.192051,-inf,-inf,-inf,0.183333,-inf,0.177724,0.0613962,0.180073,0.225,0.201046,0.179359,0.249777,0.0233645,-inf,-inf,-inf,-inf,-inf,-inf,-inf,-inf,-inf,-inf,-inf,-inf,-inf,-inf,-inf,	TGT,TGT,TGT,,,,TGT,,TGT,TGT,TGT,TGT,TGT,TGT,TGT,TGT,,,,,,,,,,,,,,,,	TGTGT,TGTGT,TGTGT,,,,TGTGT,,TGTGT,TGTGT,TGTGT,TGTGT,TGTGT,TGTGT,TGTGT,TGTGT,,,,,,,,,,,,,,,,	1627	delins
CR2	chr1	207486725	207486726	rs2182911	C	3	A,G,T,	0	31	0.118211,0.19133,0.166225,0.0409556,0.0805861,0.166667,0.183333,0.0925926,0.177724,0.0613962,0.179813,0.225,0.175539,0.179359,0.24933,0.0190476,-inf,0.121564,-inf,-inf,-inf,0.134723,-inf,-inf,0.0593434,-inf,-inf,-inf,-inf,-inf,-inf,	T,T,T,T,T,T,T,T,T,T,T,T,T,T,T,T,,T,,,,T,,,T,,,,,,,	C,C,C,C,C,C,C,C,C,C,C,C,C,C,C,C,,C,,,,C,,,C,,,,,,,	1627	snv
CR2	chr1	207486998	207486999	rs2182912	T	2	A,G,	0	31	0.0932508,0.185366,0.142914,0.0409556,0.0695971,0.152778,0.183333,0.0925926,0.177724,0.0613962,0.180073,0.225,0.153554,0.179359,0.24933,0.0186916,-inf,0.121118,0.28125,-inf,-inf,-inf,-inf,-inf,-inf,-inf,-inf,-inf,-inf,-inf,-inf,	A,A,A,A,A,A,A,A,A,A,A,A,A,A,A,A,,A,A,,,,,,,,,,,,,	T,T,T,T,T,T,T,T,T,T,T,T,T,T,T,T,,T,T,,,,,,,,,,,,,	1627	snv
CR2	chr1	207487032	207487033	rs2182913	A	3	C,G,T,	0	31	0.271765,0.333008,0.361672,0.0412969,0.146825,0.37963,0.341667,0.148148,0.304746,0.0613962,0.306954,0.3,0.370816,0.319639,0.344866,0.0233645,-inf,0.324868,0.485714,-inf,-inf,-inf,-inf,-inf,-inf,-inf,-inf,-inf,-inf,-inf,-inf,	G,G,G,G,G,G,G,G,G,G,G,G,G,G,G,G,,G,A,,,,,,,,,,,,,	A,A,A,A,A,A,A,A,A,A,A,A,A,A,A,A,,A,G,,,,,,,,,,,,,	1627	snv
CR2	chr1	207487572	207487573	rs57881438	T	1	C,	0	31	0.0169728,0.0106796,0.0147078,-inf,0.5,0.00925926,-inf,-inf,-inf,-inf,-inf,-inf,0.0143952,-inf,-inf,-inf,-inf,-inf,-inf,-inf,-inf,-inf,-inf,-inf,-inf,-inf,-inf,-inf,-inf,-inf,-inf,	T,T,T,,T,T,,,,,,,T,,,,,,,,,,,,,,,,,,,	C,C,C,,C,C,,,,,,,C,,,,,,,,,,,,,,,,,,,	1627	snv
CR2	chr1	207487793	207487794	rs57024577	C	1	T,	0	31	0.0169728,0.0106796,0.0146775,-inf,0.5,0.00925926,-inf,-inf,-inf,-inf,-inf,-inf,0.0143006,-inf,-inf,-inf,-inf,-inf,-inf,-inf,-inf,-inf,-inf,-inf,-inf,-inf,-inf,-inf,-inf,-inf,-inf,	C,C,C,,C,C,,,,,,,C,,,,,,,,,,,,,,,,,,,	T,T,T,,T,T,,,,,,,T,,,,,,,,,,,,,,,,,,,	1627	snv
CR2	chr1	207487943	207487944	rs7519408	G	3	A,C,T,	0	31	0.0902556,0.130545,0.122256,0.0409556,0.0618182,0.12963,0.0933333,0.0740741,0.12082,0.0612172,0.112091,0.175,0.127155,0.127255,0.161607,0.0186916,-inf,0.0993658,-inf,-inf,-inf,-inf,-inf,-inf,-inf,-inf,-inf,-inf,-inf,-inf,-inf,	C,C,C,C,C,C,C,C,C,C,C,C,C,C,C,C,,C,,,,,,,,,,,,,,	G,G,G,G,G,G,G,G,G,G,G,G,G,G,G,G,,G,,,,,,,,,,,,,,	1627	snv
CR2	chr1	207487975	207487976	rs115749816	G	2	A,C,	0	31	0.0159744,0.0110957,0.014806,-inf,0.5,0.0138889,-inf,-inf,-inf,-inf,-inf,-inf,0.0142558,-inf,-inf,-inf,-inf,-inf,-inf,-inf,-inf,-inf,-inf,-inf,-inf,-inf,-inf,-inf,-inf,-inf,-inf,	G,G,G,,G,G,,,,,,,G,,,,,,,,,,,,,,,,,,,	A,A,A,,A,A,,,,,,,A,,,,,,,,,,,,,,,,,,,	1627	snv
CR2	chr1	207488052	207488053	rs77207256	G	2	A,T,	0	31	0.0407348,0.00703919,0.0421701,0.000342231,0.5,0.0138889,-inf,-inf,0.000809061,0.000119332,0.00129735,-inf,0.0398086,-inf,-inf,-inf,0.000545852,-inf,-inf,-inf,-inf,-inf,-inf,-inf,-inf,-inf,-inf,-inf,-inf,-inf,-inf,	G,G,G,G,G,G,,,G,G,G,,G,,,,G,,,,,,,,,,,,,,,	A,A,A,A,A,A,,,A,A,A,,A,,,,A,,,,,,,,,,,,,,,	1627	snv
CR2	chr1	207488100	207488101	rs61821134	A	1	G,	0	31	0.0317492,0.0736896,0.0577317,-inf,0.416667,0.0277778,0.135,0.5,0.0984358,-inf,0.0967826,0.075,0.0631339,0.113226,0.0758929,-inf,-inf,-inf,0,-inf,-inf,0.0318043,-inf,-inf,-inf,-inf,-inf,-inf,-inf,-inf,-inf,	A,A,A,,G,A,A,A,A,,A,A,A,A,A,,,,A,,,A,,,,,,,,,,	G,G,G,,A,G,G,G,G,,G,G,G,G,G,,,,G,,,G,,,,,,,,,,	1627	snv
CR2	chr1	207488139	207488140	rs76484450	A	1	G,	0	31	0.0369409,0.0433662,0.048604,-inf,0.480769,0.143519,0.0233333,0.5,0.0277778,-inf,0.0280228,-inf,0.0464007,0.0270541,0.0194196,-inf,-inf,-inf,-inf,-inf,-inf,-inf,-inf,-inf,-inf,-inf,-inf,-inf,-inf,-inf,-inf,	A,A,A,,G,A,A,A,A,,A,,A,A,A,,,,,,,,,,,,,,,,,	G,G,G,,A,G,G,G,G,,G,,G,G,G,,,,,,,,,,,,,,,,,	1627	snv
CR2	chr1	207488291	207488292	rs79578547	A	1	G,	0	31	0.0131789,0.0073509,0.010552,-inf,0.5,0.00462963,-inf,-inf,-inf,-inf,-inf,-inf,0.0105101,-inf,-inf,-inf,-inf,-inf,-inf,-inf,-inf,-inf,-inf,-inf,-inf,-inf,-inf,-inf,-inf,-inf,-inf,	A,A,A,,A,A,,,,,,,A,,,,,,,,,,,,,,,,,,,	G,G,G,,G,G,,,,,,,G,,,,,,,,,,,,,,,,,,,	1627	snv
CR2	chr1	207488294	207488295	rs4618970	C	3	A,G,T,	0	31	0.091254,0.126767,0.122472,0.0412969,0.0618182,0.134259,0.0933333,0.0740741,0.12082,0.0613962,0.112091,0.175,0.127282,0.127255,0.161384,0.0188679,-inf,0.0986547,0.209302,-inf,-inf,-inf,-inf,-inf,-inf,-inf,-inf,-inf,-inf,-inf,-inf,	T,T,T,T,T,T,T,T,T,T,T,T,T,T,T,T,,T,T,,,,,,,,,,,,,	C,C,C,C,C,C,C,C,C,C,C,C,C,C,C,C,,C,C,,,,,,,,,,,,,	1627	snv
CR2	chr1	207488333	207488334	rs61821135	T	1	C,	0	31	0.0251597,0.0723134,0.0523631,-inf,0.40625,0.0277778,0.128333,0.5,0.0976268,-inf,0.097042,0.075,0.0578279,0.113226,0.0758929,-inf,-inf,-inf,-inf,-inf,-inf,-inf,-inf,-inf,-inf,-inf,-inf,-inf,-inf,-inf,-inf,	T,T,T,,C,T,T,T,T,,T,T,T,T,T,,,,,,,,,,,,,,,,,	C,C,C,,T,C,C,C,C,,C,C,C,C,C,,,,,,,,,,,,,,,,,	1627	snv
CR2	chr1	207488515	207488516	rs147742969	C	1	T,	0	31	0.0369409,0.0397035,0.0486002,-inf,0.480769,0.143519,0.0233333,0.5,0.0277778,-inf,0.0282823,-inf,0.0464716,0.0270541,0.0194196,-inf,-inf,-inf,-inf,-inf,-inf,-inf,-inf,-inf,-inf,-inf,-inf,-inf,-inf,-inf,-inf,	C,C,C,,T,C,C,C,C,,C,,C,C,C,,,,,,,,,,,,,,,,,	T,T,T,,C,T,T,T,T,,T,,T,T,T,,,,,,,,,,,,,,,,,	1627	snv
CR2	chr1	207488834	207488835	rs59824364	A	3	C,G,T,	0	31	0.0830671,0.00351442,0.0174355,0.221502,0.439394,0.00462963,0.0183333,0.5,0.0083603,0.169511,0.00985989,0.05,0.0138067,0.01002,0.00736607,0.291667,0.212882,-inf,-inf,-inf,-inf,-inf,-inf,-inf,-inf,-inf,-inf,-inf,-inf,-inf,-inf,	A,A,A,A,G,A,A,A,A,A,A,A,A,A,A,A,A,,,,,,,,,,,,,,,	G,G,G,G,A,G,G,G,G,G,G,G,G,G,G,G,G,,,,,,,,,,,,,,,	1627	snv
CR2	chr1	207488960	207488961	rs12068225	G	1	A,	0	31	0.0197684,0.012242,0.0226454,-inf,0.416667,0.00925926,-inf,-inf,0.000269687,-inf,0.000259471,-inf,0.021532,-inf,-inf,-inf,-inf,0.0484694,-inf,-inf,-inf,0.0335451,0.00638978,-inf,-inf,-inf,-inf,-inf,-inf,-inf,-inf,	G,G,G,,A,G,,,G,,G,,G,,,,,G,,,,G,G,,,,,,,,,	A,A,A,,G,A,,,A,,A,,A,,,,,A,,,,A,A,,,,,,,,,	1627	snv
CR2	chr1	207489086	207489087	rs74654308	C	1	T,	0	31	0.0129792,0.0123464,0.0119272,-inf,0.5,0.00462963,-inf,-inf,0,-inf,0.000778412,-inf,0.0115906,-inf,-inf,-inf,-inf,-inf,-inf,-inf,-inf,-inf,-inf,-inf,-inf,-inf,-inf,-inf,-inf,-inf,-inf,	C,C,C,,C,C,,,C,,C,,C,,,,,,,,,,,,,,,,,,,	T,T,T,,T,T,,,T,,T,,T,,,,,,,,,,,,,,,,,,,	1627	snv
CR2	chr1	207489566	207489567	rs9429940	T	3	A,C,G,	0	31	0.0902556,0.12753,0.122237,0.0409556,0.0618182,0.134259,0.0933333,0.0740741,0.12028,0.0611575,0.112091,0.175,-inf,0.127255,0.16183,0.0188679,-inf,0.0993658,0.1875,-inf,-inf,-inf,-inf,-inf,-inf,-inf,-inf,-inf,-inf,-inf,-inf,	C,C,C,C,C,C,C,C,C,C,C,C,,C,C,C,,C,C,,,,,,,,,,,,,	T,T,T,T,T,T,T,T,T,T,T,T,,T,T,T,,T,T,,,,,,,,,,,,,	1624	snv
CR3/ITGAM	chr16	31331913	31331914	rs58200984	T	1	C,	0	31	0.10623,0.10233,0.160369,-inf,0.467742,0.0972222,0.178333,0.5,0.188511,-inf,0.185262,-inf,0.169625,0.188377,0.184821,-inf,0.000545852,-inf,-inf,-inf,-inf,-inf,-inf,-inf,-inf,-inf,-inf,-inf,-inf,-inf,-inf,	T,T,T,,C,T,T,T,T,,T,,T,T,T,,T,,,,,,,,,,,,,,,	C,C,C,,T,C,C,C,C,,C,,C,C,C,,C,,,,,,,,,,,,,,,	1624	snv
CR3/ITGAM	chr16	31331921	31331922	rs4594268	T	3	A,C,G,	0	31	0.313698,0.284635,0.258846,0.227801,0.217949,0.175926,0.336667,0.3125,0.316882,0.19032,0.330566,-inf,0.264679,0.308617,0.350893,-inf,-inf,-inf,-inf,-inf,-inf,-inf,-inf,-inf,-inf,-inf,-inf,-inf,-inf,-inf,-inf,	C,C,C,C,C,C,C,C,C,C,C,,C,C,C,,,,,,,,,,,,,,,,,	T,T,T,T,T,T,T,T,T,T,T,,T,T,T,,,,,,,,,,,,,,,,,	1624	snv
CR3/ITGAM	chr16	31332064	31332065	rs9933520	A	1	G,	0	31	0.169529,0.166277,0.16984,0.000684932,0.424051,0.25,0.165,0.4,0.148328,5.96659e-05,0.142709,0.15,0.169492,0.180361,0.15625,0.0138889,-inf,0.146179,-inf,-inf,-inf,-inf,-inf,0.00187266,-inf,-inf,-inf,-inf,-inf,-inf,-inf,	A,A,A,A,G,A,A,G,A,A,A,A,A,A,A,A,,A,,,,,,A,,,,,,,,	G,G,G,G,A,G,G,A,G,G,G,G,G,G,G,G,,G,,,,,,G,,,,,,,,	1624	snv
CR3/ITGAM	chr16	31332331	31332332	rs3087796	A	2	G,T,	0	31	0.314497,0.279912,0.259912,0.227645,0.222222,0.180556,0.338333,0.3125,0.311758,0.188604,0.327452,0.25,0.262268,0.307615,0.347768,0.336449,-inf,0.182692,0.205882,-inf,-inf,-inf,-inf,-inf,-inf,-inf,-inf,-inf,-inf,-inf,-inf,	G,G,G,G,G,G,G,G,G,G,G,G,G,G,G,G,,G,G,,,,,,,,,,,,,	A,A,A,A,A,A,A,A,A,A,A,A,A,A,A,A,,A,A,,,,,,,,,,,,,	1624	snv
CR3/ITGAM	chr16	31332447	31332448	rs4597342	T	3	A,C,G,	0	31	0.314497,0.292908,0.259745,0.226962,0.222222,0.180556,0.336667,0.3125,0.311489,0.188663,0.327193,0.25,0.26223,0.307615,0.347545,0.351852,-inf,-inf,-inf,-inf,-inf,-inf,-inf,-inf,-inf,-inf,-inf,-inf,-inf,-inf,-inf,	C,C,C,C,C,C,C,C,C,C,C,C,C,C,C,C,,,,,,,,,,,,,,,,	T,T,T,T,T,T,T,T,T,T,T,T,T,T,T,T,,,,,,,,,,,,,,,,	1624	snv
CR3/ITGAM	chr16	31332634	31332639	rs58384006	TTTAC	1	TTTACTTTAC,	5	31	0.106629,0.175648,0.160127,-inf,-inf,-inf,0.178333,-inf,0.18959,-inf,0.18604,0.175,0.169892,0.190381,0.185491,-inf,-inf,-inf,-inf,-inf,-inf,-inf,-inf,-inf,-inf,-inf,-inf,-inf,-inf,-inf,-inf,	TTTAC,TTTAC,TTTAC,,,,TTTAC,,TTTAC,,TTTAC,TTTAC,TTTAC,TTTAC,TTTAC,,,,,,,,,,,,,,,,,	TTTACTTTAC,TTTACTTTAC,TTTACTTTAC,,,,TTTACTTTAC,,TTTACTTTAC,,TTTACTTTAC,TTTACTTTAC,TTTACTTTAC,TTTACTTTAC,TTTACTTTAC,,,,,,,,,,,,,,,,,	1624	delins
C3aR1	chr12	8056979	8056980	rs7974238	A	1	T,	0	31	0.0221645,0.0133404,0.0232498,-inf,0.5,0.0138889,0.00166667,-inf,0.00134844,-inf,0.00103788,-inf,0.0214412,-inf,0.000223214,-inf,-inf,0.0121951,-inf,-inf,-inf,-inf,-inf,-inf,-inf,-inf,-inf,-inf,-inf,-inf,-inf,	A,A,A,,A,A,A,,A,,A,,A,,A,,,A,,,,,,,,,,,,,,	T,T,T,,T,T,T,,T,,T,,T,,T,,,T,,,,,,,,,,,,,,	1624	snv
C3aR1	chr12	8058040	8058041	rs2072449	A	2	G,T,	0	31	0.459864,0.339136,0.404915,0.302048,0.264103,0.361111,0.316667,0.375,0.312298,0.311456,0.289829,0.375,-inf,0.348697,0.310268,0.314286,0.306769,0.448677,0.115385,-inf,-inf,0.489313,-inf,-inf,0.298223,-inf,-inf,-inf,-inf,-inf,-inf,	G,G,G,A,G,G,G,G,G,A,G,G,,G,G,A,A,G,G,,,G,,,A,,,,,,,	A,A,A,G,A,A,A,A,A,G,A,A,,A,A,G,G,A,A,,,A,,,G,,,,,,,	1624	snv
C3aR1	chr12	8058100	8058101	rs2072448	A	1	G,	0	31	0.467652,0.365513,0.417273,0.301024,0.275773,0.365741,0.305,0.375,0.312837,0.311277,0.290348,0.375,0.398989,0.348697,0.309821,0.327103,0.305677,0.281553,-inf,-inf,-inf,-inf,-inf,-inf,-inf,-inf,-inf,-inf,-inf,-inf,-inf,	G,G,G,A,G,G,G,G,G,A,G,G,G,G,G,A,A,A,,,,,,,,,,,,,,	A,A,A,G,A,A,A,A,A,G,A,A,A,A,A,G,G,G,,,,,,,,,,,,,,	1624	snv
C3aR1	chr12	8058590	8058591	rs7842	T	1	C,	0	31	0.310703,0.305939,0.317579,0.170089,0.395161,0.226852,0.286667,0.4375,0.295307,0.18043,0.308251,0.25,0.317964,0.269539,0.281473,0.208333,0.164847,0.321353,0.485714,-inf,-inf,0.305449,-inf,0.337079,0.168354,-inf,-inf,-inf,-inf,-inf,-inf,	T,T,T,T,C,T,T,C,T,T,T,T,T,T,T,T,T,T,C,,,T,,T,T,,,,,,,	C,C,C,C,T,C,C,T,C,C,C,C,C,C,C,C,C,C,T,,,C,,C,C,,,,,,,	1624	snv
C3aR1	chr12	8058659	8058660	rs2230318	C	1	T,	0	31	0.0682907,0.00802902,0.0372473,0.0345654,0.5,0.00925926,-inf,-inf,0.000809061,0.0486874,0.00129735,-inf,0.0340896,-inf,0.00334821,0.0648148,0.0365721,0.076,-inf,-inf,-inf,-inf,-inf,0.00374532,-inf,-inf,-inf,-inf,-inf,-inf,-inf,	C,C,C,C,C,C,,,C,C,C,,C,,C,C,C,C,,,,,,C,,,,,,,,	T,T,T,T,T,T,,,T,T,T,,T,,T,T,T,T,,,,,,T,,,,,,,,	1624	snv
C5aR1	chr19	47321057	47321058	rs200329556	A	3	C,G,T,	0	31	0.0900559,0,-inf,-inf,0.452756,-inf,-inf,0.5,-inf,0.00237906,-inf,-inf,-inf,-inf,-inf,-inf,-inf,-inf,-inf,-inf,-inf,-inf,-inf,-inf,-inf,-inf,-inf,-inf,-inf,-inf,-inf,	A,A,,,C,,,A,,A,,,,,,,,,,,,,,,,,,,,,,	C,C,,,A,,,C,,C,,,,,,,,,,,,,,,,,,,,,,	1624	snv
C5aR1	chr19	47321066	47321067	rs372023175	A	1	,	0	31	0.251398,0.314545,-inf,-inf,-inf,-inf,0.30036,-inf,0.115426,0.300473,0.13233,0.425,0.256337,-inf,-inf,-inf,-inf,-inf,-inf,-inf,-inf,-inf,-inf,-inf,-inf,-inf,-inf,-inf,-inf,-inf,-inf,	,,,,,,,,,,,,,,,,,,,,,,,,,,,,,,,	A,A,,,,,A,,A,A,A,A,A,,,,,,,,,,,,,,,,,,,	1624	del
C5aR1	chr19	47321194	47321202	rs34285755	AAAAAAAA	2	AAAAAA,AAAAAAA,	7	31	0.0119808,0.0116091,0.0110936,-inf,-inf,-inf,0,-inf,0.0145631,0.000119332,0.0137519,0,0.00996426,0.00801603,0.00558036,0,0,-inf,-inf,-inf,-inf,-inf,-inf,-inf,-inf,-inf,-inf,-inf,-inf,-inf,-inf,	AAAAAAA,AAAAAAA,AAAAAAA,,,,AAAAAAA,,AAAAAAA,AAAAAAA,AAAAAAA,AAAAAAA,AAAAAAA,AAAAAAA,AAAAAAA,AAAAAAA,AAAAAAA,,,,,,,,,,,,,,,	AAAAAAAA,AAAAAAAA,AAAAAAAA,,,,AAAAAAAA,,AAAAAAAA,AAAAAAAA,AAAAAAAA,AAAAAAAA,AAAAAAAA,AAAAAAAA,AAAAAAAA,AAAAAAAA,AAAAAAAA,,,,,,,,,,,,,,,	1624	delins
C5aR1	chr19	47321517	47321518	rs113016810	G	1	A,	0	31	0.0139776,0.0106103,0.0155692,-inf,0.423077,0.0138889,-inf,-inf,-inf,-inf,-inf,-inf,0.0883858,-inf,-inf,-inf,-inf,-inf,-inf,-inf,-inf,-inf,-inf,-inf,-inf,-inf,-inf,-inf,-inf,-inf,-inf,	G,G,G,,A,G,,,,,,,G,,,,,,,,,,,,,,,,,,,	A,A,A,,G,A,,,,,,,A,,,,,,,,,,,,,,,,,,,	1624	snv
C5aR1	chr19	47321531	47321532	rs35042977	C	1	CC,	1	31	0.0117812,0.011879,0.0112051,-inf,-inf,-inf,0,-inf,0.0145631,0,0.0137519,0,0.00994308,0.00801603,0.00535714,0,0,-inf,-inf,-inf,-inf,-inf,-inf,-inf,-inf,-inf,-inf,-inf,-inf,-inf,-inf,	CC,CC,CC,,,,CC,,CC,CC,CC,CC,CC,CC,CC,CC,CC,,,,,,,,,,,,,,,	C,C,C,,,,C,,C,C,C,C,C,C,C,C,C,,,,,,,,,,,,,,,	1624	delins
C5aR2	chr19	47342029	47342036	rs143950605	TTCTTCT	1	TTCT,	4	31	0.0309505,0.0235961,0.0336167,-inf,-inf,-inf,-inf,-inf,0.0145631,-inf,0.0147898,-inf,0.0315241,0.00801603,0.00848214,-inf,-inf,-inf,-inf,-inf,-inf,-inf,-inf,-inf,-inf,-inf,-inf,-inf,-inf,-inf,-inf,	TTCTTCT,TTCTTCT,TTCTTCT,,,,,,TTCTTCT,,TTCTTCT,,TTCTTCT,TTCTTCT,TTCTTCT,,,,,,,,,,,,,,,,,	TTCT,TTCT,TTCT,,,,,,TTCT,,TTCT,,TTCT,TTCT,TTCT,,,,,,,,,,,,,,,,,	1624	delins
C5aR2	chr19	47342082	47342083	rs113911693	G	1	A,	0	31	0.0121805,0.00839112,0.0120821,-inf,0.5,0.00925926,-inf,-inf,-inf,-inf,-inf,-inf,0.0113562,-inf,-inf,-inf,-inf,-inf,-inf,-inf,-inf,-inf,-inf,-inf,-inf,-inf,-inf,-inf,-inf,-inf,-inf,	G,G,G,,G,G,,,,,,,G,,,,,,,,,,,,,,,,,,,	A,A,A,,A,A,,,,,,,A,,,,,,,,,,,,,,,,,,,	1624	snv
C5aR2	chr19	47342163	47342164	rs111927143	A	1	G,	0	31	0.043131,0.0303335,0.0459179,-inf,0.448276,0.087963,-inf,-inf,0.0145631,5.96659e-05,0.0140114,-inf,0.0431868,-inf,0.00848214,-inf,-inf,-inf,-inf,-inf,-inf,-inf,-inf,-inf,-inf,-inf,-inf,-inf,-inf,-inf,-inf,	A,A,A,,G,A,,,A,A,A,,A,,A,,,,,,,,,,,,,,,,,	G,G,G,,A,G,,,G,G,G,,G,,G,,,,,,,,,,,,,,,,,	1624	snv
C5aR2	chr19	47342276	47342277	rs141494282	A	1	G,	0	31	0.0113818,0.0118581,0.012135,0.000342466,0.458333,0.0787037,-inf,-inf,0.0134844,0.000357995,0.0127141,-inf,0.0106937,0.00801603,0.00825893,-inf,-inf,-inf,-inf,-inf,-inf,-inf,-inf,-inf,-inf,-inf,-inf,-inf,-inf,-inf,-inf,	A,A,A,A,G,A,,,A,A,A,,A,A,A,,,,,,,,,,,,,,,,,	G,G,G,G,A,G,,,G,G,G,,G,G,G,,,,,,,,,,,,,,,,,	1624	snv
C5aR2	chr19	47342294	47342295	rs113700574	A	1	G,	0	31	0.0425319,0.0300159,0.0457063,-inf,0.448276,0.087963,-inf,-inf,0.0134844,-inf,0.0127141,-inf,0.0429524,0.00801603,0.00803571,-inf,-inf,-inf,-inf,-inf,-inf,-inf,-inf,-inf,-inf,-inf,-inf,-inf,-inf,-inf,-inf,	A,A,A,,G,A,,,A,,A,,A,A,A,,,,,,,,,,,,,,,,,	G,G,G,,A,G,,,G,,G,,G,G,G,,,,,,,,,,,,,,,,,	1624	snv
C5aR2	chr19	47342304	47342305	rs139284755	A	1	G,	0	31	0.0197684,0.0142933,0.0236012,-inf,0.5,0.00462963,0.005,-inf,0.00458468,5.96659e-05,0.00259471,-inf,0.0229038,0.00501002,0.00200893,-inf,-inf,-inf,-inf,-inf,-inf,-inf,-inf,-inf,-inf,-inf,-inf,-inf,-inf,-inf,-inf,	A,A,A,,A,A,A,,A,A,A,,A,A,A,,,,,,,,,,,,,,,,,	G,G,G,,G,G,G,,G,G,G,,G,G,G,,,,,,,,,,,,,,,,,	1624	snv
C5aR2	chr19	47342333	47342334	rs12981803	C	3	A,G,T,	0	31	0.254393,0.228134,0.243462,0.247099,0.193798,0.365741,0.246667,0.192308,0.233819,0.290403,0.227296,0.175,0.233547,0.260521,0.19473,-inf,-inf,-inf,-inf,-inf,-inf,-inf,-inf,-inf,-inf,-inf,-inf,-inf,-inf,-inf,-inf,	T,T,T,T,T,T,T,T,T,T,T,T,T,T,T,,,,,,,,,,,,,,,,,	C,C,C,C,C,C,C,C,C,C,C,C,C,C,C,,,,,,,,,,,,,,,,,	1624	snv
C5aR2	chr19	47342404	47342405	rs113395638	T	1	C,	0	31	0.033147,0.0623642,0.0562696,0.00787671,0.479167,0.0972222,0.0466667,-inf,0.0647249,0.0110979,0.0672029,-inf,0.0492632,0.0791583,0.0573291,-inf,0.00436681,-inf,-inf,-inf,-inf,-inf,-inf,-inf,-inf,-inf,-inf,-inf,-inf,-inf,-inf,	T,T,T,T,C,T,T,,T,T,T,,T,T,T,,T,,,,,,,,,,,,,,,	C,C,C,C,T,C,C,,C,C,C,,C,C,C,,C,,,,,,,,,,,,,,,	1624	snv
C5aR2	chr19	47342675	47342676	rs140188339	C	2	A,T,	0	31	0.0101837,0.000209996,0.00426064,0.0609172,0.5,0.00462963,-inf,-inf,-inf,0.0518496,-inf,-inf,-inf,-inf,0.000223214,0.0518868,-inf,-inf,-inf,-inf,-inf,-inf,-inf,-inf,-inf,-inf,-inf,-inf,-inf,-inf,-inf,	C,C,C,C,C,C,,,,C,,,,,C,C,,,,,,,,,,,,,,,,	T,T,T,T,T,T,,,,T,,,,,T,T,,,,,,,,,,,,,,,,	1624	snv
C5aR2	chr19	47343138	47343139	rs11879753	G	2	A,C,	0	31	0.0305511,0.000287439,0.0263204,-inf,0.5,0.0231481,-inf,-inf,0.000539374,-inf,0,-inf,-inf,-inf,-inf,-inf,-inf,-inf,-inf,-inf,-inf,0.0396051,-inf,-inf,-inf,-inf,-inf,-inf,-inf,-inf,-inf,	G,G,G,,G,G,,,G,,G,,,,,,,,,,,G,,,,,,,,,,	C,C,C,,C,C,,,C,,C,,,,,,,,,,,C,,,,,,,,,,	1624	snv
C5aR2	chr19	47343305	47343306	rs11668128	C	1	T,	0	31	0.0788738,0.071837,0.0814236,0.0995893,0.425,0.037037,0.05,0.5,0.0752427,0.0748807,0.0633108,0.05,0.0791067,0.0701403,0.0709821,-inf,0.0944323,0.00609756,-inf,-inf,-inf,-inf,-inf,-inf,-inf,-inf,-inf,-inf,-inf,-inf,-inf,	C,C,C,C,T,C,C,C,C,C,C,C,C,C,C,,C,C,,,,,,,,,,,,,,	T,T,T,T,C,T,T,T,T,T,T,T,T,T,T,,T,T,,,,,,,,,,,,,,	1624	snv
C5aR2	chr19	47343312	47343313	rs11668130	C	1	T,	0	31	0.0784744,0.0713605,0.0808644,0.0995893,0.425,0.0324074,0.05,0.5,0.0752427,0.0748807,0.0633108,0.05,0.0783674,0.0701403,0.0709821,-inf,0.0944323,0.00628931,-inf,-inf,-inf,-inf,-inf,-inf,-inf,-inf,-inf,-inf,-inf,-inf,-inf,	C,C,C,C,T,C,C,C,C,C,C,C,C,C,C,,C,C,,,,,,,,,,,,,,	T,T,T,T,C,T,T,T,T,T,T,T,T,T,T,,T,T,,,,,,,,,,,,,,	1624	snv
C5aR2	chr19	47343575	47343576	rs4802346	T	3	A,C,G,	0	31	0.32528,0.0780347,0.281068,0.328328,0.345638,0.282407,0.233333,0.416667,0.202535,0.363544,0.192268,0.225,-inf,0.199399,0.204018,0.214953,-inf,-inf,-inf,-inf,-inf,-inf,-inf,-inf,-inf,-inf,-inf,-inf,-inf,-inf,-inf,	T,T,T,T,C,T,T,C,T,T,T,T,,T,T,T,,,,,,,,,,,,,,,,	C,C,C,C,T,C,C,T,C,C,C,C,,C,C,C,,,,,,,,,,,,,,,,	1624	snv
C5aR2	chr19	47343901	47343902	rs8112962	T	1	C,	0	31	0.0970447,0.0757986,0.0958782,0.0947981,0.43617,0.0231481,0.055,0.5,0.0817152,0.0732697,0.0747276,0.1,0.0944956,0.0791583,0.0830357,-inf,0.0917031,0.104233,0.0454545,-inf,-inf,-inf,-inf,-inf,-inf,-inf,-inf,-inf,-inf,-inf,-inf,	T,T,T,T,C,T,T,T,T,T,T,T,T,T,T,,T,T,T,,,,,,,,,,,,,	C,C,C,C,T,C,C,C,C,C,C,C,C,C,C,,C,C,C,,,,,,,,,,,,,	1624	snv
C5aR2	chr19	47344334	47344335	rs2910426	G	1	A,	0	31	0.282149,0.273002,0.290925,0.100274,0.358974,0.305556,0.228333,0.5,0.240561,0.0752387,0.23508,0.225,0.286571,0.255511,0.239955,-inf,0.0960699,0.23913,-inf,-inf,-inf,-inf,-inf,-inf,-inf,-inf,-inf,-inf,-inf,-inf,-inf,	G,G,G,G,A,G,G,G,G,G,G,G,G,G,G,,G,G,,,,,,,,,,,,,,	A,A,A,A,G,A,A,A,A,A,A,A,A,A,A,,A,A,,,,,,,,,,,,,,	1624	snv
C5aR2	chr19	47344502	47344503	rs2910425	G	1	T,	0	31	0.0115815,0.0121758,0.0122634,-inf,0.5,0.0740741,-inf,-inf,0.0159115,-inf,0.0147898,-inf,0.0108955,0.00801603,0.00870536,-inf,-inf,0.00304878,-inf,-inf,-inf,-inf,-inf,-inf,-inf,-inf,-inf,-inf,-inf,-inf,-inf,	G,G,G,,G,G,,,G,,G,,G,G,G,,,G,,,,,,,,,,,,,,	T,T,T,,T,T,,,T,,T,,T,T,T,,,T,,,,,,,,,,,,,,	1624	snv
C5aR2	chr19	47344863	47344864	rs10432282	C	1	T,	0	31	0.0984425,0.0856538,0.0976501,0.0951403,0.43617,0.0185185,0.055,0.5,0.0819849,0.0724344,0.0747276,0.1,0.0958971,0.0781563,0.0832589,0.117925,0.0906114,-inf,-inf,-inf,-inf,-inf,-inf,-inf,-inf,-inf,-inf,-inf,-inf,-inf,-inf,	C,C,C,C,T,C,C,C,C,C,C,C,C,C,C,C,C,,,,,,,,,,,,,,,	T,T,T,T,C,T,T,T,T,T,T,T,T,T,T,T,T,,,,,,,,,,,,,,,	1624	snv
C5aR2	chr19	47345116	47345117	rs2972611	T	1	C,	0	31	0.0115815,0.0121758,0.012271,-inf,0.5,0.0740741,-inf,-inf,0.0159115,-inf,0.0147898,-inf,0.0109068,0.00801603,0.00870536,-inf,-inf,-inf,-inf,-inf,-inf,-inf,-inf,-inf,-inf,-inf,-inf,-inf,-inf,-inf,-inf,	T,T,T,,T,T,,,T,,T,,T,T,T,,,,,,,,,,,,,,,,,	C,C,C,,C,C,,,C,,C,,C,C,C,,,,,,,,,,,,,,,,,	1624	snv
C5aR2	chr19	47345192	47345193	rs2910424	G	1	A,	0	31	0.0115815,0.0121758,0.0122936,-inf,0.5,0.0740741,-inf,-inf,0.0159115,-inf,0.0147898,-inf,0.0109279,0.00801603,0.00870536,-inf,-inf,-inf,-inf,-inf,-inf,-inf,-inf,-inf,-inf,-inf,-inf,-inf,-inf,-inf,-inf,	G,G,G,,G,G,,,G,,G,,G,G,G,,,,,,,,,,,,,,,,,	A,A,A,,A,A,,,A,,A,,A,A,A,,,,,,,,,,,,,,,,,	1624	snv
C5aR2	chr19	47345305	47345306	rs2972601	G	1	A,	0	31	0.0115815,0.0121758,0.0122596,-inf,0.5,0.0740741,-inf,-inf,0.0159115,-inf,0.0147898,-inf,0.0109327,0.00801603,0.00870536,-inf,-inf,-inf,-inf,-inf,-inf,-inf,-inf,-inf,-inf,-inf,-inf,-inf,-inf,-inf,-inf,	G,G,G,,G,G,,,G,,G,,G,G,G,,,,,,,,,,,,,,,,,	A,A,A,,A,A,,,A,,A,,A,A,A,,,,,,,,,,,,,,,,,	1624	snv
C5aR2	chr19	47345385	47345386	rs143947889	C	2	A,T,	0	31	0.0998403,0,0.0996298,0.0943073,0.438776,0.0231481,0.0565068,-inf,-inf,0.0604071,-inf,0.1,-inf,0.0791583,0.0837599,-inf,0.0866446,-inf,-inf,-inf,-inf,-inf,-inf,-inf,-inf,-inf,-inf,-inf,-inf,-inf,-inf,	C,C,C,C,T,C,C,,,C,,C,,C,C,,C,,,,,,,,,,,,,,,	T,A,T,T,C,T,T,,,T,,T,,T,T,,T,,,,,,,,,,,,,,,	1624	snv
C5aR2	chr19	47345397	47345398	rs146881754	C	2	A,T,	0	31	0.0984425,0.0224962,0.0971665,0.0939643,0.43617,0.0185185,0.0535117,-inf,-inf,0.0603635,-inf,0.1,0.0969394,0.0781563,0.0729401,-inf,0.0845225,-inf,-inf,-inf,-inf,-inf,-inf,-inf,-inf,-inf,-inf,-inf,-inf,-inf,-inf,	C,C,C,C,A,C,C,,,C,,C,C,C,C,,C,,,,,,,,,,,,,,,	A,A,A,A,C,A,A,,,A,,A,A,A,A,,A,,,,,,,,,,,,,,,	1624	snv
C5aR2	chr19	47345508	47345509	rs2972602	C	1	T,	0	31	0.0117812,0.0121758,0.0123012,0.000342231,0.5,0.0740741,-inf,-inf,0.0159115,-inf,0.0147898,-inf,0.0109129,0.00801603,0.00870536,-inf,-inf,-inf,-inf,-inf,-inf,-inf,-inf,-inf,-inf,-inf,-inf,-inf,-inf,-inf,-inf,	C,C,C,C,C,C,,,C,,C,,C,C,C,,,,,,,,,,,,,,,,,	T,T,T,T,T,T,,,T,,T,,T,T,T,,,,,,,,,,,,,,,,,	1624	snv
C5aR2	chr19	47345560	47345561	rs11671306	C	1	T,	0	31	0.0259585,0.0299132,0.0219502,-inf,0.5,0.0509259,0.06,0.5,-inf,-inf,-inf,-inf,0.0232229,-inf,0.0339437,-inf,-inf,-inf,-inf,-inf,-inf,-inf,-inf,-inf,-inf,-inf,-inf,-inf,-inf,-inf,-inf,	C,C,C,,C,C,C,C,,,,,C,,C,,,,,,,,,,,,,,,,,	T,T,T,,T,T,T,T,,,,,T,,T,,,,,,,,,,,,,,,,,	1624	snv
C5aR2	chr19	47346274	47346275	rs3112443	C	1	T,	0	31	0.27496,0.277739,0.283037,0.0999316,0.370536,0.296296,0.225,0.5,0.240561,0.074821,0.23508,0.225,0.281968,0.256513,0.244991,0.130841,0.0960699,-inf,-inf,-inf,-inf,-inf,-inf,-inf,-inf,-inf,-inf,-inf,-inf,-inf,-inf,	C,C,C,C,T,C,C,C,C,C,C,C,C,C,C,C,C,,,,,,,,,,,,,,,	T,T,T,T,C,T,T,T,T,T,T,T,T,T,T,T,T,,,,,,,,,,,,,,,	1624	snv
C5aR2	chr19	47346353	47346354	rs115235949	T	2	A,C,	0	31	0.0988419,0.0342628,0.0977974,0.0941136,0.44186,0.0185185,0.055,0.5,0.0817152,0.072315,0.0731707,0.1,-inf,0.0781563,0.0828125,0.113208,0.0911572,-inf,-inf,-inf,-inf,-inf,-inf,-inf,-inf,-inf,-inf,-inf,-inf,-inf,-inf,	T,T,T,T,C,T,T,T,T,T,T,T,,T,T,T,T,,,,,,,,,,,,,,,	C,C,C,C,T,C,C,C,C,C,C,C,,C,C,C,C,,,,,,,,,,,,,,,	1624	snv
C5aR2	chr19	47346471	47346472	rs2972606	T	1	G,	0	31	0.282947,0.272477,0.291057,0.100958,0.356522,0.305556,0.223333,0.5,0.240291,0.0747613,0.235859,0.225,0.286795,0.257515,0.238606,0.119048,0.0960699,-inf,-inf,-inf,-inf,-inf,-inf,-inf,-inf,-inf,-inf,-inf,-inf,-inf,-inf,	T,T,T,T,G,T,T,T,T,T,T,T,T,T,T,T,T,,,,,,,,,,,,,,,	G,G,G,G,T,G,G,G,G,G,G,G,G,G,G,G,G,,,,,,,,,,,,,,,	1624	snv
C5aR2	chr19	47346850	47346851	rs2910423	G	1	A,	0	31	0.27496,0.262247,0.283135,0.100616,0.370536,0.296296,0.225,0.5,0.2411,0.074821,0.235859,0.225,0.278927,0.256513,0.240402,0.12963,0.0960699,-inf,-inf,-inf,-inf,-inf,-inf,-inf,-inf,-inf,-inf,-inf,-inf,-inf,-inf,	G,G,G,G,A,G,G,G,G,G,G,G,G,G,G,G,G,,,,,,,,,,,,,,,	A,A,A,A,G,A,A,A,A,A,A,A,A,A,A,A,A,,,,,,,,,,,,,,,	1624	snv
C5aR2	chr19	47347019	47347020	rs2972607	A	1	G,	0	31	0.282548,0.262875,0.290887,0.100274,0.356522,0.305556,0.225,0.5,0.240831,0.0749403,0.237416,0.225,0.285762,0.256513,0.239732,-inf,0.0960699,0.320445,0.105263,-inf,-inf,-inf,-inf,-inf,0.121519,-inf,-inf,-inf,-inf,-inf,-inf,	A,A,A,A,G,A,A,A,A,A,A,A,A,A,A,,A,A,A,,,,,,A,,,,,,,	G,G,G,G,A,G,G,G,G,G,G,G,G,G,G,,G,G,G,,,,,,G,,,,,,,	1624	snv
C5aR2	chr19	47347029	47347030	rs2972608	T	1	G,	0	31	0.282947,0.28841,0.290944,0.100274,0.356522,0.305556,0.225,0.5,0.24164,0.0749403,0.237416,0.225,0.285798,0.256513,0.239732,-inf,0.0960699,0.242236,-inf,-inf,-inf,-inf,-inf,-inf,-inf,-inf,-inf,-inf,-inf,-inf,-inf,	T,T,T,T,G,T,T,T,T,T,T,T,T,T,T,,T,T,,,,,,,,,,,,,,	G,G,G,G,T,G,G,G,G,G,G,G,G,G,G,,G,G,,,,,,,,,,,,,,	1624	snv
C5aR2	chr19	47347103	47347104	rs11668857	T	1	C,	0	31	0.161941,0.182266,0.175726,0.00581793,0.421875,0.194444,0.188333,0.5,0.165318,0.00250597,0.166321,0.15,0.176448,0.197395,0.171205,-inf,0.00491266,0.108696,-inf,-inf,-inf,-inf,-inf,-inf,-inf,-inf,-inf,-inf,-inf,-inf,-inf,	T,T,T,T,C,T,T,T,T,T,T,T,T,T,T,,T,T,,,,,,,,,,,,,,	C,C,C,C,T,C,C,C,C,C,C,C,C,C,C,,C,C,,,,,,,,,,,,,,	1624	snv
C5aR2	chr19	47347324	47347346	rs10626798	TTATTTATTTATTTATTTATTT	7	TTATTTATTTATTT,TTATTTATTTATTTATTT,TTATTTATTTATTTATTTATTTATTT,TTATTTATTTATTTATTTATTTATTTATTT,TTATTTATTTATTTATTTATTTATTTATTTATTT,TTATTTATTTATTTATTTATTTATTTATTTATTTATTT,TTATTTATTTATTTATTTATTTATTTATTTATTTATTTATTT,	22	31	0.180112,0.268559,0.000260682,-inf,-inf,-inf,-inf,-inf,-inf,-inf,-inf,0.175,-inf,-inf,-inf,0.087963,-inf,-inf,-inf,-inf,-inf,-inf,-inf,-inf,-inf,-inf,-inf,-inf,-inf,-inf,-inf,	TTATTTATTTATTTATTTATTTATTT,TTATTTATTTATTTATTTATTTATTT,TTATTTATTTATTTATTTATTT,,,,,,,,,TTATTTATTTATTTATTTATTTATTT,,,,TTATTTATTTATTTATTTATTTATTT,,,,,,,,,,,,,,,,	TTATTTATTTATTTATTTATTT,TTATTTATTTATTTATTTATTT,TTATTTATTTATTTATTT,,,,,,,,,TTATTTATTTATTTATTTATTT,,,,TTATTTATTTATTTATTTATTT,,,,,,,,,,,,,,,,	1624	delins
CPM	chr12	68851452	68851453	rs113479237	T	2	A,C,	0	31	0.117013,0.0747584,0.126219,-inf,0.416667,0.0555556,-inf,-inf,0.00134844,-inf,0.000518941,-inf,0.120399,0.001002,-inf,-inf,-inf,-inf,-inf,-inf,-inf,-inf,-inf,-inf,-inf,-inf,-inf,-inf,-inf,-inf,-inf,	T,T,T,,C,T,,,T,,T,,T,T,,,,,,,,,,,,,,,,,,	C,C,C,,T,C,,,C,,C,,C,C,,,,,,,,,,,,,,,,,,	1624	snv
CPM	chr12	68851543	68851544	rs201854861	G	1	,	0	31	0.013778,7.24428e-05,0.0121916,-inf,-inf,-inf,-inf,-inf,0,-inf,0.000259471,-inf,0.0115365,-inf,-inf,-inf,-inf,-inf,-inf,-inf,-inf,-inf,-inf,-inf,-inf,-inf,-inf,-inf,-inf,-inf,-inf,	G,G,G,,,,,,G,,G,,G,,,,,,,,,,,,,,,,,,,	,,,,,,,,,,,,,,,,,,,,,,,,,,,,,,,	1624	del
CPM	chr12	68852184	68852185	rs1152926	A	3	C,G,T,	0	31	0.100639,0.202201,0.128233,0.0215017,0.0912409,0.157407,0.15,0.0925926,-inf,0.0331146,-inf,0.075,-inf,0.189379,0.200446,0.0141509,-inf,-inf,-inf,-inf,-inf,-inf,-inf,-inf,-inf,-inf,-inf,-inf,-inf,-inf,-inf,	G,G,G,G,G,G,G,G,,G,,G,,G,G,G,,,,,,,,,,,,,,,,	A,A,A,A,A,A,A,A,,A,,A,,A,A,A,,,,,,,,,,,,,,,,	1624	snv
CPM	chr12	68852445	68852446	rs150278860	G	1	C,	0	31	0.0103834,0.00464632,0.00687975,-inf,0.5,-inf,-inf,-inf,-inf,-inf,-inf,-inf,0.00621977,-inf,-inf,-inf,-inf,-inf,-inf,-inf,-inf,-inf,-inf,-inf,-inf,-inf,-inf,-inf,-inf,-inf,-inf,	G,G,G,,G,,,,,,,,G,,,,,,,,,,,,,,,,,,,	C,C,C,,C,,,,,,,,C,,,,,,,,,,,,,,,,,,,	1624	snv
CPM	chr12	68852556	68852569	rs55947127	TTTTTTTTTTTTT	7	TTTTTT,TTTTTTTTTT,TTTTTTTTTTT,TTTTTTTTTTTT,TTTTTTTTTTTTTT,TTTTTTTTTTTTTTT,TTTTTTTTTTTTTTTT,	13	31	0.123602,0.0577681,7.55601e-06,-inf,-inf,-inf,0.161074,-inf,-inf,-inf,-inf,0.375,-inf,-inf,-inf,-inf,-inf,-inf,-inf,-inf,-inf,-inf,-inf,-inf,-inf,-inf,-inf,-inf,-inf,-inf,-inf,	TTTTTTTTTTTTT,TTTTTTTTTTTTT,TTTTTTTTTTTTT,,,,TTTTTTTTTTTTT,,,,,TTTTTTTTTTTTT,,,,,,,,,,,,,,,,,,,,	TTTTTTTTTTTTTT,TTTTTTTTTTTTTT,TTTTTT,,,,TTTTTTTTTTTTTT,,,,,TTTTTTTTTTTTTT,,,,,,,,,,,,,,,,,,,,	1624	delins
CPM	chr12	68852876	68852877	rs1152927	C	1	T,	0	31	0.119808,0.194403,0.155605,0.0245734,0.103704,0.175926,0.185,0.111111,0.231392,0.0414081,0.213544,0.125,0.166495,0.242485,0.226562,0.0330189,0.0283843,0.102537,-inf,-inf,-inf,-inf,-inf,-inf,-inf,-inf,-inf,-inf,-inf,-inf,-inf,	T,T,T,T,T,T,T,T,T,T,T,T,T,T,T,T,T,T,,,,,,,,,,,,,,	C,C,C,C,C,C,C,C,C,C,C,C,C,C,C,C,C,C,,,,,,,,,,,,,,	1624	snv
CPM	chr12	68853666	68853667	rs74714610	C	1	T,	0	31	0.0107827,0.00893234,0.0124599,-inf,0.416667,0.00462963,-inf,-inf,-inf,-inf,-inf,-inf,0.0123051,-inf,-inf,-inf,-inf,-inf,-inf,-inf,-inf,-inf,-inf,-inf,-inf,-inf,-inf,-inf,-inf,-inf,-inf,	C,C,C,,T,C,,,,,,,C,,,,,,,,,,,,,,,,,,,	T,T,T,,C,T,,,,,,,T,,,,,,,,,,,,,,,,,,,	1624	snv
CPM	chr12	68853702	68853703	rs7971479	C	2	G,T,	0	31	0.114816,0.198112,0.163629,0.0102669,0.467391,0.25,0.168333,0.5,0.204153,0.00942721,0.193565,0.325,-inf,0.188377,0.222048,-inf,-inf,0.123273,0.238095,-inf,-inf,-inf,-inf,-inf,0.0177215,-inf,-inf,-inf,-inf,-inf,-inf,	C,C,C,C,T,C,C,C,C,C,C,C,,C,C,,,C,C,,,,,,C,,,,,,,	T,T,T,T,C,T,T,T,T,T,T,T,,T,T,,,T,T,,,,,,T,,,,,,,	1624	snv
CPM	chr12	68853776	68853777	rs1152928	A	1	G,	0	31	0.0169728,0.0202753,0.0244097,-inf,0.5,0.0416667,0.0283333,0.5,0.0156419,-inf,0.0160872,0.05,0.0243375,0.0330661,-inf,-inf,-inf,-inf,-inf,-inf,-inf,-inf,-inf,-inf,-inf,-inf,-inf,-inf,-inf,-inf,-inf,	A,A,A,,A,A,A,A,A,,A,A,A,A,,,,,,,,,,,,,,,,,,	G,G,G,,G,G,G,G,G,,G,G,G,G,,,,,,,,,,,,,,,,,,	1624	snv
CPM	chr12	68853888	68853889	rs368106774	G	1	T,	0	31	0.023762,0,-inf,0.000342231,0.5,0.0416667,0.0234899,0.5,-inf,-inf,-inf,0.075,0.037248,-inf,0.0501355,-inf,-inf,-inf,-inf,-inf,-inf,-inf,-inf,-inf,-inf,-inf,-inf,-inf,-inf,-inf,-inf,	G,G,,G,G,G,G,G,,,,G,G,,G,,,,,,,,,,,,,,,,,	T,T,,T,T,T,T,T,,,,T,T,,T,,,,,,,,,,,,,,,,,	1624	snv
CPM	chr12	68853889	68853890	rs182760272	C	1	T,	0	31	0.023762,0,-inf,0.000342231,0.5,0.0416667,0.0234899,0.5,-inf,-inf,-inf,0.075,0.0373761,-inf,0.0501355,-inf,-inf,-inf,-inf,-inf,-inf,-inf,-inf,-inf,-inf,-inf,-inf,-inf,-inf,-inf,-inf,	C,C,,C,C,C,C,C,,,,C,C,,C,,,,,,,,,,,,,,,,,	T,T,,T,T,T,T,T,,,,T,T,,T,,,,,,,,,,,,,,,,,	1624	snv
CPM	chr12	68853891	68853892	rs373759073	A	2	G,T,	0	31	0.023762,0,-inf,0.00102669,0.5,-inf,0.0234899,0.5,-inf,-inf,-inf,-inf,0.0381975,-inf,0.0510158,-inf,-inf,-inf,-inf,-inf,-inf,-inf,-inf,-inf,-inf,-inf,-inf,-inf,-inf,-inf,-inf,	A,A,,A,A,,A,A,,,,,A,,A,,,,,,,,,,,,,,,,,	T,G,,T,T,,T,T,,,,,T,,T,,,,,,,,,,,,,,,,,	1624	snv
CPM	chr12	68853916	68853917	rs55707865	G	1	T,	0	31	0.0638978,0.0407574,0.0637198,-inf,0.5,0.0555556,-inf,-inf,0.000809061,-inf,0.00129735,-inf,0.0599459,-inf,-inf,-inf,-inf,-inf,-inf,-inf,-inf,-inf,-inf,-inf,-inf,-inf,-inf,-inf,-inf,-inf,-inf,	G,G,G,,G,G,,,G,,G,,G,,,,,,,,,,,,,,,,,,,	T,T,T,,T,T,,,T,,T,,T,,,,,,,,,,,,,,,,,,,	1624	snv
CPM	chr12	68854167	68854168	rs9817	C	1	T,	0	31	0.0884585,0.174503,0.131501,0.0102669,0.485714,0.194444,0.145,0.5,0.176915,0.00954654,0.165283,0.275,0.134616,0.167335,0.180804,0.00952381,-inf,0.0944798,0.289474,-inf,-inf,0.088556,-inf,-inf,-inf,-inf,-inf,-inf,-inf,-inf,-inf,	C,C,C,C,T,C,C,C,C,C,C,C,C,C,C,C,,C,C,,,C,,,,,,,,,,	T,T,T,T,C,T,T,T,T,T,T,T,T,T,T,T,,T,T,,,T,,,,,,,,,,	1624	snv
CPM	chr12	68854267	68854268	rs7974970	C	1	T,	0	31	0.0587061,0.0228611,0.0637538,-inf,0.46875,0.0277778,-inf,-inf,0.000539374,-inf,0.000259471,-inf,0.0604768,0.001002,0.000223214,-inf,-inf,-inf,-inf,-inf,-inf,-inf,-inf,-inf,-inf,-inf,-inf,-inf,-inf,-inf,-inf,	C,C,C,,T,C,,,C,,C,,C,C,C,,,,,,,,,,,,,,,,,	T,T,T,,C,T,,,T,,T,,T,T,T,,,,,,,,,,,,,,,,,	1624	snv
CPM	chr12	68854925	68854926	rs1196278	G	1	A,	0	31	0.0319489,0.0293837,0.0421323,-inf,0.375,0.0462963,0.0283333,0.5,0.0153722,-inf,0.0166061,0.05,0.0417417,0.0320641,0.0131755,-inf,-inf,-inf,-inf,-inf,-inf,-inf,-inf,-inf,-inf,-inf,-inf,-inf,-inf,-inf,-inf,	G,G,G,,A,G,G,G,G,,G,G,G,G,G,,,,,,,,,,,,,,,,,	A,A,A,,G,A,A,A,A,,A,A,A,A,A,,,,,,,,,,,,,,,,,	1624	snv
CPM	chr12	68855016	68855017	rs1196279	C	1	T,	0	31	0.132987,0.208848,0.193203,0.0119781,0.436364,0.291667,0.174576,0.5,0.217638,0.0112172,0.209912,-inf,0.195334,0.217435,0.216895,-inf,-inf,-inf,-inf,-inf,-inf,-inf,-inf,-inf,-inf,-inf,-inf,-inf,-inf,-inf,-inf,	C,C,C,C,T,C,C,C,C,C,C,,C,C,C,,,,,,,,,,,,,,,,,	T,T,T,T,C,T,T,T,T,T,T,,T,T,T,,,,,,,,,,,,,,,,,	1624	snv
CPM	chr12	68855306	68855307	rs13486	A	1	G,	0	31	0.134984,0.212261,0.1951,0.0102669,0.436364,0.296296,0.198333,0.5,0.217907,0.00966587,0.209912,0.375,0.198081,0.218437,0.23683,0.00925926,-inf,0.170213,-inf,-inf,-inf,-inf,0.15655,-inf,-inf,-inf,-inf,-inf,-inf,-inf,-inf,	A,A,A,A,G,A,A,A,A,A,A,A,A,A,A,A,,A,,,,,A,,,,,,,,,	G,G,G,G,A,G,G,G,G,G,G,G,G,G,G,G,,G,,,,,G,,,,,,,,,	1624	snv
CPM	chr12	68855743	68855756	rs57330829	TTTTTTTTTTTTT	7	TTTTTTTTT,TTTTTTTTTT,TTTTTTTTTTT,TTTTTTTTTTTT,TTTTTTTTTTTTTT,TTTTTTTTTTTTTTT,TTTTTTTTTTTTTTTT,	13	31	0.100839,0.00263726,7.55601e-06,-inf,-inf,-inf,0.0166667,-inf,-inf,-inf,-inf,0.1,-inf,-inf,-inf,-inf,-inf,-inf,-inf,-inf,-inf,-inf,-inf,-inf,-inf,-inf,-inf,-inf,-inf,-inf,-inf,	TTTTTTTTTTTTT,TTTTTTTTTTTTT,TTTTTTTTTTTTT,,,,TTTTTTTTTTTTT,,,,,TTTTTTTTTTTTT,,,,,,,,,,,,,,,,,,,,	TTTTTTTTTTTTTT,TTTTTTTTTTTTTT,TTTTTTTTTT,,,,TTTTTTTTTTTTTT,,,,,TTTTTTTTTTTTTT,,,,,,,,,,,,,,,,,,,,	1624	delins
CPM	chr12	68855965	68855966	rs1129786	G	2	A,C,	0	31	0.458067,0.472737,0.444509,0.0634812,0.211454,0.347222,0.411667,0.3,0.470874,0.071778,0.442398,0.475,0.44547,0.480962,0.472545,-inf,-inf,-inf,-inf,-inf,-inf,-inf,-inf,-inf,-inf,-inf,-inf,-inf,-inf,-inf,-inf,	A,G,G,A,A,G,A,A,A,A,A,G,G,A,A,,,,,,,,,,,,,,,,,	G,A,A,G,G,A,G,G,G,G,G,A,A,G,G,,,,,,,,,,,,,,,,,	1624	snv
CPM	chr12	68855988	68855989	rs151329296	C	1	T,	0	31	0.0147764,0.00846047,0.0135064,-inf,0.5,0.00925926,-inf,-inf,0,-inf,0.000259471,-inf,0.0119599,-inf,-inf,-inf,-inf,-inf,-inf,-inf,-inf,-inf,-inf,-inf,-inf,-inf,-inf,-inf,-inf,-inf,-inf,	C,C,C,,C,C,,,C,,C,,C,,,,,,,,,,,,,,,,,,,	T,T,T,,T,T,,,T,,T,,T,,,,,,,,,,,,,,,,,,,	1624	snv
CPM	chr12	68856228	68856229	rs59415987	T	1	C,	0	31	0.0902556,0.0378611,0.0904908,-inf,0.456522,0.0740741,-inf,-inf,0.00134844,-inf,0.00103788,-inf,0.0854831,-inf,-inf,-inf,-inf,-inf,-inf,-inf,-inf,-inf,-inf,-inf,-inf,-inf,-inf,-inf,-inf,-inf,-inf,	T,T,T,,C,T,,,T,,T,,T,,,,,,,,,,,,,,,,,,,	C,C,C,,T,C,,,C,,C,,C,,,,,,,,,,,,,,,,,,,	1624	snv
CPD	chr17	30464858	30464859	rs115257895	T	1	C,	0	31	0.0121805,0.004536,0.0142922,-inf,0.5,0.00462963,-inf,-inf,-inf,-inf,-inf,-inf,0.0135318,-inf,-inf,-inf,-inf,-inf,-inf,-inf,-inf,-inf,-inf,-inf,-inf,0.0152261,0.00368567,0.00314488,-inf,-inf,-inf,	T,T,T,,T,T,,,,,,,T,,,,,,,,,,,,,T,T,T,,,,	C,C,C,,C,C,,,,,,,C,,,,,,,,,,,,,C,C,C,,,,	1624	snv
CPD	chr17	30465048	30465060	rs71902832	CTTTTTCTTTTT	1	CTTTTT,	6	31	0.0615016,0.0734341,0.0774793,-inf,-inf,-inf,0.0466667,-inf,0.066343,-inf,0.0596783,0.05,0.0845464,0.0561122,0.0776786,-inf,-inf,-inf,-inf,-inf,-inf,-inf,-inf,-inf,-inf,-inf,-inf,-inf,-inf,-inf,-inf,	CTTTTTCTTTTT,CTTTTTCTTTTT,CTTTTTCTTTTT,,,,CTTTTTCTTTTT,,CTTTTTCTTTTT,,CTTTTTCTTTTT,CTTTTTCTTTTT,CTTTTTCTTTTT,CTTTTTCTTTTT,CTTTTTCTTTTT,,,,,,,,,,,,,,,,,	CTTTTT,CTTTTT,CTTTTT,,,,CTTTTT,,CTTTTT,,CTTTTT,CTTTTT,CTTTTT,CTTTTT,CTTTTT,,,,,,,,,,,,,,,,,	1624	delins
CPD	chr17	30466298	30466299	rs10491108	T	1	C,	0	31	0.0625,0.0614218,0.0795232,-inf,0.444444,0.101852,0.0466667,0.5,0.0658037,-inf,0.0596783,0.025,0.0867794,0.0561122,0.0787946,-inf,-inf,0.0970437,-inf,-inf,-inf,0.0792065,0.0383387,0.0486891,-inf,-inf,0.0643693,0.0633854,-inf,-inf,-inf,	T,T,T,,C,T,T,T,T,,T,T,T,T,T,,,T,,,,T,T,T,,,T,T,,,,	C,C,C,,T,C,C,C,C,,C,C,C,C,C,,,C,,,,C,C,C,,,C,C,,,,	1624	snv
CPD	chr17	30466338	30466339	rs112991040	C	1	A,	0	31	0.0121805,0.00577649,0.0143224,-inf,0.5,0.00925926,-inf,-inf,-inf,-inf,-inf,-inf,0.0136205,-inf,-inf,-inf,-inf,-inf,-inf,-inf,-inf,-inf,-inf,-inf,-inf,-inf,0.0125165,0.00275518,-inf,-inf,-inf,	C,C,C,,C,C,,,,,,,C,,,,,,,,,,,,,,C,C,,,,	A,A,A,,A,A,,,,,,,A,,,,,,,,,,,,,,A,A,,,,	1624	snv
CPD	chr17	30466555	30466563	rs143769806	TAGTTAGT	1	TAGT,	4	31	0.0421326,0.00809935,0.0123427,-inf,-inf,-inf,0.0133333,-inf,0.00889968,0.106205,0.00778412,0.05,0.00968561,0.012024,0.00535714,-inf,0.127729,-inf,-inf,-inf,-inf,-inf,-inf,-inf,-inf,-inf,-inf,-inf,-inf,-inf,-inf,	TAGTTAGT,TAGTTAGT,TAGTTAGT,,,,TAGTTAGT,,TAGTTAGT,TAGTTAGT,TAGTTAGT,TAGTTAGT,TAGTTAGT,TAGTTAGT,TAGTTAGT,,TAGTTAGT,,,,,,,,,,,,,,,	TAGT,TAGT,TAGT,,,,TAGT,,TAGT,TAGT,TAGT,TAGT,TAGT,TAGT,TAGT,,TAGT,,,,,,,,,,,,,,,	1624	delins
CPD	chr17	30466611	30466612	rs76570178	A	1	G,	0	31	0.0129792,0.0293203,0.0257811,-inf,0.5,0.0277778,0.0133333,-inf,0.0329018,-inf,0.0290607,-inf,0.0226232,0.0140281,0.00803571,-inf,0,-inf,-inf,-inf,-inf,-inf,-inf,0.0636704,-inf,-inf,-inf,-inf,-inf,-inf,-inf,	A,A,A,,A,A,A,,A,,A,,A,A,A,,A,,,,,,,A,,,,,,,,	G,G,G,,G,G,G,,G,,G,,G,G,G,,G,,,,,,,G,,,,,,,,	1624	snv
CPD	chr17	30467001	30467002	rs9406	A	2	G,T,	0	31	0.316693,0.450215,0.365424,0.203754,0.256637,0.439815,0.425,0.304348,0.490831,0.206086,0.488583,0.475,0.375982,0.466934,0.478795,0.128571,-inf,0.272004,-inf,-inf,-inf,-inf,-inf,0.488764,-inf,-inf,-inf,-inf,-inf,-inf,-inf,	G,G,G,G,G,G,G,G,G,G,G,A,G,G,G,G,,G,,,,,,A,,,,,,,,	A,A,A,A,A,A,A,A,A,A,A,G,A,A,A,A,,A,,,,,,G,,,,,,,,	1624	snv
CPD	chr17	30467392	30467393	rs115362604	T	1	C,	0	31	0.0121805,0.00599052,0.0142846,-inf,0.5,0.00462963,-inf,-inf,-inf,-inf,-inf,-inf,0.0135463,-inf,-inf,-inf,-inf,-inf,-inf,-inf,-inf,-inf,-inf,-inf,-inf,-inf,-inf,-inf,-inf,-inf,-inf,	T,T,T,,T,T,,,,,,,T,,,,,,,,,,,,,,,,,,,	C,C,C,,C,C,,,,,,,C,,,,,,,,,,,,,,,,,,,	1624	snv
CPD	chr17	30467717	30467718	rs7226280	A	1	G,	0	31	0.0229633,0.0126135,0.0205826,-inf,0.4,0.0185185,-inf,-inf,0,-inf,0.000259471,-inf,0.0191688,-inf,-inf,-inf,-inf,0.0522088,0,-inf,-inf,-inf,-inf,-inf,-inf,-inf,-inf,-inf,-inf,-inf,-inf,	A,A,A,,G,A,,,A,,A,,A,,,,,A,A,,,,,,,,,,,,,	G,G,G,,A,G,,,G,,G,,G,,,,,G,G,,,,,,,,,,,,,	1624	snv
CPD	chr17	30468408	30468409	rs200929032	A	1	,	0	31	0.0121805,-inf,-inf,-inf,-inf,-inf,-inf,-inf,-inf,-inf,-inf,-inf,0.0136476,-inf,-inf,-inf,-inf,-inf,-inf,-inf,-inf,-inf,-inf,-inf,-inf,-inf,-inf,-inf,-inf,-inf,-inf,	A,,,,,,,,,,,,A,,,,,,,,,,,,,,,,,,,	,,,,,,,,,,,,,,,,,,,,,,,,,,,,,,,	1624	del
CPD	chr17	30468410	30468415	rs199611727	TTTTT	1	TTTT,	4	31	0.0121805,-inf,-inf,-inf,-inf,-inf,-inf,-inf,-inf,-inf,-inf,-inf,0.0136466,-inf,-inf,-inf,-inf,-inf,-inf,-inf,-inf,-inf,-inf,-inf,-inf,-inf,-inf,-inf,-inf,-inf,-inf,	TTTTT,,,,,,,,,,,,TTTTT,,,,,,,,,,,,,,,,,,,	TTTT,,,,,,,,,,,,TTTT,,,,,,,,,,,,,,,,,,,	1624	delins
CPD	chr17	30468676	30468677	rs112430879	C	1	T,	0	31	0.0141773,0.00641075,0.0158525,-inf,0.5,0.00462963,-inf,-inf,-inf,-inf,-inf,-inf,0.0149992,-inf,-inf,-inf,-inf,-inf,0.25,-inf,-inf,-inf,-inf,-inf,-inf,-inf,-inf,-inf,-inf,-inf,-inf,	C,C,C,,C,C,,,,,,,C,,,,,,C,,,,,,,,,,,,,	T,T,T,,T,T,,,,,,,T,,,,,,T,,,,,,,,,,,,,	1624	snv
CPD	chr17	30468733	30468734	rs78040813	G	1	A,	0	31	0.0419329,0.00817551,0.0121009,0.125939,0.475,0.0277778,0.0133333,0.5,0.0083603,0.106384,0.00726518,0.05,0.00955496,0.012024,0.00535714,0.24537,0.127729,-inf,-inf,-inf,-inf,-inf,-inf,-inf,-inf,-inf,-inf,-inf,-inf,-inf,-inf,	G,G,G,G,A,G,G,G,G,G,G,G,G,G,G,G,G,,,,,,,,,,,,,,,	A,A,A,A,G,A,A,A,A,A,A,A,A,A,A,A,A,,,,,,,,,,,,,,,	1624	snv
CPD	chr17	30469185	30469186	rs60480272	A	1	G,	0	31	0.014377,0.00998613,0.0151347,-inf,0.5,0.00925926,-inf,-inf,-inf,-inf,-inf,-inf,0.0141877,-inf,-inf,-inf,-inf,-inf,-inf,-inf,-inf,-inf,-inf,-inf,-inf,-inf,-inf,-inf,-inf,-inf,-inf,	A,A,A,,A,A,,,,,,,A,,,,,,,,,,,,,,,,,,,	G,G,G,,G,G,,,,,,,G,,,,,,,,,,,,,,,,,,,	1624	snv
CPN1	chr10	100042241	100042242	rs45518542	A	1	C,	0	31	0.0139776,0.0236633,0.016355,0.000684463,0.5,0.0277778,0.02,0.5,0.021575,-inf,0.0233524,0.075,0.0170937,0.0300601,0.0379464,-inf,0.000545852,-inf,-inf,-inf,-inf,-inf,-inf,-inf,-inf,-inf,-inf,-inf,-inf,-inf,-inf,	A,A,A,A,A,A,A,A,A,,A,A,A,A,A,,A,,,,,,,,,,,,,,,	C,C,C,C,C,C,C,C,C,,C,C,C,C,C,,C,,,,,,,,,,,,,,,	1624	snv
CPN2	chr3	194339976	194339977	rs9998	G	2	A,C,	0	31	0.276558,0.353203,0.321886,0.303413,0.365385,0.24537,0.451667,0.5,0.389159,0.307697,0.384017,0.4,0.330922,0.450902,0.372768,0.407407,0.304585,-inf,-inf,-inf,-inf,-inf,-inf,-inf,-inf,-inf,-inf,-inf,-inf,-inf,-inf,	G,G,G,G,A,G,G,G,G,G,G,G,G,G,G,G,G,,,,,,,,,,,,,,,	A,A,A,A,G,A,A,A,A,A,A,A,A,A,A,A,A,,,,,,,,,,,,,,,	1624	snv
CPN2	chr3	194340086	194340087	rs12940	C	2	G,T,	0	31	0.274361,0.353997,0.322955,0.254266,0.377953,0.263889,0.455,0.5,0.391046,0.258831,0.387909,0.4,0.333229,0.455912,0.371205,0.364486,0.252183,-inf,-inf,-inf,-inf,-inf,-inf,-inf,-inf,-inf,-inf,-inf,-inf,-inf,-inf,	C,C,C,C,T,C,C,C,C,C,C,C,C,C,C,C,C,,,,,,,,,,,,,,,	T,T,T,T,C,T,T,T,T,T,T,T,T,T,T,T,T,,,,,,,,,,,,,,,	1624	snv
CPN2	chr3	194340313	194340314	rs1048996	G	2	A,C,	0	31	0.243211,0.336842,0.289663,0.299659,0.38189,0.25,0.451667,0.5,0.390507,0.298807,0.386092,0.4,0.30062,0.451904,0.371875,0.406542,0.293668,-inf,-inf,-inf,-inf,-inf,-inf,-inf,-inf,-inf,-inf,-inf,-inf,-inf,-inf,	G,G,G,G,A,G,G,G,G,G,G,G,G,G,G,G,G,,,,,,,,,,,,,,,	A,A,A,A,G,A,A,A,A,A,A,A,A,A,A,A,A,,,,,,,,,,,,,,,	1624	snv
CPN2	chr3	194340700	194340701	rs6774551	A	2	C,G,	0	31	0.0766773,0.0136386,0.0654728,0.1013,0.5,0.0277778,-inf,0.5,0.00188781,0.118019,0.00103788,-inf,0.0598485,0.001002,-inf,0.101852,0.0922489,0.118774,-inf,-inf,-inf,-inf,-inf,-inf,-inf,-inf,-inf,-inf,-inf,-inf,-inf,	A,A,A,A,A,A,,A,A,A,A,,A,A,,A,A,A,,,,,,,,,,,,,,	C,C,C,C,C,C,,C,C,C,C,,C,C,,C,C,C,,,,,,,,,,,,,,	1624	snv
CPN2	chr3	194340744	194340745	rs73079656	G	2	A,T,	0	31	0.0201677,0.00389376,0.0192167,-inf,0.4375,0.00462963,-inf,-inf,-inf,-inf,-inf,-inf,0.0189878,-inf,-inf,-inf,-inf,-inf,-inf,-inf,-inf,-inf,-inf,-inf,-inf,-inf,-inf,-inf,-inf,-inf,-inf,	G,G,G,,A,G,,,,,,,G,,,,,,,,,,,,,,,,,,,	A,A,A,,G,A,,,,,,,A,,,,,,,,,,,,,,,,,,,	1624	snv
CPN2	chr3	194340831	194340832	rs6774653	G	2	A,C,	0	31	0.267173,0.373722,0.30963,0.329235,0.373134,0.25463,0.451667,0.5,0.390237,0.339021,0.385833,0.4,0.319621,0.452906,0.372098,0.406542,0.331878,0.271034,-inf,-inf,-inf,0.26063,-inf,-inf,0.389873,-inf,-inf,-inf,-inf,-inf,-inf,	G,G,G,G,A,G,G,G,G,G,G,G,G,G,G,G,G,G,,,,G,,,G,,,,,,,	A,A,A,A,G,A,A,A,A,A,A,A,A,A,A,A,A,A,,,,A,,,A,,,,,,,	1624	snv
CPN2	chr3	194340848	194340849	rs11713634	G	1	A,	0	31	0.35623,0.289218,0.318369,0.386612,0.367089,0.458333,0.258333,0.222222,0.285329,0.381683,0.287753,0.275,0.322574,0.243487,0.29308,0.285047,0.377729,0.359639,-inf,-inf,-inf,-inf,-inf,-inf,-inf,-inf,-inf,-inf,-inf,-inf,-inf,	G,G,G,G,A,G,G,A,G,G,G,G,G,G,G,G,G,G,,,,,,,,,,,,,,	A,A,A,A,G,A,A,G,A,A,A,A,A,A,A,A,A,A,,,,,,,,,,,,,,	1624	snv

## Sheet: Summary
Pathway	Gene	Chrom#	3’UTR Regulatory Class	Number of Variants	Regulatory Hotspot Level	3′UTR Genomic Region
Classical	C1QC	Chr1	medium-	4	🟡 Moderate hotspot	228515300–
			density 3’UTR			228515950
	C1S	Chr12	medium-	2	🟡 Moderate hotspot	70509100–
			density 3’UTR			70509650
Lectin	MASP1	Chr3	high-density 3’UTR	6	🔴 Strong hotspot	186310000–
						186312000
	MASP2	Chr1	low-density 3’UTR	1	🟢 Basal	110826000–
					regulation	110827000
Alternative pathway	CFB	Chr6	low-density 3’UTR	1	🟢 Basal	31964000–
					regulation	31965000
	CFD	Chr19	medium-	5	🟡 Moderate hotspot	8601000–
			density 3’UTR			8603000
	CFP	ChrX	low-density 3’UTR	2	🟢 Basal	47480000–
					regulation	47481000
	CFH	Chr1	medium-	2	🟡 Moderate hotspot	196650000–
			density 3’UTR			196651000
Central complement component	C3	Chr19	high-density 3’UTR	1	🟠 Focused hotspot	6678300–
						6679100
Membrane attack complex (MAC)	C6	Chr5	high-density 3’UTR	6	🔴 Strong hotspot	41152000–
						41154000
	C7	Chr5	very high-	21	🔴 Strong hotspot	40989000–
			density 3’UTR			40992500
	C8A	Chr1	medium-	2	🟡 Moderate hotspot	56978000–
			density 3’UTR			56979200
	C8B	Chr1	medium-	1	🟡 Moderate hotspot	56982000–
			density 3’UTR			56983000
	C9	Chr5	high-density 3’UTR	5	🔴 Strong hotspot	39326000–
						39328000
Complement receptors / immune signaling	CR1	Chr1	high-density 3’UTR	11	🔴 Strong hotspot	207670000–
						207676000
	CR2	Chr1	very high-	24	🔴 Strong hotspot	207910000–
			density 3’UTR			207917000
	ITGAM (CR3)	Chr16	high-density 3’UTR	6	🔴 Strong hotspot	31265000–
						31267000
	C3AR1	Chr12	medium-	5	🟡 Moderate hotspot	8154000–
			density 3’UTR			8156000
	C5AR1	Chr19	medium-	5	🟡 Moderate hotspot	47220000–
			density 3’UTR			47222000
	C5AR2	Chr19	very high-	32	🔴 Strong hotspot	47300000–
			density 3’UTR			47305000
Complement regulatory proteins	CD46	Chr1	high-density 3’UTR	11	🔴 Strong hotspot	207930000–
						207932000
	CD55	Chr1	medium-	3	🟡 Moderate hotspot	207495000–
			density 3’UTR			207496000
	CD59	Chr11	very high-	39	🔴 Strong hotspot	33703067–
			density 3’UTR			33709860
Carboxypeptidase complement modulators	CPM	Chr12	very high-	22	🔴 Strong hotspot	69018000–
			density 3’UTR			69023000
	CPD	Chr17	high-density 3’UTR	14	🔴 Strong hotspot	71672000–
						71676000
	CPN1	Chr10	low-density 3’UTR	1	🟢 Basal	101350000–
					regulation	101351000
	CPN2	Chr3	medium-	7	🟡 Moderate hotspot	163450000–
			density 3’UTR			163452000
