# Supplementary material for: Comprehensive Prediction Analysis of Novel Noncoding Regulatory Variants Identified in the MicroRNA Binding Regions in Complement System Genes
Source: Int J Mol Sci. 2026 Jun 30;27(13):5877. doi: 10.3390/ijms27135877 (PMC13361139; doi:10.3390/ijms27135877)
Supplement: Supplementary file 1 [file ijms-27-05877-s001.zip › Revised Suppl.Table S2-TargetScan_8.0_COMPLEMENT_Final.xlsx]

## Sheet: Summary
Gene symbol	Conserved sites	Poorly conserved sites
C1QA	No conserved sites found	hsa-miR-4525, hsa-miR-625-5p, hsa-miR-5010-5p, hsa-miR-671-5p, hsa-miR-4703-5p, hsa-miR-3942-5p, hsa-miR-761, hsa-miR-214-3p, hsa-miR-3619-5p, hsa-miR-3194-5p, hsa-miR-6783-3p, hsa-miR-1343-3p, hsa-miR-2278, hsa-miR-665, hsa-miR-214-3p
C1QB	No conserved sites found	hsa-miR-33b-5p, hsa-miR-33a-5p, hsa-miR-197-3p, hsa-miR-1179, hsa-miR-107, hsa-miR-103a-3p, hsa-miR-6838-5p, hsa-miR-16-5p, hsa-miR-15b-5p, hsa-miR-424-5p, hsa-miR-195-5p, hsa-miR-15a-5p, hsa-miR-497-5p, hsa-miR-214-3p, hsa-miR-761, hsa-miR-3619-5p, hsa-miR-212-5p
C1QC	No conserved sites found	miR-4283, miR-765, hsa-miR-4756-5p, hsa-miR-1321, hsa-miR-4739, hsa-miR-6875-5p, hsa-miR-3126-5p, hsa-miR-873-5p.2, hsa-miR-1286, hsa-miR-5581-3p, hsa-miR-18a-5p, hsa-miR-18b-5p, hsa-miR-4735-3p, hsa-miR-193a-3p, hsa-miR-193b-3p, hsa-miR-6763-5p, hsa-miR-3150a-3p
C1R	hsa-miR-140-5p, hsa-miR-377-3p	hsa-miR-326, hsa-miR-330-5p, hsa-miR-129-5p, hsa-miR-223-3p, hsa-miR-582-3p, hsa-miR-545-5p, hsa-miR-802, hsa-miR-599, hsa-miR-7-5p, hsa-miR-520h, hsa-miR-520g-3p, hsa-miR-1180-5p, hsa-miR-7114-3p,hsa-miR-450b-5p
C1S	hsa-miR-653-5p	hsa-miR-580-3p, miR-487a-3p, hsa-miR-583, hsa-miR-493-5p, hsa-miR-26a/26b-5p, Hsa-Let7a,c,g-3p hsa-miR-187-3p, hsa-miR-130b-3p, hsa-miR-493-5p, hsa-miR-3666, hsa-miR-130a-3p, hsa-miR-301a-3p, hsa-miR-301b-3p, hsa-miR-877-5p, hsa-miR-376c-3p, hsa-miR-4295, hsa-miR-454-3p
C2	No conserved sites found	Let-7 family of miRNA (hsa-let-7i-5p, hsa-let-7f-5p, hsa-let-7b-5p, hsa-let-7c-5p, hsa-let-7g-5p, hsa-let-7e-5p, hsa-let-7a-5p), hsa-miR-4500, hsa-miR-3605-5p, hsa-miR-4458, hsa-miR-4306, hsa-miR-185-5p, hsa-miR-653-5p, hsa-miR-5581-3p, hsa-miR-4644, hsa-miR-423-5p, hsa-miR-6893-3p
C3	No conserved sites found	miR-205-3p, hsa-miR-26a/26b-5p/ hsa-miR-552-3p, hsa-miR-3665, hsa-miR-377-5p hsa-miR-552-3p, hsa-miR-516b-5p, hsa-miR-744-5p, hsa-miR-3612, hsa-miR-4640-5p, hsa-miR-1295a, hsa-miR-491-5p, hsa-miR-122-5p, hsa-miR-663a, hsa-miR-1908-5p, hsa-miR-585-3p, hsa-miR-212-5p
C4A	No conserved sites found	hsa-miR-6512-3p, hsa-miR-6720-5p, hsa-miR-302c-3p.2, hsa-miR-520f-3p, hsa-miR-433-3p, hsa-miR-133a-3p.1, hsa-miR-874-3p, hsa-miR-6799-3p, hsa-miR-3173-5p, hsa-miR-889-3p, hsa-miR-200a-3p, hsa-miR-141-3p, hsa-miR-124-5p/ hsa-miR-874-3p, hsa-miR-2115-5p, hsa-miR-7154-5p
C4B	No conserved sites found	hsa-miR-124-5p/ hsa-miR-874-3p, hsa-miR-2115-5p, hsa-miR-7154-5p, hsa-miR-6512-3p, hsa-miR-6720-5p, hsa-miR-302c-3p.2, hsa-miR-520f-3p, hsa-miR-433-3p, hsa-miR-133a-3p.1, hsa-miR-874-3p, hsa-miR-6799-3p, hsa-miR-3173-5p, hsa-miR-889-3p, hsa-miR-200a-3p, hsa-miR-141-3p
C5	No conserved sites found	hsa-miR-519 family/hsa-miR-765, hsa-miR-15a-3p, hsa-miR-26b-3p, hsa-miR-1269a, hsa-miR-1269b, hsa-miR-1301-3p, hsa-miR-5047, hsa-miR-519b-3p, hsa-miR-519c-3p, hsa-miR-519a-3p, hsa-miR-498, hsa-miR-383-5p.1, hsa-miR-675-3p, hsa-miR-4664-3p, hsa-miR-301b-3p
C6	No conserved sites found	miR-183-5p, miR-659-3p, miR-5571-5p, hsa-miR-605-3p, hsa-miR-675-3p, hsa-miR-515-5p, hsa-miR-519e-5p, hsa-miR-802, hsa-miR-222-3p, hsa-miR-18a-5p, hsa-miR-18b-5p, hsa-miR-2114-5p, hsa-miR-383-5p.1, hsa-miR-675-3p, hsa-miR-3613-5p, hsa-miR-185-5p, hsa-miR-4306, hsa-miR-202-5p,hsa-miR-221-3p
C7	hsa-miR-219a-2-3p, hsa-miR-532-3p, hsa-miR-670-3p, hsa-miR-488-3p, hsa-miR-9-5p	miR-4516, hsa-miR-21-5p, hsa-miR-590-5p, hsa-miR-140-5p, hsa-miR-3612, hsa-miR-3909, hsa-miR-379-5p, hsa-miR-650, hsa-miR-510-5p, hsa-miR-6852-3p, hsa-miR-3529-5p, hsa-miR-301b-3p, hsa-miR-130a-3p, hsa-miR-301a-3p, hsa-miR-130b-3p, hsa-miR-4295, hsa-miR-3666
C8A	hsa-miR-325-3p, hsa-miR-137	hsa-miR-6799-3p, hsa-miR-3173-5p, hsa-miR-1911-5p, hsa-miR-328-3p, hsa-miR-124-3p, hsa-miR-152-3p, hsa-miR-148b-3p, hsa-miR-132-3p, hsa-miR-222-3p, hsa-miR-212-3p, hsa-miR-654-3p, hsa-miR-152-3p, hsa-miR-28-5p, hsa-miR-370-5p, hsa-miR-222-3p, hsa-miR-6823-3p, hsa-miR-545-5p, hsa-miR-148a-3p, hsa-miR-148b-3p
C8B	No conserved sites found	hsa-miR-16-1-3p; miR-183-59, miR-33a/b-59, miR-625-3p, miR-302b-5p, hsa-miR-675-3p, hsa-miR-3127-5p, hsa-miR-3918, hsa-miR-24-3p, hsa-miR-526b-5p, hsa-miR-3622b-5p, hsa-miR-582-3p, hsa-miR-874-3p, hsa-miR-183-5p.2, hsa-miR-183-5p.1, hsa-miR-624-3p
C9	hsa-miR-494-3p	miR-885-3p, miR-7150, hsa-miR-660-5p, hsa-miR-483-3p.1, hsa-miR-29b-3p, hsa-miR-29c-3p, hsa-miR-29a-3p, hsa-miR-513a-5p, hsa-miR-6509-3p, hsa-miR-325, hsa-miR-675-3p, hsa-miR-1269b, hsa-miR-1269a, hsa-miR-1252-5p, hsa-miR-4424, hsa-miR-132-5p, hsa-miR-409-5p, hsa-miR-6852-3p
MASP1	hsa-miR-122-5p	hsa-miR-93-3p, miR-3649, hsa-miR-346, hsa-miR-330-5p, hsa-miR-326 hsa-miR-6823-3p, hsa-miR-2114-3p, hsa-miR-193a-5p, hsa-miR-3184-5p, hsa-miR-423-5p, hsa-miR-3194-5p, hsa-miR-122-5p, hsa-miR-574-5p, hsa-miR-455-5p, hsa-miR-1286, hsa-miR-574-5p, hsa-miR-151a-3p, hsa-miR-3944-3p, hsa-miR-2467-3p, hsa-miR-1270
MASP2	No conserved sites found	miR-6765-3p, miR-200b/200c-3p, hsa-miRNA-548 miRNA family, hsa-miR-4731-5p, hsa-miR-370-3p, hsa-miR-6893-3p, hsa-miR-3064-5p, hsa-miR-6504-5p, hsa-miR-149-5p, hsa-miR-760, hsa-miR-3619-5p, hsa-miR-761, hsa-miR-214-3p, hsa-miR-541-3p, hsa-miR-654-5p, hsa-miR-126-5p, hsa-miR-4726-5p, hsa-miR-4640-5p
CD46	hsa-miR-539-3p, hsa-miR-485-3p	hsa-miR-4780, hsa-miR-6505-3p, hsa-miR-1301-3p, hsa-miR-504, hsa-miR-20a-5p, hsa-miR-106b-5p, hsa-miR-93-5p, hsa-miR-17-5p, hsa-miR-6820-3p, hsa-miR-106a-5p, hsa-miR-495-3p, hsa-miR-526b-3p, hsa-miR-20b-5p, hsa-miR-628-5p, hsa-miR-5688, hsa-miR-519d-3p, hsa-miR-3194-3p, hsa-miR-374c-5p
CD55	No conserved sites found	hsa-miR-1267, hsa-miR-335-5p, hsa-miR-326, hsa-miR-330-5p, hsa-miR-186-5p, hsa-miR-3619-5p, hsa-miR-556-5p, hsa-miR-214-3p, hsa-miR-1224-5p, hsa-miR-455-5p, hsa-miR-5586-5p, hsa-miR-325-3p, hsa-miR-3187-3p, hsa-miR-5586-5p, hsa-miR-421, hsa-miR-2681-3p, hsa-miR-761
CD59	No conserved sites found	miR-548b-3p, hsa-miR-4459, hsa-miR-30c-5p, hsa-miR-6788-5p, hsa-miR-887-5p, hsa-miR-147b-5p, hsa-miR-3173-5p, hsa-miR-6799-3p, has-let-miR-7 family, hsa-miR-98-5p, hsa-miR-4500, hsa-miR-3150b-3p, hsa-miR-4784, hsa-miR-363-3p, hsa-miR-367-3p, hsa-miR-153-3p, hsa-miR-92b-3p, hsa-miR-4500
CFD	No conserved sites found	hsa-miR-6778-3p, miR-660-3p, hsa-miR-1262-5p, hsa-miR-365a/b-5p, hsa-miR-423, hsa-miR-214-5p, hsa-miR-346, hsa-miR-411-5p.1, hsa-miR-296-5p, hsa-miR-328-3p, hsa-miR-3126-5p, hsa-miR-372-3p, hsa-miR-214-5p, hsa-miR-6875-5p, hsa-miR-1301-3p, hsa-miR-5047, hsa-miR-6823-3p, hsa-miR-3194-3p
CFP	hsa-miR-325-3p	hsa-miR-24-3p, hsa-miR-493-3p, miR-4436a, miR-5000,
CFH	No conserved sites found	hsa-miR-765, miR-711, hsa-miR-29a; hsa-miR-21, hsa-miR-146a/b, hsa-miR-7153, hsa-miR-200c-3p, hsa-miR-200b-3p, hsa-miR-429, hsa-miR-655-3p, hsa-miR-374c-5p, hsa-miR-146b-5p, hsa-miR-146a-5p, hsa-miR-7153-5p, hsa-miR-589-5p, hsa-miR-580-3p, hsa-miR-513b-5p, hsa-miR-374b-5p
CFB	No conserved sites found	hsa-miR-210-5p, hsa-miR-339-5p, hsa-miR-210-5p, hsa-miR-662, hsa-miR-4760-3p, hsa-miR-6755-3p
CR1	No conserved sites found	hsa-miR-92a-2-5p, hsa-miR-4798-3p, hsa-miR-224-5p, hsa-miR-300, hsa-miR-381-3p, hsa-miR-370-5p, hsa-miR-6820-3p, hsa-miR-455-3p.2, hsa-miR-1193, hsa-miR-20b-5p, hsa-miR-17-5p, hsa-miR-93-5p, hsa-miR-214-5p, hsa-miR-519d-3p, hsa-miR-9-3p, hsa-miR-346, hsa-miR-542-3p, hsa-miR-3164, hsa-miR-199b-3p
CR2	hsa-miR-34c-5p, hsa-miR-34a-5p, hsa-miR-449b-5p, hsa-miR-449a, hsa-miR-19b-3phsa-miR-19a-3p	hsa-miR-3059-3p, hsa-miR-580-3p, hsa-miR-300, hsa-miR-381-3p, hsa-miR-34a-5p, hsa-miR-203a-3p.1, hsa-miR-19b-3p, hsa-miR-19a-3p, hsa-miR-519a-3p, hsa-miR-519b-3p, hsa-miR-519c-3p, hsa-miR-372-3p, hsa-miR-34c-5p, hsa-miR-449b-5p, hsa-miR-101-3p.2, hsa-miR-489-3p, hsa-miR-302e, hsa-miR-302 family, hsa-miR-520 family
CR3/ITGAM	No conserved sites found	hsa-miR-5010-3p, hsa-miR-21-5p, hsa-miR-23 family, hsa-miR-548 family, hsa-miR-147a, hsa-miR-100-3p (overlapped with miR-147a), hsa-miR-4306, hsa-miR-185-5p, hsa-miR-642b-5p, hsa-miR-224-5p, hsa-miR-4644, hsa-miR-671-5p, hsa-miR-654-3p, hsa-miR-142-5p, hsa-miR-503-5p
C3AR1	No conserved sites found	miR-3177-5p, hsa-miR-7-5p, hsa-miR-23 family, hsa-miR-548 family, hsa-miR-651-3p (two sites), hsa-miR-421, hsa-miR-589-5p, hsa-miR-126-3p.2, hsa-miR-545-3p, hsa-miR-514b-3p, hsa-miR-2115-3p, hsa-miR-1179, hsa-miR-372-3p, hsa-miR-1287-5p, hsa-miR-5579-3p, hsa-miR-942-5p
C5AR1	No conserved sites found	hsa-miR-153-5p, miR-7109-5p, hsa-miR-548 family, hsa-miR-19a/c family, hsa-miR-485-5p, hsa-miR-5197-3p, hsa-miR-3194-5p, hsa-miR-670-3p, hsa-miR-335-5p, hsa-miR-3200-3p, hsa-miR-543, hsa-miR-642b-5p, hsa-miR-5195-3p, hsa-miR-3150b-3p, hsa-miR-3126-5p, hsa-miR-6875-5p
C5AR2	hsa-miR-4306, hsa-miR-4644, hsa-miR-185-5p	miR-3929, miR-6069, hsa-miR-362-3p/miR329-3p, hsa-miR-887 family, hsa-miR-33b-3p, hsa-miR-1306-5p, hsa-miR-362-3p, hsa-miR-1306-5p, hsa-miR-3164, hsa-miR-329-3p, hsa-miR-328-3p, hsa-miR-6820-3p, hsa-miR-1252-5p, hsa-miR-1306-5p, hsa-miR-326, hsa-miR-134-5p
CPM	hsa-miR-629-3p, hsa-miR-125b-5p, hsa-miR-4319, hsa-miR-125a-5p, hsa-miR-490-3p, hsa-miR-802, hsa-miR-455-3p.2, hsa-miR-382-3p, hsa-miR-655-3p, hsa-miR-374c-5p, hsa-miR-4465, hsa-miR-26a-5p, hsa-miR-1297, hsa-miR-26b-5p, hsa-miR-29a-3p, hsa-miR-29c-3p, hsa-miR-29b-3p, hsa-miR-101-3p.2, hsa-miR-196a-5p, hsa-miR-196b-5p, hsa-miR-4500, Let-7 family of miRNAs, hsa-miR-98-5p, hsa-miR-4458, hsa-miR-325-…
CPD	hsa-miR-150-5p (+99)	hsa-miR-548x-3p, hsa-miR-1180-3p, hsa-miR-483-3p.1, Let-7 family of miRNAs, hsa-miR-98-5p, hsa-miR-4458, hsa-miR-124-3p, hsa-miR-196b-5p, hsa-miR-152-3p, hsa-miR-148b-3p, hsa-miR-148a-3p, hsa-miR-137
CPN1	hsa-miR-219a-2-3p, hsa-miR-3167, hsa-miR-876-5p, hsa-miR-326,hsa-miR-330-5p	hsa-miR-4329, hsa-miR-3200-5p, hsa-miR-183-5p, hsa-miR-5586-5p, hsa-miR-433-3p, hsa-miR-941, hsa-miR-448, hsa-miR-331-3p, hsa-miR-183-5p.1, hsa-miR-183-5p.2, hsa-miR-3622b-5p, hsa-miR-3121-3p, hsa-miR-516b-5p, hsa-miR-215-5p, hsa-miR-192-5p, hsa-miR-338-3p, hsa-miR-411-5p.2
CPN2	No conserved sites found	hsa-miR-92a-1-5p, hsa-miR-4645-5p, hsa-miR-183-5p, hsa-miR-524-3p, hsa-miR-525-3p, hsa-miR-613, hsa-miR-3679-5p, hsa-miR-206, hsa-miR-1-3p, hsa-miR-1185-5p, hsa-miR-503-5p, hsa-miR-1301-3p, hsa-miR-5047, hsa-miR-4739, hsa-miR-4756-5p, hsa-miR-137, hsa-miR-1295a, hsa-miR-3127-5p, hsa-miR-488-3p
Selected miRNAs predicted to bind to the 3’-UTRs of complement factors genes, and the genes of regulators complement.

## Sheet: C1QA
miRNA	Position in the UTR	seed match	context++ score	context++ score percentile	weighted context++ score	conserved branch length	Pct	Predicted relative KD
Conserved sites
No conserved sites found
Poorly conserved sites
hsa-miR-149-3p	15-21	7mer-m8	-0.24	92	-0.24	0	N/A	N/A
hsa-miR-6883-5p	15-21	7mer-m8	-0.24	92	-0.24	0	N/A	N/A
hsa-miR-6785-5p	15-21	7mer-m8	-0.24	92	-0.24	0	N/A	N/A
hsa-miR-4728-5p	15-21	7mer-m8	-0.22	90	-0.22	0	N/A	N/A
hsa-miR-6825-5p	16-22	7mer-m8	-0.27	84	-0.27	0	N/A	N/A
hsa-miR-5698	17-24	8mer	-0.57	99	-0.57	0	N/A	N/A
hsa-miR-6870-5p	17-24	8mer	-0.61	99	-0.61	0	N/A	N/A
hsa-miR-7111-5p	17-24	8mer	-0.57	98	-0.57	0	N/A	N/A
hsa-miR-4723-5p	17-24	8mer	-0.54	98	-0.54	0	N/A	N/A
hsa-miR-1275	18-24	7mer-m8	-0.24	93	-0.24	0.012	N/A	N/A
hsa-miR-4665-5p	18-24	7mer-m8	-0.26	90	-0.26	0.012	N/A	N/A
hsa-miR-4525	18-24	7mer-1A	-0.18	89	-0.18	0	N/A	-1.882
hsa-miR-625-5p	18-24	7mer-1A	-0.28	88	-0.28	0	N/A	-2.162
hsa-miR-5010-5p	18-24	7mer-1A	-0.22	86	-0.22	0	N/A	-2.325
hsa-miR-4472	19-25	7mer-m8	-0.3	96	-0.3	0	N/A	N/A
hsa-miR-4447	19-25	7mer-m8	-0.3	96	-0.3	0	N/A	N/A
hsa-miR-92a-2-5p	20-26	7mer-m8	-0.27	95	-0.27	0.071	N/A	N/A
hsa-miR-6756-5p	21-28	8mer	-0.64	99	-0.64	0	N/A	N/A
hsa-miR-6766-5p	21-28	8mer	-0.61	99	-0.61	0	N/A	N/A
hsa-miR-6745	22-28	7mer-1A	-0.3	95	-0.3	0.071	N/A	N/A
hsa-miR-1293	22-28	7mer-1A	-0.24	94	-0.24	0.012	N/A	N/A
hsa-miR-4483	22-28	7mer-1A	-0.19	94	-0.19	0.012	N/A	N/A
hsa-miR-363-5p	22-28	7mer-1A	-0.26	93	-0.26	0.071	N/A	N/A
hsa-miR-6748-5p	23-29	7mer-m8	-0.33	94	-0.33	0	N/A	N/A
hsa-miR-6769b-5p	24-30	7mer-m8	-0.4	98	-0.4	0	N/A	N/A
hsa-miR-6769a-5p	24-30	7mer-m8	-0.37	98	-0.37	0	N/A	N/A
hsa-miR-6134	26-32	7mer-m8	-0.32	96	-0.32	0.012	N/A	N/A
hsa-miR-6856-5p	29-35	7mer-m8	-0.31	98	-0.31	0	N/A	N/A
hsa-miR-6758-5p	29-35	7mer-m8	-0.27	97	-0.27	0	N/A	N/A
hsa-miR-4786-3p	35-41	7mer-m8	-0.27	95	-0.27	0	N/A	N/A
hsa-miR-671-5p	36-43	8mer	-0.66	99	-0.66	0.071	N/A	-4.737
hsa-miR-6079	37-43	7mer-m8	-0.29	97	-0.29	0	N/A	N/A
hsa-miR-6828-5p	37-43	7mer-1A	-0.3	96	-0.3	0.071	N/A	N/A
hsa-miR-25-5p	46-52	7mer-m8	-0.46	97	-0.46	0	N/A	N/A
hsa-miR-3937	48-54	7mer-m8	-0.44	98	-0.44	0.012	N/A	N/A
hsa-miR-7151-3p	50-57	8mer	-0.51	99	-0.51	0	N/A	N/A
hsa-miR-5095	50-57	8mer	-0.45	99	-0.45	0	N/A	N/A
hsa-miR-4438	50-56	7mer-1A	-0.17	91	-0.17	0	N/A	N/A
hsa-miR-4703-5p	69-75	7mer-m8	-0.06	69	-0.06	0	N/A	-2.796
hsa-miR-3942-5p	69-75	7mer-m8	-0.05	63	-0.05	0	N/A	-3.011
hsa-miR-646	78-84	7mer-m8	-0.19	92	-0.19	0.012	N/A	N/A
hsa-miR-4291	80-87	8mer	-0.37	98	-0.37	0	N/A	N/A
hsa-miR-922	80-86	7mer-1A	-0.13	93	-0.13	0.073	N/A	N/A
hsa-miR-761	80-86	7mer-1A	-0.1	89	-0.1	0.073	N/A	-3.162
hsa-miR-214-3p	80-86	7mer-1A	-0.14	87	-0.14	0.073	N/A	-3.033
hsa-miR-3619-5p	80-86	7mer-1A	-0.11	82	-0.11	0.073	N/A	-3.440
hsa-miR-5088-3p	85-91	7mer-1A	-0.15	87	-0.15	0	N/A	N/A
hsa-miR-4287	86-92	7mer-m8	-0.11	85	-0.11	0.345	N/A	N/A
hsa-miR-4685-3p	86-92	7mer-m8	-0.1	82	-0.1	0.345	N/A	N/A
hsa-miR-6887-3p	89-95	7mer-m8	-0.19	78	-0.19	0	N/A	N/A
hsa-miR-4313	91-97	7mer-m8	-0.29	92	-0.29	0	N/A	N/A
hsa-miR-3943	92-98	7mer-m8	-0.34	97	-0.34	0.012	N/A	N/A
hsa-miR-3194-5p	95-101	7mer-m8	-0.18	86	-0.18	0	N/A	-4.390
hsa-miR-6858-3p	96-102	7mer-m8	-0.2	94	-0.2	0	N/A	N/A
hsa-miR-6501-3p	100-106	7mer-1A	-0.18	92	-0.18	0	N/A	N/A
hsa-miR-4330	102-108	7mer-1A	-0.11	88	-0.11	0	N/A	N/A
hsa-miR-4283	107-114	8mer	-0.55	99	-0.55	0	N/A	N/A
hsa-miR-4489	108-114	7mer-1A	-0.23	92	-0.23	0	N/A	N/A
hsa-miR-185-3p	108-114	7mer-1A	-0.18	69	-0.18	0.071	N/A	N/A
hsa-miR-6852-5p	110-117	8mer	-0.49	99	-0.49	0	N/A	N/A
hsa-miR-6783-3p	111-117	7mer-m8	-0.26	95	-0.26	0	N/A	-3.299
hsa-miR-1343-3p	111-117	7mer-m8	-0.22	93	-0.22	0	N/A	-3.058
hsa-miR-6742-3p	111-117	7mer-1A	-0.12	88	-0.12	0	N/A	N/A
hsa-miR-939-3p	111-117	7mer-1A	-0.15	86	-0.15	0	N/A	N/A
hsa-miR-6838-3p	113-119	7mer-m8	-0.14	82	-0.14	0	N/A	N/A
hsa-miR-1910-5p	114-120	7mer-m8	-0.11	76	-0.11	0	N/A	N/A
hsa-miR-575	117-123	7mer-m8	-0.12	93	-0.12	0.012	N/A	N/A
hsa-miR-4676-5p	117-123	7mer-m8	-0.09	91	-0.09	0.012	N/A	N/A
hsa-miR-486-3p	122-128	7mer-m8	-0.29	88	-0.29	0.071	N/A	N/A
hsa-miR-6775-5p	123-129	7mer-m8	-0.42	95	-0.42	0	N/A	N/A
hsa-miR-5090	123-129	7mer-m8	-0.4	95	-0.4	0	N/A	N/A
hsa-miR-597-5p	129-136	8mer	-0.53	99	-0.53	0.073	N/A	N/A
hsa-miR-592	130-136	7mer-m8	-0.26	95	-0.26	0.073	N/A	N/A
hsa-miR-2278	137-143	7mer-1A	-0.23	97	-0.23	0	N/A	-2.241
hsa-miR-103a-2-5p	143-149	7mer-m8	-0.24	95	-0.24	0	N/A	N/A
hsa-miR-6077	163-169	7mer-m8	-0.26	97	-0.26	0	N/A	N/A
hsa-miR-665	167-173	7mer-1A	-0.28	97	-0.28	2.263	N/A	-2.522
hsa-miR-5683	179-185	7mer-m8	-0.36	98	-0.36	0	N/A	N/A
hsa-miR-3166	191-197	7mer-m8	-0.35	95	-0.35	0	N/A	N/A
hsa-miR-922	193-200	8mer	-0.57	99	-0.57	0.012	N/A	N/A
hsa-miR-4291	194-201	8mer	-0.69	99	-0.69	0	N/A	N/A
hsa-miR-214-3p	194-200	7mer-1A	-0.37	99	-0.37	0.38	N/A	-3.843
hsa-miR-761	194-200	7mer-1A	-0.22	97	-0.22	0.38	N/A	-2.993
hsa-miR-3619-5p	194-200	7mer-1A	-0.24	96	-0.24	0.38	N/A	-4.062
hsa-miR-6847-3p	202-208	7mer-m8	-0.24	96	0	0	N/A	N/A
hsa-miR-3928-5p	205-212	8mer	-0.55	99	0	0.071	N/A	N/A
hsa-miR-6806-3p	205-212	8mer	-0.54	99	0	0.071	N/A	N/A
hsa-miR-127-5p	206-212	7mer-m8	-0.17	89	0	0	N/A	N/A
hsa-miR-6892-3p	231-238	8mer	-0.56	99	0	0	N/A	N/A
hsa-miR-642a-5p	232-238	7mer-m8	-0.21	95	0	0.073	N/A	-3.338
hsa-miR-2276-5p	232-238	7mer-1A	-0.14	88	0	0	N/A	N/A
hsa-miR-4469	233-239	7mer-m8	-0.26	97	0	0	N/A	N/A
hsa-miR-6778-3p	235-241	7mer-m8	-0.44	99	0	0	N/A	N/A
hsa-miR-3142	238-244	7mer-1A	-0.25	95	0	0	N/A	-1.638
hsa-miR-1245b-5p	238-244	7mer-1A	-0.25	95	0	0	N/A	-1.569
hsa-miR-1295a	239-245	7mer-1A	-0.37	98	0	0.012	N/A	-3.291
hsa-miR-5704	239-245	7mer-1A	-0.35	93	0	0	N/A	N/A
hsa-miR-4795-3p	247-254	8mer	-0.24	97	0	0	N/A	N/A
hsa-miR-126-5p	247-253	7mer-1A	-0.14	95	0	0	N/A	-1.466
hsa-miR-4445-5p	253-259	7mer-m8	-0.31	95	0	0	N/A	N/A
hsa-miR-6839-5p	256-262	7mer-m8	-0.29	97	0	0.012	N/A	N/A
hsa-miR-378j	256-262	7mer-m8	-0.28	96	0	0.012	N/A	N/A
hsa-miR-1243	257-263	7mer-m8	-0.39	98	0	0	N/A	N/A
hsa-miR-6792-5p	263-269	7mer-1A	-0.17	94	0	0	N/A	N/A
hsa-miR-4503	263-269	7mer-m8	-0.24	93	0	0	N/A	N/A
hsa-miR-4522	269-275	7mer-1A	-0.31	96	0	0	N/A	N/A

## Sheet: C1QB
miRNA	Position in the UTR	seed match	context++ score	context++ score percentile	weighted context++ score	conserved branch length	Pct	Predicted relative KD
Conserved sites
No conserved sites found
Poorly conserved sites
hsa-miR-4764-5p	15-22	8mer	-0.61	99	-0.61	0	N/A	N/A
hsa-miR-3691-5p	17-23	7mer-m8	-0.32	94	-0.32	0	N/A	N/A
hsa-miR-3165	18-24	7mer-m8	-0.29	96	-0.29	0.021	N/A	N/A
hsa-miR-6745	19-25	7mer-m8	-0.36	97	-0.36	0	N/A	N/A
hsa-miR-363-5p	19-25	7mer-m8	-0.34	97	-0.34	0	N/A	N/A
hsa-miR-608	20-26	7mer-m8	-0.34	90	-0.34	0	N/A	N/A
hsa-miR-4651	20-26	7mer-m8	-0.33	90	-0.33	0	N/A	N/A
hsa-miR-6827-5p	27-33	7mer-m8	-0.37	95	-0.37	0.072	N/A	N/A
hsa-miR-1343-5p	28-34	7mer-m8	-0.31	96	-0.31	0.075	N/A	N/A
hsa-miR-939-5p	28-34	7mer-m8	-0.3	95	-0.3	0.075	N/A	N/A
hsa-miR-6870-5p	29-35	7mer-m8	-0.37	92	-0.37	0	N/A	N/A
hsa-miR-5698	29-35	7mer-m8	-0.33	90	-0.33	0	N/A	N/A
hsa-miR-4723-5p	29-35	7mer-m8	-0.32	89	-0.32	0	N/A	N/A
hsa-miR-7111-5p	29-35	7mer-m8	-0.3	87	-0.3	0	N/A	N/A
hsa-miR-6794-5p	30-36	7mer-m8	-0.31	92	-0.31	0.072	N/A	N/A
hsa-miR-4716-3p	30-36	7mer-m8	-0.25	84	-0.25	0.072	N/A	N/A
hsa-miR-6798-5p	31-37	7mer-m8	-0.31	96	-0.31	0	N/A	N/A
hsa-miR-6722-3p	32-38	7mer-m8	-0.33	95	-0.33	0	N/A	N/A
hsa-miR-1909-3p	32-38	7mer-m8	-0.29	94	-0.29	0	N/A	N/A
hsa-miR-4763-3p	33-40	8mer	-0.51	99	-0.51	0.409	N/A	N/A
hsa-miR-1207-5p	33-40	8mer	-0.51	99	-0.51	0.409	N/A	N/A
hsa-miR-7150	34-40	7mer-m8	-0.26	94	-0.26	0	N/A	N/A
hsa-miR-4736	34-40	7mer-1A	-0.2	93	-0.2	0.409	N/A	N/A
hsa-miR-6868-5p	35-41	7mer-m8	-0.25	94	-0.25	0	N/A	N/A
hsa-miR-5580-5p	37-43	7mer-1A	-0.24	90	-0.24	0.409	N/A	N/A
hsa-miR-5586-3p	48-55	8mer	-0.53	99	-0.53	0	N/A	N/A
hsa-miR-4451	51-57	7mer-m8	-0.37	95	-0.37	0	N/A	N/A
hsa-miR-3132	52-58	7mer-m8	-0.4	96	-0.4	0.075	N/A	N/A
hsa-miR-197-5p	52-58	7mer-m8	-0.34	93	-0.34	0.075	N/A	N/A
hsa-miR-6835-5p	54-61	8mer	-0.73	99	-0.73	0	N/A	N/A
hsa-miR-6803-5p	55-62	8mer	-0.73	99	-0.73	0	N/A	N/A
hsa-miR-6751-5p	55-62	8mer	-0.71	99	-0.71	0	N/A	N/A
hsa-miR-6752-5p	55-61	7mer-1A	-0.36	92	-0.36	0	N/A	N/A
hsa-miR-7110-5p	55-61	7mer-1A	-0.39	90	-0.39	0	N/A	N/A
hsa-miR-6842-5p	55-61	7mer-1A	-0.37	90	-0.37	0	N/A	N/A
hsa-miR-4665-5p	56-62	7mer-1A	-0.46	98	-0.46	0.021	N/A	N/A
hsa-miR-1275	56-62	7mer-1A	-0.33	97	-0.33	0.021	N/A	N/A
hsa-miR-7109-5p	56-62	7mer-1A	-0.34	95	-0.34	0	N/A	N/A
hsa-miR-3147	58-64	7mer-1A	-0.2	91	-0.2	0	N/A	N/A
hsa-miR-4425	58-64	7mer-1A	-0.27	90	-0.27	0	N/A	N/A
hsa-miR-4694-5p	61-67	7mer-1A	-0.26	92	-0.26	0	N/A	N/A
hsa-miR-4483	64-70	7mer-m8	-0.32	98	-0.32	0.021	N/A	N/A
hsa-miR-1293	64-70	7mer-m8	-0.35	98	-0.35	0.021	N/A	N/A
hsa-miR-608	65-71	7mer-m8	-0.49	97	-0.49	0	N/A	N/A
hsa-miR-4651	65-71	7mer-m8	-0.43	96	-0.43	0	N/A	N/A
hsa-miR-6782-5p	66-72	7mer-m8	-0.39	97	-0.39	0	N/A	N/A
hsa-miR-3936	67-73	7mer-m8	-0.31	97	-0.31	0	N/A	N/A
hsa-miR-6809-5p	70-76	7mer-m8	-0.31	95	-0.31	0	N/A	N/A
hsa-miR-3147	74-80	7mer-m8	-0.39	98	-0.39	0	N/A	N/A
hsa-miR-92a-1-5p	75-82	8mer	-0.71	99	-0.71	0	N/A	N/A
hsa-miR-33b-5p	81-87	7mer-m8	-0.2	97	-0.2	0.201	< 0.1	-3.911
hsa-miR-33a-5p	81-87	7mer-m8	-0.2	97	-0.2	0.201	< 0.1	-3.924
hsa-miR-892a	87-94	8mer	-0.52	99	-0.52	0.275	N/A	N/A
hsa-miR-4318	88-94	7mer-1A	-0.26	96	-0.26	0	N/A	N/A
hsa-miR-4693-5p	88-94	7mer-m8	-0.22	92	-0.22	0	N/A	N/A
hsa-miR-197-3p	100-106	7mer-1A	-0.07	71	-0.07	0.075	N/A	-1.894
hsa-miR-1179	104-110	7mer-m8	-0.17	92	-0.17	0.021	N/A	-3.544
hsa-miR-4310	105-111	7mer-m8	-0.13	93	-0.13	0	N/A	N/A
hsa-miR-7157-5p	105-111	7mer-m8	-0.17	92	-0.17	0	N/A	N/A
hsa-miR-107	106-112	7mer-m8	-0.28	96	-0.28	0.051	< 0.1	-4.257
hsa-miR-103a-3p	106-112	7mer-m8	-0.28	96	-0.28	0.051	< 0.1	-4.257
hsa-miR-6838-5p	107-113	7mer-m8	-0.31	96	-0.31	0.051	< 0.1	-5.100
hsa-miR-16-5p	107-113	7mer-m8	-0.27	94	-0.27	0.051	< 0.1	-4.437
hsa-miR-15b-5p	107-113	7mer-m8	-0.27	94	-0.27	0.051	< 0.1	-4.440
hsa-miR-424-5p	107-113	7mer-m8	-0.27	94	-0.27	0.051	< 0.1	-5.755
hsa-miR-195-5p	107-113	7mer-m8	-0.27	93	-0.27	0.051	< 0.1	-4.440
hsa-miR-15a-5p	107-113	7mer-m8	-0.25	92	-0.25	0.051	< 0.1	-4.440
hsa-miR-497-5p	107-113	7mer-m8	-0.25	92	-0.25	0.051	< 0.1	-5.350
hsa-miR-4291	109-115	7mer-m8	-0.29	96	-0.29	0	N/A	N/A
hsa-miR-922	109-115	7mer-1A	-0.16	95	-0.16	0.021	N/A	N/A
hsa-miR-214-3p	109-115	7mer-1A	-0.19	93	-0.19	0.021	N/A	-3.321
hsa-miR-761	109-115	7mer-1A	-0.14	93	-0.14	0.021	N/A	-2.737
hsa-miR-3619-5p	109-115	7mer-1A	-0.14	88	-0.14	0.021	N/A	-3.622
hsa-miR-512-5p	111-117	7mer-m8	-0.38	99	-0.38	0.072	N/A	N/A
hsa-miR-6794-3p	114-120	7mer-1A	-0.25	94	-0.25	0	N/A	N/A
hsa-miR-6758-3p	118-124	7mer-m8	-0.33	98	-0.33	0	N/A	N/A
hsa-miR-4699-3p	123-130	8mer	-0.38	99	-0.38	0	N/A	N/A
hsa-miR-4709-3p	133-140	8mer	-0.56	99	-0.56	0.631	N/A	N/A
hsa-miR-4635	135-141	7mer-m8	-0.2	97	-0.2	0	N/A	N/A
hsa-miR-6878-3p	140-146	7mer-1A	-0.21	89	-0.21	0.409	N/A	N/A
hsa-miR-212-5p	142-148	7mer-m8	-0.39	98	-0.39	1.689	< 0.1	-2.157
hsa-miR-623	144-150	7mer-m8	-0.29	97	-0.29	0	N/A	N/A
hsa-miR-4780	144-150	7mer-1A	-0.34	97	-0.34	0	N/A	N/A
hsa-miR-6780b-3p	144-150	7mer-1A	-0.26	95	-0.26	0	N/A	N/A

## Sheet: C1QC
miRNA	Position in the UTR	seed match	context++ score	context++ score percentile	weighted context++ score	conserved branch length	Pct	Predicted relative KD
Conserved sites
No conserved sites found
Poorly conserved sites
hsa-miR-4283	18-25	8mer	-0.5	99	-0.5	0	N/A	N/A
hsa-miR-4489	19-25	7mer-1A	-0.24	92	-0.24	0	N/A	N/A
hsa-miR-185-3p	19-25	7mer-1A	-0.19	71	-0.19	0	N/A	N/A
hsa-miR-3151-5p	20-26	7mer-m8	-0.2	90	-0.2	0.024	N/A	N/A
hsa-miR-4747-3p	26-32	7mer-m8	-0.34	98	-0.34	0	N/A	N/A
hsa-miR-4493	28-34	7mer-m8	-0.23	91	-0.23	0	N/A	N/A
hsa-miR-4533	30-36	7mer-1A	-0.12	81	-0.12	0	N/A	N/A
hsa-miR-3202	30-36	7mer-1A	-0.11	74	-0.11	0	N/A	N/A
hsa-miR-3190-3p	31-37	7mer-m8	-0.16	84	-0.16	0	N/A	N/A
hsa-miR-6134	34-40	7mer-m8	-0.27	92	-0.27	0.024	N/A	N/A
hsa-miR-6851-5p	35-41	7mer-m8	-0.27	91	-0.27	0	N/A	N/A
hsa-miR-3689d	35-41	7mer-m8	-0.18	90	-0.18	0	N/A	N/A
hsa-miR-6799-5p	36-42	7mer-m8	-0.22	97	-0.22	0	N/A	N/A
hsa-miR-4756-5p	37-43	7mer-m8	-0.28	96	-0.28	0.085	N/A	-3.935
hsa-miR-1321	37-43	7mer-m8	-0.29	96	-0.29	0.085	N/A	-3.482
hsa-miR-4739	37-43	7mer-m8	-0.3	96	-0.3	0.085	N/A	-4.202
hsa-miR-4419a	38-45	8mer	-0.48	99	-0.48	0.099	N/A	N/A
hsa-miR-6129	38-45	8mer	-0.48	99	-0.48	0.099	N/A	N/A
hsa-miR-6130	38-45	8mer	-0.48	99	-0.48	0.099	N/A	N/A
hsa-miR-6133	38-45	8mer	-0.48	99	-0.48	0.099	N/A	N/A
hsa-miR-6127	38-45	8mer	-0.49	99	-0.49	0.099	N/A	N/A
hsa-miR-4510	38-45	8mer	-0.48	99	-0.48	0.099	N/A	N/A
hsa-miR-6834-5p	39-45	7mer-m8	-0.2	92	-0.2	0	N/A	N/A
hsa-miR-6875-5p	39-45	7mer-1A	-0.16	87	-0.16	0	N/A	-2.797
hsa-miR-3126-5p	39-45	7mer-1A	-0.16	87	-0.16	0	N/A	-2.691
hsa-miR-7160-5p	41-47	7mer-m8	-0.29	97	-0.29	0.312	N/A	N/A
hsa-miR-873-5p.2	48-55	8mer	-0.44	99	-0.44	0.465	N/A	-3.641
hsa-miR-4722-5p	49-55	7mer-1A	-0.17	92	-0.17	0	N/A	N/A
hsa-miR-1286	49-55	7mer-1A	-0.2	92	-0.2	0.024	N/A	-2.101
hsa-miR-5581-3p	53-59	7mer-m8	-0.24	94	-0.24	0	N/A	-3.660
hsa-miR-6872-3p	53-59	7mer-1A	-0.15	79	-0.15	0	N/A	N/A
hsa-miR-6769b-5p	59-65	7mer-m8	-0.36	98	-0.36	0	N/A	N/A
hsa-miR-6769a-5p	59-65	7mer-m8	-0.35	97	-0.35	0	N/A	N/A
hsa-miR-18a-5p	62-68	7mer-1A	-0.12	84	-0.12	0.22	< 0.1	-2.093
hsa-miR-18b-5p	62-68	7mer-1A	-0.12	84	-0.12	0.22	< 0.1	-2.093
hsa-miR-4735-3p	62-68	7mer-1A	-0.11	81	-0.11	0.22	< 0.1	-1.816
hsa-miR-4435	69-75	7mer-m8	-0.25	93	-0.25	0	N/A	N/A
hsa-miR-3190-5p	70-76	7mer-m8	-0.27	97	-0.27	0	N/A	N/A
hsa-miR-193a-3p	71-77	7mer-m8	-0.37	96	-0.37	0.205	< 0.1	-4.244
hsa-miR-193b-3p	71-77	7mer-m8	-0.37	96	-0.37	0.205	< 0.1	-3.532
hsa-miR-4463	73-79	7mer-m8	-0.13	91	-0.13	0	N/A	N/A
hsa-miR-4494	74-80	7mer-m8	-0.13	81	-0.13	0	N/A	N/A
hsa-miR-4771	75-82	8mer	-0.45	98	-0.45	0	N/A	N/A
hsa-miR-1273h-3p	76-82	7mer-m8	-0.23	95	-0.23	0	N/A	N/A
hsa-miR-3166	76-82	7mer-1A	-0.23	87	-0.23	0	N/A	N/A
hsa-miR-6809-5p	84-90	7mer-m8	-0.34	96	-0.34	0	N/A	N/A
hsa-miR-645	88-94	7mer-1A	-0.25	90	-0.25	0	N/A	N/A
hsa-miR-8078	89-95	7mer-m8	-0.25	93	-0.25	0	N/A	N/A
hsa-miR-601	90-97	8mer	-0.56	99	-0.56	0.085	N/A	N/A
hsa-miR-4790-3p	94-100	7mer-m8	-0.22	94	-0.22	0	N/A	N/A
hsa-miR-6878-5p	98-104	7mer-m8	-0.24	92	-0.24	0.085	N/A	N/A
hsa-miR-3175	99-106	8mer	-0.53	99	-0.53	0	N/A	N/A
hsa-miR-6763-5p	100-106	7mer-m8	-0.31	96	-0.31	0	N/A	-2.911
hsa-miR-3150a-3p	100-106	7mer-m8	-0.29	95	-0.29	0	N/A	-2.474
hsa-miR-939-5p	100-106	7mer-1A	-0.19	88	-0.19	0.024	N/A	N/A
hsa-miR-1343-5p	100-106	7mer-1A	-0.16	86	-0.16	0.024	N/A	N/A
hsa-miR-6825-5p	100-106	7mer-1A	-0.22	77	-0.22	0	N/A	N/A
hsa-miR-491-5p	101-107	7mer-m8	-0.28	93	-0.28	1.709	N/A	-3.616
hsa-miR-92a-2-5p	102-109	8mer	-0.57	99	-0.57	0	N/A	N/A
hsa-miR-6769a-5p	103-109	7mer-1A	-0.28	96	-0.28	0	N/A	N/A
hsa-miR-6769b-5p	103-109	7mer-1A	-0.25	95	-0.25	0	N/A	N/A
hsa-miR-541-3p	103-109	7mer-1A	-0.2	88	-0.2	0	N/A	-3.222
hsa-miR-654-5p	103-109	7mer-1A	-0.18	86	-0.18	0	N/A	-3.279
hsa-miR-4456	104-111	8mer	-0.5	99	-0.5	0	N/A	N/A
hsa-miR-4299	105-111	7mer-1A	-0.21	95	-0.21	0	N/A	N/A
hsa-miR-548q	105-111	7mer-1A	-0.13	90	-0.13	0	N/A	N/A
hsa-miR-7978	105-111	7mer-1A	-0.15	87	-0.15	0	N/A	N/A
hsa-miR-4516	116-122	7mer-m8	-0.14	93	-0.14	0	N/A	N/A
hsa-miR-5703	116-122	7mer-m8	-0.19	91	-0.19	0	N/A	N/A
hsa-miR-4434	116-122	7mer-m8	-0.17	89	-0.17	0	N/A	N/A
hsa-miR-3150b-3p	118-124	7mer-m8	-0.18	88	-0.18	0	N/A	-4.656
hsa-miR-4784	118-124	7mer-m8	-0.17	85	-0.17	0	N/A	-4.488
hsa-miR-765	119-126	8mer	-0.41	98	-0.41	0.099	N/A	N/A
hsa-miR-766-5p	120-126	7mer-1A	-0.21	90	-0.21	0.437	N/A	-2.488
hsa-miR-6894-5p	120-126	7mer-1A	-0.15	87	-0.15	0.437	N/A	N/A
hsa-miR-7154-3p	120-126	7mer-1A	-0.1	79	-0.1	0	N/A	N/A
hsa-miR-4254	122-128	7mer-m8	-0.12	87	-0.12	0.437	N/A	N/A
hsa-miR-4308	123-130	8mer	-0.3	97	-0.3	0	N/A	N/A
hsa-miR-6791-5p	124-130	7mer-1A	-0.18	85	-0.18	0	N/A	N/A
hsa-miR-4292	124-130	7mer-1A	-0.16	83	-0.16	0	N/A	N/A
hsa-miR-7113-3p	125-131	7mer-m8	-0.1	76	-0.1	0	N/A	N/A
hsa-miR-7106-3p	126-132	7mer-m8	-0.11	68	-0.11	0	N/A	N/A
hsa-miR-4674	129-135	7mer-m8	-0.13	82	-0.13	0	N/A	N/A
hsa-miR-4437	129-135	7mer-1A	-0.15	70	-0.15	0	N/A	N/A
hsa-miR-4417	130-136	7mer-m8	-0.12	78	-0.12	0	N/A	N/A
hsa-miR-654-5p	131-137	7mer-m8	-0.22	90	-0.22	0.387	N/A	-3.704
hsa-miR-541-3p	131-137	7mer-m8	-0.22	89	-0.22	0.387	N/A	-4.306
hsa-miR-6756-5p	132-138	7mer-m8	-0.25	85	-0.25	0	N/A	N/A
hsa-miR-6766-5p	132-138	7mer-m8	-0.17	71	-0.17	0	N/A	N/A
hsa-miR-6823-5p	135-141	7mer-1A	-0.09	74	-0.09	0	N/A	N/A
hsa-miR-6769b-5p	141-147	7mer-m8	-0.28	96	-0.28	0	N/A	N/A
hsa-miR-6769a-5p	141-147	7mer-m8	-0.27	95	-0.27	0	N/A	N/A
hsa-miR-6756-5p	142-148	7mer-m8	-0.33	93	-0.33	0	N/A	N/A
hsa-miR-6766-5p	142-148	7mer-m8	-0.28	90	-0.28	0	N/A	N/A
hsa-miR-608	143-149	7mer-m8	-0.29	86	-0.29	0	N/A	N/A
hsa-miR-4651	143-149	7mer-m8	-0.29	86	-0.29	0	N/A	N/A
hsa-miR-6752-5p	144-151	8mer	-0.45	96	-0.45	0	N/A	N/A
hsa-miR-7110-5p	144-151	8mer	-0.5	96	-0.5	0	N/A	N/A
hsa-miR-6842-5p	144-151	8mer	-0.5	96	-0.5	0	N/A	N/A
hsa-miR-6751-5p	145-151	7mer-m8	-0.28	94	-0.28	0	N/A	N/A
hsa-miR-6803-5p	145-151	7mer-m8	-0.26	93	-0.26	0	N/A	N/A
hsa-miR-6835-5p	145-151	7mer-1A	-0.3	91	-0.3	0	N/A	N/A
hsa-miR-4472	146-152	7mer-m8	-0.26	95	-0.26	0	N/A	N/A
hsa-miR-4447	146-152	7mer-m8	-0.26	95	-0.26	0	N/A	N/A
hsa-miR-1296-3p	147-153	7mer-m8	-0.21	92	-0.21	0	N/A	N/A
hsa-miR-194-3p	148-154	7mer-m8	-0.23	94	-0.23	0	N/A	N/A
hsa-miR-6499-3p	150-156	7mer-1A	-0.11	89	-0.11	0	N/A	N/A
hsa-miR-143-5p	151-157	7mer-m8	-0.1	89	-0.1	0	N/A	N/A
hsa-miR-342-5p	154-160	7mer-m8	-0.39	97	-0.39	0	N/A	N/A
hsa-miR-4664-5p	154-160	7mer-m8	-0.36	97	-0.36	0	N/A	N/A
hsa-miR-7110-5p	155-161	7mer-m8	-0.36	88	-0.36	0	N/A	N/A
hsa-miR-6752-5p	155-161	7mer-m8	-0.27	86	-0.27	0	N/A	N/A
hsa-miR-6842-5p	155-161	7mer-m8	-0.32	86	-0.32	0	N/A	N/A
hsa-miR-6732-5p	156-162	7mer-m8	-0.33	95	-0.33	0	N/A	N/A
hsa-miR-4728-5p	159-165	7mer-m8	-0.3	96	-0.3	0	N/A	N/A
hsa-miR-6883-5p	159-165	7mer-m8	-0.25	94	-0.25	0	N/A	N/A
hsa-miR-6785-5p	159-165	7mer-m8	-0.26	94	-0.26	0	N/A	N/A
hsa-miR-149-3p	159-165	7mer-m8	-0.25	93	-0.25	0	N/A	N/A
hsa-miR-6825-5p	160-167	8mer	-0.52	98	-0.52	0	N/A	N/A
hsa-miR-3175	161-167	7mer-1A	-0.3	95	-0.3	0	N/A	N/A
hsa-miR-6763-5p	161-167	7mer-m8	-0.27	94	-0.27	0	N/A	-2.484
hsa-miR-3150a-3p	161-167	7mer-m8	-0.24	92	-0.24	0	N/A	-2.453
hsa-miR-939-5p	161-167	7mer-1A	-0.16	85	-0.16	0.024	N/A	N/A
hsa-miR-1343-5p	161-167	7mer-1A	-0.15	85	-0.15	0.024	N/A	N/A
hsa-miR-1273d	167-173	7mer-m8	-0.08	88	-0.08	0	N/A	N/A
hsa-miR-589-5p	170-176	7mer-m8	-0.22	93	-0.22	0.024	N/A	-4.323
hsa-miR-3925-5p	171-177	7mer-m8	-0.12	92	-0.12	0	N/A	N/A
hsa-miR-4306	173-179	7mer-m8	-0.2	90	-0.2	1.674	N/A	-4.932
hsa-miR-185-5p	173-179	7mer-m8	-0.2	90	-0.2	1.674	N/A	-4.932
hsa-miR-4644	173-179	7mer-m8	-0.2	89	-0.2	1.674	N/A	-4.273
hsa-miR-4428	175-181	7mer-m8	-0.14	86	-0.14	0.024	N/A	-3.196
hsa-miR-4533	177-183	7mer-m8	-0.2	92	-0.2	0	N/A	N/A
hsa-miR-4476	178-184	7mer-m8	-0.25	97	-0.25	0.67	N/A	N/A
hsa-miR-6876-5p	178-184	7mer-m8	-0.25	97	-0.25	0.67	N/A	N/A
hsa-miR-3125	180-186	7mer-m8	-0.23	95	-0.23	0	N/A	N/A
hsa-miR-6859-5p	180-186	7mer-m8	-0.11	90	-0.11	0	N/A	N/A
hsa-miR-3916	180-186	7mer-m8	-0.16	89	-0.16	0	N/A	N/A
hsa-miR-6847-5p	181-188	8mer	-0.53	99	-0.53	0	N/A	N/A
hsa-miR-4257	182-188	7mer-1A	-0.23	96	-0.23	0	N/A	N/A
hsa-miR-5000-5p	185-191	7mer-m8	-0.26	97	-0.26	0	N/A	N/A
hsa-miR-3133	191-197	7mer-1A	-0.01	63	-0.01	0	N/A	N/A
hsa-miR-186-5p	191-197	7mer-1A	-0.01	59	-0.01	0.154	N/A	-1.912
hsa-miR-4744	192-198	7mer-m8	-0.09	80	-0.09	0	N/A	N/A
hsa-miR-5009-3p	194-200	7mer-1A	-0.06	77	-0.06	0	N/A	-3.366
hsa-miR-5190	201-207	7mer-m8	-0.2	95	-0.2	0	N/A	N/A
hsa-miR-4519	203-209	7mer-m8	-0.2	91	-0.2	0	N/A	N/A
hsa-miR-4731-3p	208-214	7mer-m8	-0.11	90	-0.11	0	N/A	N/A
hsa-miR-4801	208-214	7mer-m8	-0.11	89	-0.11	0	N/A	N/A
hsa-miR-3914	215-221	7mer-m8	-0.25	94	-0.25	0	N/A	N/A
hsa-miR-873-5p.1	216-222	7mer-m8	-0.1	93	-0.1	0.221	N/A	-2.335
hsa-miR-6840-3p	218-225	8mer	-0.48	99	-0.48	0	N/A	N/A
hsa-miR-1915-3p	219-225	7mer-1A	-0.23	96	-0.23	0	N/A	N/A
hsa-miR-6764-5p	219-225	7mer-1A	-0.22	95	-0.22	0	N/A	N/A
hsa-miR-4726-3p	219-225	7mer-1A	-0.17	93	-0.17	0	N/A	N/A
hsa-miR-4433b-5p	221-227	7mer-m8	-0.26	92	-0.26	0	N/A	N/A
hsa-miR-4433a-5p	221-227	7mer-1A	-0.17	87	-0.17	0	N/A	N/A
hsa-miR-3657	222-228	7mer-m8	-0.35	95	-0.35	0	N/A	N/A
hsa-miR-595	225-231	7mer-1A	-0.1	89	-0.1	0.024	N/A	N/A
hsa-miR-487b-5p	230-236	7mer-1A	-0.2	96	-0.2	0.085	N/A	N/A
hsa-miR-487a-5p	230-236	7mer-1A	-0.13	90	-0.13	0.085	N/A	N/A
hsa-miR-1256	234-240	7mer-m8	-0.31	96	-0.31	0.024	N/A	N/A
hsa-miR-3910	236-242	7mer-m8	-0.25	97	-0.25	0	N/A	N/A
hsa-miR-605-3p	237-243	7mer-m8	-0.3	95	-0.3	0	N/A	-4.474
hsa-miR-624-5p	244-250	7mer-m8	-0.28	92	-0.28	0	N/A	-3.542
hsa-miR-548au-3p	248-254	7mer-1A	-0.24	92	-0.24	0	N/A	N/A
hsa-miR-34c-5p	248-254	7mer-1A	-0.29	89	-0.29	0.205	< 0.1	-3.104
hsa-miR-449b-5p	248-254	7mer-1A	-0.27	88	-0.27	0.205	< 0.1	-3.104
hsa-miR-34a-5p	248-254	7mer-1A	-0.26	87	-0.26	0.205	< 0.1	-3.804
hsa-miR-449a	248-254	7mer-1A	-0.25	86	-0.25	0.205	< 0.1	-3.810
hsa-miR-5197-5p	250-256	7mer-m8	-0.21	91	-0.21	0	N/A	N/A
hsa-miR-186-5p	254-260	7mer-m8	-0.07	95	-0.07	0.472	N/A	-2.249
hsa-miR-323b-3p	277-284	8mer	-0.57	99	-0.57	0.085	N/A	-5.446
hsa-miR-3127-3p	283-289	7mer-m8	-0.29	94	-0.29	0	N/A	N/A
hsa-miR-6756-3p	283-289	7mer-m8	-0.3	94	-0.3	0	N/A	N/A
hsa-miR-4286	289-295	7mer-1A	-0.18	90	-0.18	0	N/A	N/A
hsa-miR-190a-3p	297-304	8mer	-0.18	97	-0.18	0.085	N/A	N/A
hsa-miR-5011-5p	297-303	7mer-1A	-0.07	85	-0.07	0	N/A	N/A
hsa-miR-6083	299-305	7mer-1A	-0.05	92	-0.05	0	N/A	N/A
hsa-miR-433-3p	309-316	8mer	-0.67	99	-0.67	0.154	N/A	-4.036
hsa-miR-7154-5p	310-316	7mer-1A	-0.27	97	-0.27	0	N/A	N/A
hsa-miR-3924	321-327	7mer-m8	-0.34	98	-0.34	0	N/A	-4.155

## Sheet: C1R
miRNA	Position in the UTR	seed match	context++ score	context++ score percentile	weighted context++ score	conserved branch length	Pct	Predicted relative KD
Conserved sites
hsa-miR-140-5p	78-85	8mer	-0.65	99	-0.65	2.651	0.42	-3.898
hsa-miR-377-3p	122-129	8mer	-0.35	97	-0.33	1.863	N/A	-3.893
Poorly conserved sites
hsa-miR-4320	21-27	7mer-1A	-0.09	77	-0.09	0	N/A	N/A
hsa-miR-6839-5p	22-29	8mer	-0.36	98	-0.36	0.349	N/A	N/A
hsa-miR-378j	22-29	8mer	-0.38	98	-0.38	0.349	N/A	N/A
hsa-miR-5706	23-29	7mer-m8	-0.23	95	-0.23	0	N/A	N/A
hsa-miR-4782-5p	23-29	7mer-m8	-0.23	95	-0.23	0	N/A	N/A
hsa-miR-518c-5p	24-31	8mer	-0.45	99	-0.45	0	N/A	N/A
hsa-miR-3191-5p	25-31	7mer-m8	-0.24	95	-0.24	0	N/A	N/A
hsa-miR-6824-3p	25-31	7mer-1A	-0.18	94	-0.18	0	N/A	N/A
hsa-miR-6764-3p	25-31	7mer-1A	-0.19	94	-0.19	0	N/A	N/A
hsa-miR-326	25-31	7mer-1A	-0.23	94	-0.23	1.721	N/A	-2.315
hsa-miR-330-5p	25-31	7mer-1A	-0.17	89	-0.17	1.721	N/A	-2.512
hsa-miR-6817-3p	26-32	7mer-m8	-0.16	91	-0.16	0	N/A	N/A
hsa-miR-3692-3p	36-43	8mer	-0.39	98	-0.39	0	N/A	N/A
hsa-miR-129-5p	52-58	7mer-1A	-0.02	87	-0.02	0.031	< 0.1	-2.034
hsa-miR-223-3p	60-66	7mer-m8	-0.19	85	-0.19	0.117	< 0.1	-3.807
hsa-miR-6801-5p	62-68	7mer-1A	-0.2	90	-0.2	0.409	N/A	N/A
hsa-miR-582-3p	65-71	7mer-m8	-0.18	91	-0.18	0.072	N/A	-3.321
hsa-miR-7159-5p	70-76	7mer-m8	-0.12	85	-0.12	0	N/A	N/A
hsa-miR-3065-5p	70-76	7mer-1A	-0.08	76	-0.08	0.409	N/A	N/A
hsa-miR-487a-5p	76-82	7mer-m8	-0.16	93	-0.16	0.072	N/A	N/A
hsa-miR-487b-5p	76-82	7mer-m8	-0.14	92	-0.14	0.072	N/A	N/A
hsa-miR-4460	79-86	8mer	-0.65	99	-0.65	0	N/A	N/A
hsa-miR-203b-5p	79-85	7mer-1A	-0.25	93	-0.25	0	N/A	N/A
hsa-miR-6718-5p	79-85	7mer-1A	-0.21	91	-0.21	0	N/A	N/A
hsa-miR-4727-3p	80-86	7mer-1A	-0.28	91	-0.28	0	N/A	N/A
hsa-miR-3976	90-96	7mer-m8	-0.29	96	-0.29	0	N/A	N/A
hsa-miR-633	93-99	7mer-1A	-0.16	91	-0.16	0.072	N/A	N/A
hsa-miR-590-3p	97-104	8mer	-0.09	96	-0.09	0.021	N/A	N/A
hsa-miR-4775	98-104	7mer-m8	-0.03	79	-0.03	0	N/A	N/A
hsa-miR-545-5p	102-108	7mer-1A	-0.24	96	-0.24	0	N/A	-4.185
hsa-miR-802	102-108	7mer-1A	-0.15	90	-0.15	0.729	< 0.1	-4.158
hsa-miR-4711-5p	105-112	8mer	-0.61	99	-0.61	0	N/A	N/A
hsa-miR-7112-3p	106-112	7mer-1A	-0.17	86	-0.17	0	N/A	N/A
hsa-miR-20a-3p	108-114	7mer-1A	-0.19	92	-0.19	0.961	N/A	N/A
hsa-miR-544a-3p	109-116	8mer	-0.39	98	-0.37	0.469	N/A	N/A
hsa-miR-6738-3p	110-116	7mer-1A	-0.12	79	-0.11	0	N/A	N/A
hsa-miR-6830-3p	113-119	7mer-m8	-0.17	92	-0.16	0	N/A	N/A
hsa-miR-3123	130-136	7mer-m8	-0.15	95	-0.14	0	N/A	N/A
hsa-miR-4311	132-138	7mer-m8	-0.02	52	-0.02	0	N/A	N/A
hsa-miR-4700-3p	138-144	7mer-1A	-0.18	93	-0.17	0	N/A	N/A
hsa-miR-365b-5p	144-150	7mer-1A	-0.24	94	-0.23	0.31	N/A	N/A
hsa-miR-3199	144-150	7mer-1A	-0.28	93	-0.26	0	N/A	N/A
hsa-miR-365a-5p	144-150	7mer-1A	-0.23	93	-0.22	0.31	N/A	N/A
hsa-miR-8052	144-150	7mer-1A	-0.25	91	-0.24	0	N/A	N/A
hsa-miR-499b-3p	152-158	7mer-1A	-0.12	86	-0.12	0.021	N/A	N/A
hsa-miR-499a-3p	152-158	7mer-1A	-0.12	86	-0.12	0.021	N/A	N/A
hsa-miR-548k	156-163	8mer	-0.32	99	-0.3	0.021	N/A	N/A
hsa-miR-548av-5p	156-163	8mer	-0.32	99	-0.3	0.021	N/A	N/A
hsa-miR-8054	156-163	8mer	-0.25	99	-0.24	0.021	N/A	N/A
hsa-miR-548as-5p	157-163	7mer-1A	-0.13	95	-0.13	0.075	N/A	N/A
hsa-miR-548ae-5p	157-163	7mer-1A	-0.12	94	-0.12	0.075	N/A	N/A
hsa-miR-548b-5p	157-163	7mer-1A	-0.12	94	-0.12	0.075	N/A	N/A
hsa-miR-548d-5p	157-163	7mer-1A	-0.12	94	-0.12	0.075	N/A	N/A
hsa-miR-548ay-5p	157-163	7mer-1A	-0.12	94	-0.12	0.075	N/A	N/A
hsa-miR-548bb-5p	157-163	7mer-1A	-0.13	94	-0.13	0.075	N/A	N/A
hsa-miR-548ad-5p	157-163	7mer-1A	-0.12	94	-0.12	0.075	N/A	N/A
hsa-miR-548i	157-163	7mer-1A	-0.12	93	-0.12	0.075	N/A	N/A
hsa-miR-548ap-5p	157-163	7mer-1A	-0.11	93	-0.1	0.075	N/A	N/A
hsa-miR-548ab	157-163	7mer-1A	-0.12	93	-0.12	0.075	N/A	N/A
hsa-miR-548j-5p	157-163	7mer-1A	-0.11	93	-0.1	0.075	N/A	N/A
hsa-miR-548y	157-163	7mer-1A	-0.11	92	-0.1	0.075	N/A	N/A
hsa-miR-548am-5p	157-163	7mer-1A	-0.11	92	-0.1	0.075	N/A	N/A
hsa-miR-548o-5p	157-163	7mer-1A	-0.11	92	-0.1	0.075	N/A	N/A
hsa-miR-548ak	157-163	7mer-1A	-0.11	92	-0.1	0.075	N/A	N/A
hsa-miR-548au-5p	157-163	7mer-1A	-0.11	92	-0.1	0.075	N/A	N/A
hsa-miR-548w	157-163	7mer-1A	-0.11	92	-0.1	0.075	N/A	N/A
hsa-miR-548l	157-163	7mer-1A	-0.09	92	-0.09	0.021	N/A	N/A
hsa-miR-548h-5p	157-163	7mer-1A	-0.11	92	-0.1	0.075	N/A	N/A
hsa-miR-548c-5p	157-163	7mer-1A	-0.11	92	-0.1	0.075	N/A	N/A
hsa-miR-548aq-5p	157-163	7mer-1A	-0.05	91	-0.05	0.075	N/A	N/A
hsa-miR-548ar-5p	157-163	7mer-1A	-0.1	90	-0.09	0.075	N/A	N/A
hsa-miR-548a-5p	157-163	7mer-1A	-0.1	90	-0.09	0.075	N/A	N/A
hsa-miR-559	157-163	7mer-1A	-0.08	90	-0.08	0.075	N/A	N/A
hsa-miR-3940-5p	171-178	8mer	-0.44	99	-0.42	0	N/A	N/A
hsa-miR-4507	171-178	8mer	-0.52	99	-0.49	0	N/A	N/A
hsa-miR-6839-3p	172-178	7mer-1A	-0.15	83	-0.15	0	N/A	N/A
hsa-miR-6851-3p	178-184	7mer-m8	-0.25	94	-0.24	0	N/A	N/A
hsa-miR-5681a	184-190	7mer-m8	-0.14	85	-0.14	0	N/A	N/A
hsa-miR-2276-3p	204-210	7mer-1A	-0.15	92	-0.15	0	N/A	N/A
hsa-miR-4772-3p	204-210	7mer-1A	-0.07	81	-0.07	0	N/A	N/A
hsa-miR-6780a-3p	207-213	7mer-m8	-0.13	81	-0.13	0	N/A	N/A
hsa-miR-599	219-225	7mer-m8	-0.13	85	-0.12	0.46	N/A	-3.457
hsa-miR-3161	219-225	7mer-1A	-0.09	83	-0.09	0	N/A	N/A
hsa-miR-5186	223-229	7mer-m8	-0.29	98	-0.28	0	N/A	N/A
hsa-miR-708-3p	228-234	7mer-m8	-0.19	91	-0.18	0	N/A	N/A
hsa-miR-549a	231-238	8mer	-0.53	99	-0.5	0.021	N/A	N/A
hsa-miR-4504	233-239	7mer-m8	-0.32	98	-0.3	0.021	N/A	N/A
hsa-miR-548ah-5p	236-242	7mer-m8	-0.11	89	-0.1	0	N/A	N/A
hsa-miR-3609	236-242	7mer-m8	-0.1	88	-0.1	0	N/A	N/A
hsa-miR-3125	241-247	7mer-m8	-0.25	97	-0.24	0	N/A	N/A
hsa-miR-6859-5p	241-247	7mer-m8	-0.18	96	-0.17	0	N/A	N/A
hsa-miR-3916	241-247	7mer-m8	-0.23	96	-0.22	0	N/A	N/A
hsa-miR-6077	244-251	8mer	-0.35	99	-0.33	0	N/A	N/A
hsa-miR-7-5p	245-251	7mer-1A	-0.2	93	-0.19	1.112	0.10	-2.584
hsa-miR-3190-3p	246-252	7mer-m8	-0.37	98	-0.35	0	N/A	N/A
hsa-miR-4796-3p	249-255	7mer-m8	-0.23	98	-0.22	0	N/A	N/A
hsa-miR-520h	250-257	8mer	-0.32	99	-0.3	0.021	N/A	-4.536
hsa-miR-520g-3p	250-257	8mer	-0.33	99	-0.31	0.021	N/A	-4.536
hsa-miR-3973	251-257	7mer-1A	-0.15	92	-0.14	0	N/A	N/A
hsa-miR-1180-5p	264-270	7mer-1A	-0.16	90	-0.15	0.072	N/A	-3.078
hsa-miR-7114-3p	264-270	7mer-1A	-0.21	89	-0.2	0.072	N/A	-4.092
hsa-miR-4272	271-277	7mer-1A	-0.07	88	-0.07	0	N/A	N/A
hsa-miR-6074	272-279	8mer	-0.21	98	-0.2	0	N/A	N/A
hsa-miR-548at-5p	278-284	7mer-m8	-0.15	96	-0.15	0	N/A	N/A
hsa-miR-3148	282-289	8mer	-0.25	99	-0.24	0	N/A	N/A
hsa-miR-6124	283-289	7mer-1A	-0.08	95	-0.08	0	N/A	N/A
hsa-miR-3978	284-290	7mer-1A	-0.18	98	-0.17	0	N/A	N/A
hsa-miR-5002-5p	287-293	7mer-1A	-0.19	94	-0.18	0	N/A	N/A
hsa-miR-5582-3p	294-301	8mer	-0.26	99	-0.25	0	N/A	N/A
hsa-miR-548ar-3p	295-301	7mer-1A	-0.12	95	-0.11	0.021	N/A	N/A
hsa-miR-548a-3p	295-301	7mer-1A	-0.11	94	-0.1	0.021	N/A	N/A
hsa-miR-548f-3p	295-301	7mer-1A	-0.1	93	-0.09	0.021	N/A	N/A
hsa-miR-548az-3p	295-301	7mer-1A	-0.07	91	-0.07	0.021	N/A	N/A
hsa-miR-548e-3p	295-301	7mer-1A	-0.07	90	-0.07	0.021	N/A	N/A
hsa-miR-1256	307-313	7mer-1A	-0.31	96	-0.3	0.021	N/A	N/A
hsa-miR-4720-5p	308-314	7mer-m8	-0.37	98	0	0	N/A	N/A
hsa-miR-4799-3p	308-314	7mer-m8	-0.38	98	0	0	N/A	N/A
hsa-miR-5588-5p	308-314	7mer-m8	-0.37	98	0	0	N/A	N/A
hsa-miR-6757-3p	311-317	7mer-m8	-0.3	98	0	0	N/A	N/A
hsa-miR-8064	313-320	8mer	-0.62	99	0	0	N/A	N/A
hsa-miR-557	316-323	8mer	-0.49	99	0	0.075	N/A	N/A
hsa-miR-507	316-323	8mer	-0.55	99	0	0.075	N/A	N/A
hsa-miR-450b-5p	317-323	7mer-1A	-0.19	95	0	0.31	N/A	-3.148
hsa-miR-3680-3p	317-323	7mer-1A	-0.18	94	0	0	N/A	N/A

## Sheet: C1S
miRNA	Position in the UTR	seed match	context++ score	context++ score percentile	weighted context++ score	conserved branch length	Pct	Predicted relative KD
Conserved sites
hsa-miR-653-5p	1065-1072	8mer	-0.32	98	0	2.036	N/A	-5.673
Poorly conserved sites
hsa-miR-485-5p	17-23	7mer-m8	-0.24	93	-0.24	2.288	N/A	-4.617
hsa-miR-6884-5p	17-23	7mer-m8	-0.22	90	-0.22	2.288	N/A	-4.892
hsa-miR-5192	21-27	7mer-1A	-0.18	91	-0.18	0	N/A	N/A
hsa-miR-4644	21-27	7mer-1A	-0.14	78	-0.14	2.108	N/A	-3.448
hsa-miR-4306	21-27	7mer-1A	-0.12	76	-0.12	2.108	N/A	-3.784
hsa-miR-185-5p	21-27	7mer-1A	-0.12	76	-0.12	2.108	N/A	-3.784
hsa-miR-1270	22-28	7mer-1A	-0.12	84	-0.12	0	N/A	-2.374
hsa-miR-4531	22-28	7mer-1A	-0.15	84	-0.15	0	N/A	N/A
hsa-miR-620	22-28	7mer-1A	-0.11	82	-0.11	0	N/A	-2.828
hsa-miR-432-5p	23-29	7mer-m8	-0.12	78	-0.12	0.46	N/A	-1.379
hsa-miR-197-3p	31-37	7mer-m8	-0.06	70	-0.06	0.014	N/A	-1.989
hsa-miR-5587-5p	34-41	8mer	-0.33	97	-0.33	0	N/A	N/A
hsa-miR-33b-5p	39-45	7mer-m8	-0.09	89	-0.09	0.252	< 0.1	-3.849
hsa-miR-33a-5p	39-45	7mer-m8	-0.09	89	-0.09	0.252	< 0.1	-3.820
hsa-miR-586	40-46	7mer-m8	-0.11	82	-0.11	0.014	N/A	N/A
hsa-miR-5700	41-48	8mer	-0.26	98	-0.26	0	N/A	N/A
hsa-miR-548ag	46-52	7mer-m8	-0.22	94	-0.22	0	N/A	N/A
hsa-miR-548ba	46-52	7mer-m8	-0.21	93	-0.21	0	N/A	N/A
hsa-miR-548ai	46-52	7mer-m8	-0.2	92	-0.2	0	N/A	N/A
hsa-miR-570-5p	46-52	7mer-m8	-0.2	92	-0.2	0	N/A	N/A
hsa-miR-651-3p	56-62	7mer-1A	-0.14	94	-0.14	0	N/A	N/A
hsa-miR-487a-3p	61-67	7mer-1A	-0.17	92	-0.17	0.736	N/A	-1.981
hsa-miR-154-3p	61-67	7mer-1A	-0.15	90	-0.15	0.736	N/A	-2.148
hsa-miR-580-3p	67-73	7mer-m8	-0.25	98	-0.25	0.014	N/A	-3.536
hsa-miR-5692a	73-79	7mer-m8	-0.02	73	-0.02	0	N/A	N/A
hsa-miR-1272	79-85	7mer-m8	-0.12	91	-0.12	0.014	N/A	N/A
hsa-miR-433-3p	81-87	7mer-m8	-0.1	84	-0.1	0.616	N/A	-3.281
hsa-miR-4704-3p	85-91	7mer-1A	-0.13	84	-0.13	0	N/A	N/A
hsa-miR-30a-3p	87-93	7mer-m8	-0.11	90	-0.11	0.014	N/A	N/A
hsa-miR-30d-3p	87-93	7mer-m8	-0.11	90	-0.11	0.014	N/A	N/A
hsa-miR-30e-3p	87-93	7mer-m8	-0.11	89	-0.11	0.014	N/A	N/A
hsa-miR-4778-3p	92-98	7mer-1A	-0.05	69	-0.05	0	N/A	N/A
hsa-miR-6740-3p	93-100	8mer	-0.42	98	-0.42	0	N/A	N/A
hsa-miR-4711-3p	95-101	7mer-m8	-0.2	89	-0.2	0	N/A	N/A
hsa-miR-187-3p	96-103	8mer	-0.72	99	-0.72	0.142	< 0.1	-4.458
hsa-miR-6774-3p	97-103	7mer-1A	-0.3	82	-0.3	0	N/A	N/A
hsa-miR-1298-5p	105-111	7mer-m8	-0.27	99	-0.27	0.128	N/A	-3.508
hsa-miR-382-3p	106-112	7mer-m8	-0.2	96	-0.2	0.74	N/A	-2.942
hsa-miR-551b-5p	109-115	7mer-1A	-0.11	98	-0.11	0.076	N/A	N/A
hsa-miR-138-2-3p	115-121	7mer-1A	-0.02	73	-0.02	0	N/A	N/A
hsa-miR-4482-3p	116-122	7mer-m8	-0.13	93	-0.13	0	N/A	N/A
hsa-miR-3168	118-124	7mer-m8	-0.2	97	-0.2	0	N/A	N/A
hsa-miR-148a-5p	119-125	7mer-m8	-0.2	95	-0.2	0.076	N/A	N/A
hsa-miR-7159-5p	128-134	7mer-m8	-0.14	88	-0.14	0	N/A	N/A
hsa-miR-3065-5p	128-134	7mer-1A	-0.13	87	-0.13	0	N/A	N/A
hsa-miR-3186-5p	135-141	7mer-m8	-0.48	98	-0.48	0	N/A	N/A
hsa-miR-4708-3p	138-144	7mer-m8	-0.36	96	-0.36	0	N/A	N/A
hsa-miR-451b	140-146	7mer-1A	-0.15	89	-0.15	0	N/A	N/A
hsa-miR-1251-5p	143-149	7mer-m8	-0.27	95	-0.27	0.078	N/A	-3.406
hsa-miR-6800-3p	146-152	7mer-1A	-0.13	84	-0.13	0	N/A	N/A
hsa-miR-618	151-157	7mer-m8	-0.15	91	-0.15	0.085	N/A	N/A
hsa-miR-7159-3p	162-168	7mer-m8	-0.11	91	-0.11	0	N/A	N/A
hsa-miR-634	172-178	7mer-m8	-0.28	95	-0.28	0.014	N/A	N/A
hsa-miR-4719	184-190	7mer-m8	-0.02	55	-0.02	0	N/A	N/A
hsa-miR-5702	193-199	7mer-m8	-0.28	94	-0.28	0	N/A	N/A
hsa-miR-6814-5p	199-205	7mer-m8	-0.16	91	-0.16	0	N/A	N/A
hsa-miR-6816-3p	205-211	7mer-m8	-0.16	93	-0.16	0	N/A	N/A
hsa-miR-3153	209-215	7mer-m8	-0.02	54	-0.02	0	N/A	N/A
hsa-miR-6733-5p	209-215	7mer-m8	-0.02	42	-0.02	0	N/A	N/A
hsa-miR-6739-5p	209-215	7mer-m8	-0.02	41	-0.02	0	N/A	N/A
hsa-miR-6784-5p	213-219	7mer-1A	-0.16	72	-0.16	0	N/A	N/A
hsa-miR-6826-5p	223-229	7mer-m8	-0.17	88	-0.17	0	N/A	N/A
hsa-miR-338-5p	225-231	7mer-1A	-0.01	35	-0.01	0.076	N/A	N/A
hsa-miR-1283	227-233	7mer-1A	-0.18	91	-0.18	0	N/A	N/A
hsa-miR-142-3p.2	235-241	7mer-m8	-0.16	88	-0.16	0.147	< 0.1	-4.572
hsa-miR-4255	235-241	7mer-1A	-0.12	86	-0.12	0	N/A	N/A
hsa-miR-4758-3p	245-252	8mer	-0.42	98	-0.42	0	N/A	N/A
hsa-miR-5699-5p	246-252	7mer-1A	-0.19	90	-0.19	0	N/A	N/A
hsa-miR-3189-5p	246-252	7mer-1A	-0.12	82	-0.12	0	N/A	N/A
hsa-miR-371b-3p	248-254	7mer-m8	-0.23	89	-0.23	0	N/A	N/A
hsa-miR-1909-5p	249-255	7mer-m8	-0.24	90	-0.24	0	N/A	N/A
hsa-miR-504-3p	250-256	7mer-m8	-0.16	87	-0.16	0	N/A	N/A
hsa-miR-4433b-3p	251-257	7mer-m8	-0.19	89	-0.19	0	N/A	N/A
hsa-miR-4696	259-265	7mer-1A	-0.14	85	-0.14	0	N/A	N/A
hsa-miR-130b-3p	261-268	8mer	-0.42	99	-0.41	1.524	< 0.1	-4.022
hsa-miR-301a-3p	261-268	8mer	-0.39	98	-0.38	1.524	< 0.1	-4.067
hsa-miR-4295	261-268	8mer	-0.37	98	-0.37	1.524	< 0.1	-4.022
hsa-miR-301b-3p	261-268	8mer	-0.39	98	-0.38	1.524	< 0.1	-4.022
hsa-miR-3666	261-268	8mer	-0.4	98	-0.39	1.524	< 0.1	-4.132
hsa-miR-454-3p	261-268	8mer	-0.35	98	-0.35	1.524	< 0.1	-4.215
hsa-miR-130a-3p	261-268	8mer	-0.4	98	-0.4	1.524	< 0.1	-4.022
hsa-miR-4671-3p	262-268	7mer-m8	-0.3	90	-0.29	0	N/A	N/A
hsa-miR-6505-5p	267-273	7mer-m8	-0.1	80	-0.09	0.076	N/A	N/A
hsa-miR-6833-5p	269-275	7mer-m8	-0.14	88	-0.14	0	N/A	N/A
hsa-miR-3190-3p	269-275	7mer-1A	-0.14	80	-0.14	0.555	N/A	N/A
hsa-miR-7114-5p	270-276	7mer-m8	-0.25	95	-0.24	0	N/A	N/A
hsa-miR-339-5p	273-279	7mer-1A	-0.08	66	-0.08	1.473	N/A	-3.369
hsa-miR-188-5p	275-281	7mer-1A	-0.15	87	-0.15	1.118	N/A	-2.220
hsa-miR-6866-3p	275-281	7mer-1A	-0.08	81	-0.08	1.118	N/A	-2.596
hsa-miR-548ag	280-286	7mer-1A	-0.23	95	-0.23	0	N/A	N/A
hsa-miR-548ba	280-286	7mer-1A	-0.22	93	-0.21	0	N/A	N/A
hsa-miR-548ai	280-286	7mer-1A	-0.19	91	-0.19	0	N/A	N/A
hsa-miR-570-5p	280-286	7mer-1A	-0.19	91	-0.19	0	N/A	N/A
hsa-miR-186-5p	287-293	7mer-m8	-0.05	93	-0.05	0.252	N/A	-3.612
hsa-miR-4261	293-299	7mer-m8	-0.23	94	-0.22	0	N/A	N/A
hsa-miR-4496	294-300	7mer-m8	-0.2	98	-0.2	0	N/A	N/A
hsa-miR-3125	296-302	7mer-m8	-0.27	98	-0.27	0	N/A	N/A
hsa-miR-3916	296-302	7mer-m8	-0.25	97	-0.25	0	N/A	N/A
hsa-miR-6859-5p	296-302	7mer-m8	-0.2	97	-0.2	0	N/A	N/A
hsa-miR-583	298-305	8mer	-0.41	99	-0.41	0.014	N/A	N/A
hsa-miR-4311	299-305	7mer-1A	-0.07	91	-0.07	0	N/A	N/A
hsa-miR-1276	299-305	7mer-1A	-0.05	81	-0.04	0.014	N/A	-2.832
hsa-miR-4694-3p	318-325	8mer	-0.39	99	-0.39	0	N/A	N/A
hsa-miR-522-3p	319-325	7mer-1A	-0.18	96	-0.18	0.085	N/A	-2.578
hsa-miR-224-3p	319-325	7mer-1A	-0.15	94	-0.15	0.085	N/A	-2.961
hsa-miR-26a-5p	324-330	7mer-m8	-0.26	97	-0.25	0.163	< 0.1	-4.207
hsa-miR-26b-5p	324-330	7mer-m8	-0.26	96	-0.25	0.163	< 0.1	-4.207
hsa-miR-1297	324-330	7mer-m8	-0.24	96	-0.23	0.163	< 0.1	-4.207
hsa-miR-5697	324-330	7mer-1A	-0.17	94	-0.17	0	N/A	N/A
hsa-miR-4465	324-330	7mer-m8	-0.22	94	-0.22	0.163	< 0.1	-4.668
hsa-miR-580-3p	333-339	7mer-m8	-0.14	93	-0.14	0.014	N/A	-2.712
hsa-miR-4251	334-340	7mer-m8	-0.22	96	-0.22	0	N/A	N/A
hsa-miR-376c-5p	341-347	7mer-m8	-0.19	90	-0.19	0.076	N/A	N/A
hsa-miR-376b-5p	341-347	7mer-m8	-0.24	89	-0.24	0.076	N/A	N/A
hsa-miR-6849-5p	342-348	7mer-m8	-0.23	97	-0.23	0	N/A	-3.501
hsa-miR-3681-5p	342-348	7mer-m8	-0.26	96	-0.26	0	N/A	-3.221
hsa-miR-4524b-3p	347-353	7mer-1A	-0.14	94	-0.14	0	N/A	N/A
hsa-miR-376c-3p	350-357	8mer	-0.38	98	-0.37	0.279	N/A	-3.156
hsa-miR-493-5p	353-360	8mer	-0.4	99	-0.4	0.266	N/A	-5.159
hsa-let-7c-3p	354-360	7mer-1A	-0.21	95	-0.21	0	N/A	N/A
hsa-let-7g-3p	354-360	7mer-1A	-0.19	93	-0.19	0	N/A	N/A
hsa-let-7a-2-3p	354-360	7mer-1A	-0.19	93	-0.19	0	N/A	N/A
hsa-miR-5701	357-363	7mer-1A	-0.08	82	-0.08	0	N/A	N/A
hsa-miR-325-3p	358-364	7mer-1A	-0.08	79	-0.08	3.583	N/A	-1.940
hsa-miR-501-5p	362-368	7mer-m8	-0.22	94	-0.21	0	N/A	N/A
hsa-miR-340-5p	370-376	7mer-1A	-0.02	74	-0.01	3.198	N/A	-2.471
hsa-miR-6885-3p	375-381	7mer-m8	-0.25	97	0	0	N/A	N/A
hsa-miR-4282	379-385	7mer-m8	-0.02	66	0	0	N/A	N/A
hsa-miR-377-3p	385-391	7mer-m8	-0.12	75	0	0	N/A	-4.418
hsa-miR-224-5p	388-395	8mer	-0.23	96	0	0	N/A	-4.501
hsa-miR-202-3p	394-400	7mer-1A	-0.17	82	0	0	N/A	N/A
hsa-miR-4458	394-400	7mer-1A	-0.16	64	0	0.137	< 0.1	-3.725
hsa-let-7d-5p	394-400	7mer-1A	-0.15	61	0	0.137	< 0.1	-4.599
hsa-miR-4500	394-400	7mer-1A	-0.12	60	0	0.137	< 0.1	-5.272
hsa-let-7i-5p	394-400	7mer-1A	-0.12	59	0	0.137	< 0.1	-5.272
hsa-let-7g-5p	394-400	7mer-1A	-0.12	59	0	0.137	< 0.1	-5.272
hsa-miR-98-5p	394-400	7mer-1A	-0.12	59	0	0.137	< 0.1	-5.272
hsa-let-7b-5p	394-400	7mer-1A	-0.11	56	0	0.137	< 0.1	-5.272
hsa-let-7c-5p	394-400	7mer-1A	-0.11	56	0	0.137	< 0.1	-5.272
hsa-let-7e-5p	394-400	7mer-1A	-0.11	56	0	0.137	< 0.1	-4.400
hsa-let-7a-5p	394-400	7mer-1A	-0.11	56	0	0.137	< 0.1	-5.272
hsa-let-7f-5p	394-400	7mer-1A	-0.11	56	0	0.137	< 0.1	-5.272
hsa-miR-1-3p	399-405	7mer-1A	-0.13	82	0	1.044	< 0.1	-3.381
hsa-miR-206	399-405	7mer-1A	-0.13	82	0	1.044	< 0.1	-3.381
hsa-miR-613	399-405	7mer-1A	-0.11	77	0	1.044	< 0.1	-2.797
hsa-miR-6833-5p	401-407	7mer-m8	-0.06	71	0	0	N/A	N/A
hsa-miR-3190-3p	401-407	7mer-1A	-0.1	68	0	0	N/A	N/A
hsa-miR-3911	402-408	7mer-m8	-0.21	90	0	0	N/A	N/A
hsa-miR-3650	404-410	7mer-1A	-0.13	79	0	0	N/A	N/A
hsa-miR-6804-5p	412-418	7mer-1A	-0.14	63	0	0	N/A	N/A
hsa-miR-7162-3p	414-420	7mer-1A	-0.06	81	0	0	N/A	N/A
hsa-miR-4649-3p	414-420	7mer-1A	-0.01	41	0	0	N/A	N/A
hsa-miR-4303	415-421	7mer-1A	-0.01	38	0	0	N/A	N/A
hsa-miR-5571-5p	418-424	7mer-1A	-0.01	53	0	0	N/A	N/A
hsa-miR-5088-3p	426-432	7mer-m8	-0.21	93	0	0	N/A	N/A
hsa-miR-6756-3p	427-434	8mer	-0.41	97	0	0	N/A	N/A
hsa-miR-3127-3p	427-434	8mer	-0.4	97	0	0	N/A	N/A
hsa-miR-6826-3p	429-435	7mer-1A	-0.13	74	0	0	N/A	N/A
hsa-miR-6729-3p	437-443	7mer-1A	-0.15	81	0	0	N/A	N/A
hsa-miR-6870-3p	438-445	8mer	-0.22	95	0	0	N/A	N/A
hsa-miR-3614-3p	444-450	7mer-m8	-0.19	90	0	0	N/A	N/A
hsa-miR-5190	456-463	8mer	-0.3	98	0	0	N/A	N/A
hsa-miR-4276	457-464	8mer	-0.2	90	0	0	N/A	N/A
hsa-miR-30a-3p	459-465	7mer-m8	-0.02	54	0	0.085	N/A	N/A
hsa-miR-30e-3p	459-465	7mer-m8	-0.02	54	0	0.085	N/A	N/A
hsa-miR-30d-3p	459-465	7mer-m8	-0.02	54	0	0.085	N/A	N/A
hsa-miR-205-3p	460-466	7mer-m8	-0.02	69	0	0	N/A	N/A
hsa-miR-1287-5p	472-479	8mer	-0.24	96	0	0	N/A	-3.682
hsa-miR-3135b	473-479	7mer-1A	-0.08	71	0	0	N/A	N/A
hsa-miR-4504	497-503	7mer-m8	-0.19	91	0	0.014	N/A	N/A
hsa-miR-339-5p	508-514	7mer-1A	-0.12	73	0	1.875	N/A	-4.244
hsa-miR-670-5p	509-515	7mer-1A	-0.16	94	0	0.555	N/A	-4.685
hsa-miR-3938	510-516	7mer-m8	-0.13	79	0	0	N/A	N/A
hsa-miR-4452	513-519	7mer-m8	-0.04	78	0	0	N/A	N/A
hsa-miR-4680-3p	514-520	7mer-m8	-0.02	47	0	0	N/A	N/A
hsa-miR-320d	518-524	7mer-m8	-0.1	85	0	2.379	N/A	-3.1000
hsa-miR-320a	518-524	7mer-m8	-0.1	85	0	2.379	N/A	-3.1000
hsa-miR-320b	518-524	7mer-m8	-0.1	85	0	2.379	N/A	-3.1000
hsa-miR-4429	518-524	7mer-m8	-0.1	85	0	2.379	N/A	-3.1000
hsa-miR-320c	518-524	7mer-m8	-0.1	85	0	2.379	N/A	-3.1000
hsa-miR-1253	525-531	7mer-m8	-0.13	83	0	0.014	N/A	N/A
hsa-miR-6077	531-538	8mer	-0.15	93	0	0	N/A	N/A
hsa-miR-7-5p	532-538	7mer-1A	-0.01	39	0	2.247	0.10	-2.839
hsa-miR-6079	533-539	7mer-1A	-0.05	72	0	0	N/A	N/A
hsa-miR-664b-3p	537-543	7mer-m8	-0.02	67	0	0.014	N/A	-2.402
hsa-miR-579-3p	537-543	7mer-m8	-0.02	65	0	0.014	N/A	-2.536
hsa-miR-6758-3p	539-545	7mer-1A	-0.01	37	0	0	N/A	N/A
hsa-miR-216a-5p	541-547	7mer-m8	-0.11	83	0	2.39	< 0.1	-3.694
hsa-miR-545-5p	546-553	8mer	-0.15	89	0	0.402	N/A	-5.797
hsa-miR-802	547-553	7mer-1A	-0.06	76	0	2.741	0.12	-4.466
hsa-miR-222-5p	548-554	7mer-1A	-0.07	65	0	0	N/A	N/A
hsa-miR-506-5p	550-556	7mer-1A	-0.04	66	0	0.076	N/A	-3.352
hsa-miR-892c-5p	550-556	7mer-1A	-0.05	64	0	0.085	N/A	-3.704
hsa-miR-6074	551-557	7mer-m8	-0.02	45	0	0	N/A	N/A
hsa-miR-195-3p	553-559	7mer-m8	-0.03	59	0	0.076	N/A	N/A
hsa-miR-16-2-3p	553-559	7mer-m8	-0.03	58	0	0.076	N/A	N/A
hsa-miR-338-5p	554-560	7mer-m8	-0.02	51	0	0.076	N/A	N/A
hsa-miR-1273d	560-566	7mer-1A	-0.08	88	0	0	N/A	N/A
hsa-miR-4637	563-569	7mer-1A	-0.13	80	0	0	N/A	-2.726
hsa-miR-1-5p	566-572	7mer-1A	-0.13	81	0	0	< 0.1	N/A
hsa-miR-539-3p	567-573	7mer-1A	-0.19	82	0	0.266	N/A	-3.928
hsa-miR-485-3p	567-573	7mer-1A	-0.05	63	0	0.266	N/A	-3.057
hsa-miR-8053	575-581	7mer-1A	-0.26	79	0	0	N/A	N/A
hsa-miR-6717-5p	575-581	7mer-1A	-0.25	63	0	0	N/A	N/A
hsa-miR-6757-3p	579-586	8mer	-0.19	92	0	0	N/A	N/A
hsa-miR-532-5p	586-592	7mer-m8	-0.05	65	0	0.115	N/A	-3.332
hsa-miR-8066	592-598	7mer-m8	-0.02	34	0	0	N/A	N/A
hsa-miR-548e-5p	600-606	7mer-m8	-0.02	39	0	0	N/A	N/A
hsa-miR-607	604-610	7mer-1A	-0.01	40	0	0	N/A	N/A
hsa-miR-4435	626-633	8mer	-0.46	99	0	0	N/A	N/A
hsa-miR-548s	627-633	7mer-1A	-0.19	93	0	0	N/A	N/A
hsa-miR-3187-3p	627-633	7mer-1A	-0.12	89	0	0	N/A	-3.007
hsa-miR-588	627-633	7mer-1A	-0.11	86	0	0.014	N/A	-2.576
hsa-miR-4701-5p	627-633	7mer-1A	-0.1	84	0	0.014	N/A	-3.741
hsa-miR-129-5p	631-637	7mer-1A	-0.01	47	0	0.641	< 0.1	-1.304
hsa-miR-4778-3p	652-658	7mer-1A	-0.07	74	0	0	N/A	N/A
hsa-miR-4659b-3p	653-660	8mer	-0.24	95	0	0	N/A	N/A
hsa-miR-4659a-3p	653-660	8mer	-0.24	95	0	0	N/A	N/A
hsa-miR-6875-3p	654-660	7mer-1A	-0.01	48	0	0	N/A	N/A
hsa-miR-627-3p	656-663	8mer	-0.23	96	0	0	N/A	N/A
hsa-miR-103a-2-5p	678-684	7mer-m8	-0.22	94	0	0	N/A	N/A
hsa-miR-27b-5p	681-687	7mer-1A	-0.23	92	0	0	N/A	N/A
hsa-miR-556-5p	682-688	7mer-m8	-0.21	94	0	0	N/A	-4.653
hsa-miR-6807-5p	707-713	7mer-m8	-0.02	32	0	0	N/A	N/A
hsa-miR-3934-5p	713-719	7mer-m8	-0.02	47	0	0	N/A	N/A
hsa-miR-552-3p	714-720	7mer-m8	-0.02	26	0	0.014	N/A	-3.287
hsa-miR-513a-5p	716-722	7mer-m8	-0.03	58	0	0.085	N/A	-2.518
hsa-miR-450b-3p	721-728	8mer	-0.34	98	0	0.085	N/A	N/A
hsa-miR-769-3p	721-728	8mer	-0.38	98	0	0.085	N/A	N/A
hsa-miR-638	721-727	7mer-1A	-0.17	79	0	0.076	N/A	N/A
hsa-miR-4713-3p	721-727	7mer-1A	-0.16	71	0	0	N/A	N/A
hsa-miR-6728-5p	722-728	7mer-1A	-0.03	60	0	0	N/A	N/A
hsa-miR-6513-5p	722-728	7mer-m8	-0.02	56	0	0	N/A	N/A
hsa-miR-5089-5p	722-728	7mer-1A	-0.01	28	0	0	N/A	N/A
hsa-miR-4425	723-730	8mer	-0.22	82	0	0	N/A	N/A
hsa-miR-3147	724-730	7mer-1A	-0.04	59	0	0	N/A	N/A
hsa-miR-520g-3p	729-735	7mer-m8	-0.02	44	0	0.014	N/A	-2.971
hsa-miR-520h	729-735	7mer-m8	-0.02	44	0	0.014	N/A	-2.971
hsa-miR-186-3p	731-738	8mer	-0.03	66	0	0	N/A	N/A
hsa-miR-150-5p	733-739	7mer-m8	-0.04	75	0	0.279	< 0.1	-0.884
hsa-miR-6778-3p	735-742	8mer	-0.31	96	0	0	N/A	N/A
hsa-miR-6829-3p	736-742	7mer-1A	-0.08	76	0	0	N/A	N/A
hsa-miR-6836-3p	736-742	7mer-m8	-0.1	72	0	0	N/A	N/A
hsa-miR-6791-3p	736-742	7mer-1A	-0.06	68	0	0	N/A	N/A
hsa-miR-6747-3p	738-744	7mer-m8	-0.02	31	0	0	N/A	N/A
hsa-miR-6752-3p	739-745	7mer-m8	-0.12	71	0	0	N/A	N/A
hsa-miR-6810-3p	740-746	7mer-m8	-0.14	78	0	0	N/A	N/A
hsa-miR-6801-3p	740-746	7mer-m8	-0.12	73	0	0	N/A	N/A
hsa-miR-1224-3p	745-751	7mer-1A	-0.07	73	0	0.085	N/A	N/A
hsa-miR-1260b	745-751	7mer-m8	-0.1	66	0	0.085	N/A	N/A
hsa-miR-1260a	745-751	7mer-m8	-0.1	66	0	0.085	N/A	N/A
hsa-miR-532-3p	746-752	7mer-m8	-0.03	70	0	0.163	N/A	-1.532
hsa-miR-6749-3p	748-754	7mer-m8	-0.18	81	0	0	N/A	N/A
hsa-miR-4437	760-767	8mer	-0.27	91	0	0	N/A	N/A
hsa-miR-4674	761-767	7mer-m8	-0.16	86	0	0	N/A	N/A
hsa-miR-378g	762-768	7mer-m8	-0.07	73	0	0	N/A	-2.248
hsa-miR-939-3p	763-769	7mer-m8	-0.16	86	0	0	N/A	N/A
hsa-miR-6791-5p	764-771	8mer	-0.29	95	0	0	N/A	N/A
hsa-miR-4292	764-771	8mer	-0.27	94	0	0	N/A	N/A
hsa-miR-4308	765-771	7mer-1A	-0.07	68	0	0	N/A	N/A
hsa-miR-4635	772-778	7mer-1A	-0.01	41	0	0	N/A	N/A
hsa-miR-3663-5p	776-782	7mer-m8	-0.08	84	0	0	N/A	N/A
hsa-miR-6757-3p	779-785	7mer-m8	-0.13	85	0	0	N/A	N/A
hsa-miR-216b-3p	781-787	7mer-1A	-0.01	30	0	0	N/A	N/A
hsa-miR-342-3p	782-788	7mer-m8	-0.15	90	0	0.141	N/A	-3.283
hsa-miR-1178-3p	784-791	8mer	-0.29	96	0	0.014	N/A	N/A
hsa-miR-4781-3p	789-795	7mer-1A	-0.05	71	0	0	N/A	N/A
hsa-miR-6883-3p	793-799	7mer-m8	-0.08	71	0	0	N/A	N/A
hsa-miR-454-5p	793-799	7mer-1A	-0.04	43	0	0	N/A	N/A
hsa-miR-7113-3p	795-801	7mer-1A	-0.16	87	0	0	N/A	N/A
hsa-miR-4287	795-801	7mer-1A	-0.07	78	0	0	N/A	N/A
hsa-miR-4685-3p	795-801	7mer-1A	-0.05	67	0	0	N/A	N/A
hsa-miR-6867-3p	795-801	7mer-m8	-0.06	60	0	0	N/A	N/A
hsa-miR-4469	795-801	7mer-1A	-0.01	42	0	0	N/A	N/A
hsa-miR-1182	799-805	7mer-m8	-0.02	32	0	0.014	N/A	N/A
hsa-miR-4524b-3p	803-809	7mer-m8	-0.02	56	0	0	N/A	N/A
hsa-miR-4524a-3p	804-810	7mer-m8	-0.07	63	0	0	N/A	N/A
hsa-miR-6832-5p	807-814	8mer	-0.23	89	0	0	N/A	N/A
hsa-miR-4732-5p	808-814	7mer-1A	-0.18	90	0	0	N/A	N/A
hsa-miR-3674	809-816	8mer	-0.2	87	0	0	N/A	N/A
hsa-miR-4775	828-834	7mer-m8	-0.02	47	0	0	N/A	N/A
hsa-miR-590-3p	828-834	7mer-1A	-0.01	34	0	0.085	N/A	N/A
hsa-miR-4735-5p	829-835	7mer-m8	-0.02	33	0	0	N/A	N/A
hsa-miR-3135a	836-842	7mer-1A	-0.15	67	0	0	N/A	N/A
hsa-miR-767-5p	845-851	7mer-m8	-0.06	61	0	0	N/A	N/A
hsa-miR-3622a-5p	851-857	7mer-m8	-0.23	95	0	0	N/A	-5.290
hsa-miR-124-3p.1	852-859	8mer	-0.15	86	0	0.031	< 0.1	-4.859
hsa-miR-3910	853-859	7mer-1A	-0.08	79	0	0	N/A	N/A
hsa-miR-3714	853-859	7mer-1A	-0.01	41	0	0	N/A	N/A
hsa-miR-124-3p.2	853-859	7mer-m8	-0.03	23	0	0.147	< 0.1	-2.585
hsa-miR-506-3p	853-859	7mer-m8	-0.02	19	0	0.147	< 0.1	-3.026
hsa-miR-365b-5p	859-865	7mer-1A	-0.25	94	0	0	N/A	N/A
hsa-miR-365a-5p	859-865	7mer-1A	-0.25	94	0	0	N/A	N/A
hsa-miR-8052	859-865	7mer-1A	-0.08	52	0	0	N/A	N/A
hsa-miR-3199	859-865	7mer-1A	-0.07	49	0	0	N/A	N/A
hsa-miR-6869-5p	867-873	7mer-m8	-0.02	49	0	0	N/A	N/A
hsa-miR-4324	870-876	7mer-1A	-0.2	93	0	0	N/A	N/A
hsa-miR-544b	870-876	7mer-1A	-0.1	75	0	0	N/A	N/A
hsa-miR-1200	870-876	7mer-m8	-0.08	73	0	0	N/A	N/A
hsa-miR-3653-5p	871-877	7mer-m8	-0.04	67	0	0	N/A	N/A
hsa-miR-660-3p	872-878	7mer-m8	-0.08	67	0	0.076	N/A	N/A
hsa-miR-6829-3p	873-879	7mer-m8	-0.1	80	0	0	N/A	N/A
hsa-miR-6791-3p	873-879	7mer-m8	-0.1	80	0	0	N/A	N/A
hsa-miR-512-5p	878-884	7mer-m8	-0.07	75	0	0	N/A	N/A
hsa-miR-150-5p	884-890	7mer-m8	-0.02	37	0	0.031	< 0.1	-2.194
hsa-miR-6749-3p	886-892	7mer-m8	-0.15	76	0	0	N/A	N/A
hsa-miR-4437	898-905	8mer	-0.24	87	0	0	N/A	N/A
hsa-miR-4674	899-905	7mer-m8	-0.18	88	0	0	N/A	N/A
hsa-miR-378g	900-906	7mer-m8	-0.07	73	0	0	N/A	-2.452
hsa-miR-939-3p	901-908	8mer	-0.26	95	0	0	N/A	N/A
hsa-miR-6742-3p	902-908	7mer-1A	-0.07	77	0	0	N/A	N/A
hsa-miR-6783-3p	902-908	7mer-m8	-0.09	70	0	0	N/A	-3.148
hsa-miR-6852-5p	902-908	7mer-1A	-0.06	66	0	0	N/A	N/A
hsa-miR-1343-3p	902-908	7mer-m8	-0.06	58	0	0	N/A	-3.333
hsa-miR-660-3p	904-910	7mer-m8	-0.05	55	0	0.076	N/A	N/A
hsa-miR-6821-3p	907-913	7mer-1A	-0.1	74	0	0	N/A	N/A
hsa-miR-6790-3p	907-913	7mer-1A	-0.11	72	0	0	N/A	N/A
hsa-miR-192-5p	908-914	7mer-1A	-0.11	81	0	0.254	< 0.1	-1.870
hsa-miR-215-5p	908-914	7mer-1A	-0.11	78	0	0.254	< 0.1	-2.082
hsa-miR-4772-3p	916-922	7mer-m8	-0.05	74	0	0	N/A	N/A
hsa-miR-6890-3p	919-925	7mer-1A	-0.01	43	0	0	N/A	N/A
hsa-miR-3622b-5p	927-933	7mer-1A	-0.09	61	0	0	N/A	-3.666
hsa-miR-5693	930-936	7mer-m8	-0.14	92	0	0	N/A	N/A
hsa-miR-3135b	939-945	7mer-m8	-0.09	74	0	0	N/A	N/A
hsa-miR-3652	940-946	7mer-m8	-0.12	81	0	0	N/A	N/A
hsa-miR-4430	940-946	7mer-m8	-0.11	80	0	0	N/A	N/A
hsa-miR-656-5p	949-956	8mer	-0.33	93	0	0	N/A	N/A
hsa-miR-29b-1-5p	952-958	7mer-1A	-0.01	30	0	0	N/A	N/A
hsa-miR-6824-3p	953-959	7mer-m8	-0.09	82	0	0	N/A	N/A
hsa-miR-6764-3p	953-959	7mer-m8	-0.06	76	0	0	N/A	N/A
hsa-miR-514a-5p	954-960	7mer-m8	-0.09	77	0	0	N/A	-2.311
hsa-miR-6794-3p	956-962	7mer-m8	-0.02	47	0	0	N/A	N/A
hsa-miR-4639-3p	956-962	7mer-1A	-0.01	35	0	0	N/A	N/A
hsa-miR-1304-3p	958-964	7mer-1A	-0.01	26	0	0	N/A	N/A
hsa-miR-513b-3p	963-969	7mer-1A	-0.12	82	0	0	N/A	N/A
hsa-miR-488-5p	968-975	8mer	-0.37	98	0	0	N/A	N/A
hsa-miR-525-5p	970-976	7mer-1A	-0.17	88	0	0	N/A	-3.829
hsa-miR-3180-5p	970-976	7mer-m8	-0.11	84	0	0	N/A	N/A
hsa-miR-520a-5p	970-976	7mer-1A	-0.15	84	0	0	N/A	-3.829
hsa-miR-375	974-980	7mer-1A	-0.08	79	0	0.163	< 0.1	-2.428
hsa-miR-6739-3p	974-980	7mer-1A	-0.08	69	0	0	N/A	N/A
hsa-miR-1251-3p	977-983	7mer-1A	-0.13	85	0	0	N/A	N/A
hsa-miR-6885-3p	979-986	8mer	-0.22	96	0	0	N/A	N/A
hsa-miR-193b-5p	992-999	8mer	-0.45	97	0	0	N/A	N/A
hsa-miR-6855-5p	993-999	7mer-m8	-0.27	94	0	0	N/A	N/A
hsa-miR-3170	993-999	7mer-m8	-0.21	89	0	0	N/A	N/A
hsa-miR-6742-5p	994-1000	7mer-m8	-0.28	94	0	0	N/A	N/A
hsa-miR-92a-2-5p	995-1001	7mer-m8	-0.29	96	0	0	N/A	N/A
hsa-miR-6134	997-1004	8mer	-0.49	99	0	0.014	N/A	N/A
hsa-miR-7854-3p	998-1004	7mer-1A	-0.16	84	0	0	N/A	N/A
hsa-miR-4427	1004-1010	7mer-1A	-0.07	73	0	0	N/A	N/A
hsa-miR-5187-3p	1004-1010	7mer-1A	-0.04	73	0	0	N/A	N/A
hsa-miR-4680-3p	1004-1010	7mer-1A	-0.03	60	0	0	N/A	N/A
hsa-miR-4762-3p	1006-1012	7mer-1A	-0.06	78	0	0	N/A	N/A
hsa-miR-876-5p	1009-1016	8mer	-0.31	97	0	0.506	N/A	-4.604
hsa-miR-3167	1009-1016	8mer	-0.31	97	0	0.506	N/A	-3.326
hsa-miR-1290	1010-1016	7mer-1A	-0.12	83	0	0.014	N/A	N/A
hsa-miR-1246	1011-1017	7mer-m8	-0.17	89	0	0	N/A	N/A
hsa-miR-490-5p	1012-1018	7mer-m8	-0.27	96	0	0	N/A	N/A
hsa-miR-4802-3p	1013-1020	8mer	-0.36	98	0	0	N/A	N/A
hsa-miR-942-3p	1014-1020	7mer-1A	-0.13	84	0	0	N/A	N/A
hsa-miR-493-5p	1016-1023	8mer	-0.22	95	0	0.122	N/A	-4.750
hsa-let-7c-3p	1017-1023	7mer-1A	-0.19	93	0	0.076	N/A	N/A
hsa-let-7g-3p	1017-1023	7mer-1A	-0.18	92	0	0.076	N/A	N/A
hsa-let-7a-2-3p	1017-1023	7mer-1A	-0.16	90	0	0.076	N/A	N/A
hsa-miR-371a-5p	1026-1032	7mer-m8	-0.12	96	0	0.163	N/A	-4.050
hsa-miR-888-5p	1027-1033	7mer-m8	-0.09	77	0	0.076	N/A	-2.475
hsa-miR-302a-5p	1039-1046	8mer	-0.1	95	0	0	N/A	N/A
hsa-miR-7161-3p	1043-1049	7mer-m8	-0.2	93	0	0	N/A	N/A
hsa-miR-3156-5p	1044-1050	7mer-m8	-0.17	92	0	0	N/A	N/A
hsa-miR-3133	1049-1055	7mer-1A	-0.01	63	0	0	N/A	N/A
hsa-miR-186-5p	1049-1055	7mer-1A	-0.01	59	0	0.501	N/A	-2.436
hsa-miR-138-1-3p	1055-1061	7mer-1A	-0.02	74	0	0	N/A	N/A
hsa-miR-494-3p	1065-1071	7mer-1A	-0.08	86	0	2.179	N/A	-3.993
hsa-miR-510-3p	1066-1072	7mer-m8	-0.14	96	0	0	N/A	N/A
hsa-miR-1279	1070-1076	7mer-m8	-0.23	98	0	0	N/A	N/A
hsa-miR-23a-3p	1074-1080	7mer-1A	-0.13	83	0	0	< 0.1	-2.421
hsa-miR-23b-3p	1074-1080	7mer-1A	-0.1	79	0	0	< 0.1	-2.421
hsa-miR-23c	1074-1080	7mer-1A	-0.1	78	0	0	< 0.1	-2.421
hsa-miR-130a-5p	1074-1080	7mer-1A	-0.08	74	0	0	< 0.1	-2.357
hsa-miR-1468-5p	1079-1085	7mer-1A	-0.25	74	0	0	N/A	N/A
hsa-miR-3916	1094-1101	8mer	-0.35	99	0	0	N/A	N/A
hsa-miR-6859-5p	1094-1101	8mer	-0.28	99	0	0	N/A	N/A
hsa-miR-3125	1094-1101	8mer	-0.3	98	0	0	N/A	N/A
hsa-miR-877-5p	1095-1102	8mer	-0.39	98	0	0.056	N/A	-3.917
hsa-miR-6866-5p	1096-1102	7mer-1A	-0.22	87	0	0	N/A	N/A
hsa-miR-496.1	1101-1108	8mer	-0.33	96	0	0.521	N/A	-5.878
hsa-miR-4666a-3p	1108-1114	7mer-m8	-0.04	82	0	0	N/A	N/A

## Sheet: C2
miRNA	Position in the UTR	seed match	context++ score	context++ score percentile	weighted context++ score	conserved branch length	Pct	Predicted relative KD
Conserved sites
No conserved sites found
Poorly conserved sites
hsa-miR-2467-3p	16-22	7mer-m8	-0.19	88	-0.19	0.335	N/A	-3.606
hsa-miR-922	18-24	7mer-m8	-0.1	90	-0.1	0.099	N/A	N/A
hsa-miR-7843-5p	22-28	7mer-m8	-0.14	87	-0.14	0	N/A	N/A
hsa-miR-4632-5p	22-28	7mer-m8	-0.13	85	-0.13	0	N/A	N/A
hsa-miR-6735-5p	22-28	7mer-m8	-0.18	84	-0.18	0	N/A	N/A
hsa-miR-4436b-3p	22-28	7mer-m8	-0.18	84	-0.18	0	N/A	N/A
hsa-miR-6879-5p	22-28	7mer-m8	-0.18	84	-0.18	0	N/A	N/A
hsa-miR-6132	24-30	7mer-m8	-0.27	92	-0.27	0.024	N/A	N/A
hsa-miR-6836-5p	24-30	7mer-m8	-0.26	92	-0.26	0.024	N/A	N/A
hsa-miR-1207-5p	25-32	8mer	-0.39	98	-0.39	0	N/A	N/A
hsa-miR-4763-3p	25-32	8mer	-0.4	98	-0.4	0	N/A	N/A
hsa-miR-4736	26-32	7mer-1A	-0.18	92	-0.18	0	N/A	N/A
hsa-miR-7150	26-32	7mer-m8	-0.23	91	-0.23	0	N/A	N/A
hsa-miR-6868-5p	27-34	8mer	-0.37	98	-0.37	0	N/A	N/A
hsa-miR-4799-3p	28-34	7mer-1A	-0.15	88	-0.15	0	N/A	N/A
hsa-miR-5588-5p	28-34	7mer-1A	-0.14	87	-0.14	0	N/A	N/A
hsa-miR-3128	28-34	7mer-1A	-0.14	85	-0.14	0	N/A	N/A
hsa-miR-4720-5p	28-34	7mer-1A	-0.11	83	-0.11	0	N/A	N/A
hsa-miR-10b-3p	33-39	7mer-m8	-0.15	90	-0.15	0	N/A	N/A
hsa-miR-6820-5p	37-43	7mer-m8	-0.43	93	-0.43	0	N/A	N/A
hsa-miR-3180-3p	40-46	7mer-m8	-0.45	93	-0.45	0	N/A	-2.358
hsa-miR-3180	40-46	7mer-m8	-0.45	93	-0.45	0	N/A	-2.358
hsa-miR-6816-5p	40-46	7mer-m8	-0.44	92	-0.44	0	N/A	-2.366
hsa-miR-3196	40-46	7mer-m8	-0.42	91	-0.42	0	N/A	-3.725
hsa-miR-3184-5p	42-48	7mer-m8	-0.35	96	-0.35	0.112	N/A	-3.628
hsa-miR-423-5p	42-48	7mer-m8	-0.33	95	-0.33	0.112	N/A	-3.810
hsa-miR-6515-5p	44-50	7mer-m8	-0.29	94	-0.29	0	N/A	N/A
hsa-miR-1249-5p	44-50	7mer-1A	-0.25	92	-0.25	0.085	N/A	N/A
hsa-miR-6797-5p	44-50	7mer-1A	-0.24	91	-0.24	0.085	N/A	N/A
hsa-miR-4802-5p	45-51	7mer-m8	-0.25	94	-0.25	0	N/A	N/A
hsa-miR-8082	46-52	7mer-m8	-0.23	91	-0.23	0	N/A	N/A
hsa-miR-4534	46-52	7mer-m8	-0.17	90	-0.17	0	N/A	N/A
hsa-miR-4662b	48-54	7mer-m8	-0.19	93	-0.19	0	N/A	N/A
hsa-miR-4647	48-54	7mer-m8	-0.12	93	-0.12	0	N/A	N/A
hsa-miR-4426	48-54	7mer-m8	-0.08	88	-0.08	0	N/A	N/A
hsa-miR-5197-3p	51-57	7mer-1A	-0.15	91	-0.15	0	N/A	N/A
hsa-miR-4650-3p	53-59	7mer-m8	-0.22	85	-0.22	0	N/A	N/A
hsa-miR-6831-5p	54-60	7mer-m8	-0.29	95	-0.29	0.085	N/A	N/A
hsa-miR-3927-3p	54-60	7mer-m8	-0.23	91	-0.23	0.085	N/A	N/A
hsa-miR-4458	55-61	7mer-m8	-0.34	92	-0.34	1.619	< 0.1	-4.948
hsa-let-7i-5p	55-61	7mer-m8	-0.32	91	-0.32	1.619	< 0.1	-5.424
hsa-let-7f-5p	55-61	7mer-m8	-0.33	91	-0.33	1.619	< 0.1	-5.424
hsa-let-7b-5p	55-61	7mer-m8	-0.32	91	-0.32	1.619	< 0.1	-5.424
hsa-let-7c-5p	55-61	7mer-m8	-0.32	90	-0.32	1.619	< 0.1	-5.424
hsa-let-7g-5p	55-61	7mer-m8	-0.32	90	-0.32	1.619	< 0.1	-5.424
hsa-let-7e-5p	55-61	7mer-m8	-0.32	90	-0.32	1.619	< 0.1	-4.795
hsa-miR-98-5p	55-61	7mer-m8	-0.32	90	-0.32	1.619	< 0.1	-5.424
hsa-let-7a-5p	55-61	7mer-m8	-0.32	90	-0.32	1.619	< 0.1	-5.424
hsa-miR-4500	55-61	7mer-m8	-0.3	89	-0.3	1.619	< 0.1	-5.424
hsa-let-7d-5p	55-61	7mer-m8	-0.31	89	-0.31	1.619	< 0.1	-5.542
hsa-miR-4257	57-64	8mer	-0.46	99	-0.46	0	N/A	N/A
hsa-miR-6847-5p	58-64	7mer-1A	-0.31	98	-0.31	0.437	N/A	N/A
hsa-miR-892c-5p	60-66	7mer-m8	-0.03	49	-0.03	0.099	N/A	-2.533
hsa-miR-3187-3p	65-71	7mer-m8	-0.16	93	-0.16	0	N/A	-2.973
hsa-miR-4529-5p	65-71	7mer-1A	-0.18	82	-0.18	0	N/A	N/A
hsa-miR-4521	73-79	7mer-1A	-0.09	80	-0.09	0	N/A	N/A
hsa-miR-1182	77-83	7mer-m8	-0.27	96	-0.27	0.024	N/A	N/A
hsa-miR-513a-5p	81-87	7mer-m8	-0.21	94	-0.21	0.024	N/A	-2.336
hsa-miR-3134	87-93	7mer-m8	-0.2	91	-0.2	0	N/A	N/A
hsa-miR-2392	89-95	7mer-m8	-0.25	95	-0.25	0.024	N/A	N/A
hsa-miR-3605-5p	90-96	7mer-m8	-0.25	91	-0.25	0	N/A	-4.953
hsa-miR-6758-5p	93-99	7mer-m8	-0.27	97	-0.27	0	N/A	N/A
hsa-miR-6856-5p	93-99	7mer-m8	-0.21	94	-0.21	0	N/A	N/A
hsa-miR-4644	95-101	7mer-m8	-0.2	89	-0.2	0.48	N/A	-4.064
hsa-miR-4306	95-101	7mer-m8	-0.18	87	-0.18	0.48	N/A	-4.438
hsa-miR-185-5p	95-101	7mer-m8	-0.18	87	-0.18	0.48	N/A	-4.438
hsa-miR-6888-5p	97-103	7mer-1A	-0.14	91	-0.14	0	N/A	N/A
hsa-miR-5690	102-108	7mer-1A	-0.04	71	-0.04	0	N/A	N/A
hsa-miR-6787-3p	103-109	7mer-m8	-0.17	93	-0.17	0	N/A	N/A
hsa-miR-512-5p	104-111	8mer	-0.47	99	-0.47	0	N/A	N/A
hsa-miR-510-5p	105-111	7mer-1A	-0.11	78	-0.11	0	N/A	-2.907
hsa-miR-4699-3p	108-114	7mer-m8	-0.02	49	-0.02	0	N/A	N/A
hsa-miR-4642	127-133	7mer-m8	-0.16	86	-0.16	0	N/A	N/A
hsa-miR-5588-5p	128-135	8mer	-0.3	97	-0.3	0	N/A	N/A
hsa-miR-4799-3p	128-135	8mer	-0.27	96	-0.27	0	N/A	N/A
hsa-miR-4720-5p	128-135	8mer	-0.28	96	-0.28	0	N/A	N/A
hsa-miR-3128	129-135	7mer-1A	-0.16	88	-0.16	0	N/A	N/A
hsa-miR-6868-5p	129-135	7mer-1A	-0.15	82	-0.15	0	N/A	N/A
hsa-miR-2682-3p	133-139	7mer-1A	-0.07	67	-0.07	0	N/A	N/A
hsa-miR-6781-3p	133-139	7mer-1A	-0.03	53	-0.03	0	N/A	N/A
hsa-miR-6882-3p	135-141	7mer-m8	-0.23	90	-0.23	0	N/A	N/A
hsa-miR-933	140-146	7mer-1A	-0.32	84	-0.32	0.085	N/A	N/A
hsa-miR-6818-5p	143-149	7mer-1A	-0.11	86	-0.11	0	N/A	N/A
hsa-miR-147a	143-149	7mer-1A	-0.05	83	-0.05	0.099	N/A	-1.812
hsa-miR-581	144-150	7mer-m8	-0.04	57	-0.04	0.099	N/A	N/A
hsa-miR-7977	150-157	8mer	-0.33	98	-0.33	0	N/A	N/A
hsa-miR-876-5p	155-161	7mer-m8	-0.08	78	-0.08	0.37	N/A	-2.689
hsa-miR-3167	155-161	7mer-m8	-0.05	65	-0.05	0.37	N/A	-2.579
hsa-miR-1185-5p	158-164	7mer-1A	-0.21	87	-0.21	0.099	N/A	-3.224
hsa-miR-3679-5p	158-164	7mer-1A	-0.16	82	-0.16	0.099	N/A	-3.183
hsa-miR-3605-5p	158-164	7mer-1A	-0.1	64	-0.1	0	N/A	-3.591
hsa-miR-544b	160-166	7mer-m8	-0.14	83	-0.14	0	N/A	N/A
hsa-miR-4319	161-167	7mer-m8	-0.21	90	-0.21	0.909	< 0.1	-3.027
hsa-miR-125a-5p	161-167	7mer-m8	-0.21	89	-0.21	0.909	< 0.1	-2.793
hsa-miR-125b-5p	161-167	7mer-m8	-0.2	88	-0.2	0.909	< 0.1	-2.793
hsa-miR-7976	162-168	7mer-m8	-0.23	95	-0.23	0	N/A	N/A
hsa-miR-6779-3p	163-169	7mer-m8	-0.26	95	-0.26	0	N/A	N/A
hsa-miR-1233-3p	164-170	7mer-m8	-0.25	94	-0.25	0.099	N/A	N/A
hsa-miR-708-5p	167-173	7mer-1A	-0.15	85	-0.15	0.154	N/A	-2.902
hsa-miR-3139	167-173	7mer-1A	-0.15	84	-0.15	0.154	N/A	-2.676
hsa-miR-28-5p	167-173	7mer-1A	-0.14	83	-0.14	0.154	N/A	-2.590
hsa-miR-133a-5p	172-179	8mer	-0.3	96	-0.3	0	N/A	N/A
hsa-miR-138-5p	173-179	7mer-1A	-0.16	75	-0.16	0.049	< 0.1	-2.059
hsa-miR-6131	173-179	7mer-1A	-0.07	73	-0.07	0.024	N/A	N/A
hsa-miR-3692-5p	174-180	7mer-m8	-0.15	86	-0.15	0	N/A	N/A
hsa-miR-370-3p	175-182	8mer	-0.23	96	-0.23	0.416	N/A	-2.999
hsa-miR-6893-3p	175-182	8mer	-0.31	96	-0.31	0.416	N/A	-3.732
hsa-miR-6838-3p	178-184	7mer-m8	-0.1	73	-0.1	0	N/A	N/A
hsa-miR-1910-5p	179-185	7mer-m8	-0.07	67	-0.07	0	N/A	N/A
hsa-miR-449c-5p	182-188	7mer-m8	-0.11	89	-0.11	0	N/A	-3.324
hsa-miR-34b-5p	182-188	7mer-m8	-0.08	83	-0.08	0	N/A	-3.324
hsa-miR-2682-5p	182-188	7mer-m8	-0.05	76	-0.05	0	N/A	-3.256
hsa-miR-1827	183-189	7mer-m8	-0.08	57	-0.08	0.024	N/A	N/A
hsa-miR-885-3p	189-195	7mer-m8	-0.2	91	-0.2	0.099	N/A	N/A
hsa-miR-486-3p	191-198	8mer	-0.46	97	-0.46	0.085	N/A	N/A
hsa-miR-3151-5p	193-199	7mer-m8	-0.2	90	-0.2	0.024	N/A	N/A
hsa-miR-92a-2-5p	194-200	7mer-m8	-0.15	83	-0.15	0.085	N/A	N/A
hsa-miR-6134	196-202	7mer-m8	-0.12	66	-0.12	0.024	N/A	N/A
hsa-miR-6851-5p	197-203	7mer-m8	-0.16	74	-0.16	0	N/A	N/A
hsa-miR-3689d	197-203	7mer-m8	-0.08	70	-0.08	0	N/A	N/A
hsa-miR-6799-5p	198-204	7mer-m8	-0.07	82	-0.07	0	N/A	N/A
hsa-miR-1972	211-217	7mer-m8	-0.22	92	-0.22	0.085	N/A	N/A
hsa-miR-6810-5p	217-223	7mer-m8	-0.22	92	-0.22	0	N/A	N/A
hsa-miR-3191-3p	217-223	7mer-1A	-0.22	88	-0.22	0	N/A	N/A
hsa-miR-4652-5p	217-223	7mer-1A	-0.2	83	-0.2	0	N/A	N/A
hsa-miR-3144-5p	217-223	7mer-1A	-0.17	76	-0.17	0	N/A	N/A
hsa-miR-4667-5p	218-225	8mer	-0.38	98	-0.38	0	N/A	N/A
hsa-miR-8089	218-225	8mer	-0.34	97	-0.34	0	N/A	N/A
hsa-miR-4700-5p	218-225	8mer	-0.32	97	-0.32	0	N/A	N/A
hsa-miR-7155-5p	219-225	7mer-1A	-0.2	93	-0.2	0	N/A	N/A
hsa-miR-637	219-225	7mer-1A	-0.18	84	-0.18	0	N/A	N/A
hsa-miR-1298-3p	220-226	7mer-m8	-0.17	83	-0.17	0	N/A	N/A
hsa-miR-1252-5p	226-232	7mer-m8	-0.05	52	-0.05	0.024	N/A	-3.075
hsa-miR-4533	227-233	7mer-m8	-0.19	91	-0.19	0	N/A	N/A
hsa-miR-4747-5p	228-234	7mer-m8	-0.26	93	-0.26	0	N/A	N/A
hsa-miR-5196-5p	228-234	7mer-m8	-0.25	92	-0.25	0	N/A	N/A
hsa-miR-9500	229-235	7mer-m8	-0.13	84	-0.13	0	N/A	N/A
hsa-miR-7113-5p	231-237	7mer-m8	-0.26	95	-0.26	0	N/A	N/A
hsa-miR-6753-5p	232-238	7mer-m8	-0.31	96	-0.31	0	N/A	N/A
hsa-miR-937-5p	244-250	7mer-m8	-0.21	94	-0.21	0	N/A	N/A
hsa-miR-5702	244-250	7mer-1A	-0.17	83	-0.17	0	N/A	N/A
hsa-miR-653-5p	255-261	7mer-m8	-0.13	89	-0.13	0.169	N/A	-4.314
hsa-miR-494-3p	255-261	7mer-1A	-0.09	88	-0.09	0.169	N/A	-2.192
hsa-miR-548ah-5p	259-265	7mer-m8	-0.15	94	-0.15	0	N/A	N/A
hsa-miR-3609	259-265	7mer-m8	-0.15	93	-0.15	0	N/A	N/A
hsa-miR-3607-5p	265-271	7mer-m8	-0.19	96	-0.19	0	N/A	N/A
hsa-miR-4716-5p	267-273	7mer-1A	-0.07	78	-0.07	0	N/A	N/A
hsa-miR-5581-3p	268-274	7mer-1A	-0.22	93	-0.22	0	N/A	-4.161
hsa-miR-4668-5p	275-281	7mer-1A	-0.19	92	-0.19	0.67	N/A	N/A
hsa-miR-6739-5p	275-281	7mer-1A	-0.17	90	-0.17	0.437	N/A	N/A
hsa-miR-3153	275-281	7mer-1A	-0.1	88	-0.1	0.437	N/A	N/A
hsa-miR-6733-5p	275-281	7mer-1A	-0.13	86	-0.13	0.437	N/A	N/A
hsa-miR-4646-5p	276-282	7mer-m8	-0.28	98	-0.28	0.504	N/A	N/A
hsa-miR-204-3p	276-282	7mer-m8	-0.2	97	-0.2	0.504	N/A	N/A
hsa-miR-582-3p	279-285	7mer-1A	-0.15	88	-0.15	0.085	N/A	-2.799
hsa-miR-4775	288-294	7mer-1A	-0.01	30	-0.01	0	N/A	N/A
hsa-miR-4477a	291-297	7mer-1A	-0.1	92	-0.1	0	N/A	N/A
hsa-miR-4261	307-313	7mer-1A	-0.26	96	-0.26	0	N/A	N/A
hsa-miR-6833-5p	309-315	7mer-m8	-0.3	98	-0.03	0	N/A	N/A
hsa-miR-3190-3p	309-315	7mer-1A	-0.24	93	-0.02	0.437	N/A	N/A
hsa-miR-4491	310-316	7mer-m8	-0.35	98	0	0	N/A	N/A
hsa-miR-4657	310-316	7mer-m8	-0.34	97	0	0	N/A	N/A

## Sheet: C3
miRNA	Position in the UTR	seed match	context++ score	context++ score percentile	weighted context++ score	conserved branch length	Pct	Predicted relative KD
Conserved sites
No conserved sites found
Poorly conserved sites
hsa-miR-1296-3p	15-21	7mer-m8	-0.16	86	-0.16	0.082	N/A	N/A
hsa-miR-4745-5p	16-22	7mer-m8	-0.24	88	-0.24	0	N/A	N/A
hsa-miR-4481	16-22	7mer-m8	-0.19	88	-0.19	0	N/A	N/A
hsa-miR-122-5p	18-24	7mer-1A	-0.17	91	-0.17	0.012	< 0.1	-2.499
hsa-miR-504-3p	18-24	7mer-1A	-0.08	73	-0.08	0	N/A	N/A
hsa-miR-516b-5p	20-26	7mer-m8	-0.25	93	-0.25	0	N/A	-3.689
hsa-miR-1298-3p	22-28	7mer-1A	-0.2	88	-0.2	0	N/A	N/A
hsa-miR-3126-3p	22-28	7mer-1A	-0.14	84	-0.14	0	N/A	N/A
hsa-miR-127-5p	30-36	7mer-m8	-0.18	90	-0.18	0.635	N/A	N/A
hsa-miR-3928-5p	30-36	7mer-1A	-0.09	81	-0.09	0.082	N/A	N/A
hsa-miR-6806-3p	30-36	7mer-1A	-0.09	80	-0.09	0.082	N/A	N/A
hsa-miR-410-3p	37-43	7mer-m8	-0.02	79	0	0.926	N/A	-2.979
hsa-miR-508-5p	53-59	7mer-m8	-0.15	91	0	0.082	N/A	N/A
hsa-miR-4511	57-63	7mer-m8	-0.02	56	0	0	N/A	N/A
hsa-miR-3133	58-64	7mer-m8	-0.02	80	0	0	N/A	N/A
hsa-miR-4470	62-68	7mer-1A	-0.01	34	0	0	N/A	N/A
hsa-miR-182-5p	63-69	7mer-m8	-0.08	59	0	0.037	< 0.1	-2.270
hsa-miR-642a-5p	69-75	7mer-m8	-0.02	46	0	0	N/A	-2.894
hsa-miR-2276-5p	69-75	7mer-1A	-0.02	40	0	0	N/A	N/A
hsa-miR-6892-3p	69-75	7mer-1A	-0.01	31	0	0	N/A	N/A
hsa-miR-4469	70-77	8mer	-0.03	70	0	0	N/A	N/A
hsa-miR-7113-3p	71-77	7mer-1A	-0.04	58	0	0	N/A	N/A
hsa-miR-6867-3p	71-77	7mer-m8	-0.02	32	0	0	N/A	N/A
hsa-miR-4287	71-77	7mer-1A	-0.01	32	0	0	N/A	N/A
hsa-miR-4685-3p	71-77	7mer-1A	-0.01	31	0	0	N/A	N/A
hsa-miR-6877-3p	75-81	7mer-m8	-0.02	48	0	0	N/A	N/A
hsa-miR-6819-3p	75-81	7mer-m8	-0.02	47	0	0	N/A	N/A
hsa-miR-3157-5p	78-84	7mer-1A	-0.04	41	0	0	N/A	N/A
hsa-miR-205-3p	80-86	7mer-m8	-0.02	69	0	0	N/A	N/A
hsa-miR-876-5p	82-88	7mer-m8	-0.02	51	0	0.126	N/A	-3.010
hsa-miR-3167	82-88	7mer-m8	-0.02	46	0	0.126	N/A	-2.629
hsa-miR-4450	84-91	8mer	-0.08	52	0	0	N/A	N/A
hsa-miR-6857-5p	85-91	7mer-m8	-0.05	55	0	0	N/A	N/A
hsa-miR-8089	86-92	7mer-m8	-0.02	24	0	0.082	N/A	N/A
hsa-miR-4700-5p	86-92	7mer-m8	-0.02	22	0	0.082	N/A	N/A
hsa-miR-4667-5p	86-92	7mer-m8	-0.02	20	0	0.082	N/A	N/A
hsa-miR-4731-5p	87-93	7mer-m8	-0.11	75	0	0	N/A	-2.918
hsa-miR-4505	88-94	7mer-m8	-0.13	73	0	0	N/A	N/A
hsa-miR-5787	88-94	7mer-m8	-0.08	72	0	0	N/A	N/A
hsa-miR-6087	93-100	8mer	-0.23	73	0	0	N/A	N/A
hsa-miR-6765-5p	94-100	7mer-m8	-0.05	72	0	0	N/A	N/A
hsa-miR-3197	94-100	7mer-1A	-0.05	60	0	0	N/A	N/A
hsa-miR-4316	95-101	7mer-m8	-0.07	74	0	0	N/A	N/A
hsa-miR-4710	96-102	7mer-m8	-0.02	37	0	0	N/A	N/A
hsa-miR-125a-3p	98-104	7mer-m8	-0.02	31	0	0.082	N/A	N/A
hsa-miR-3665	99-106	8mer	-0.33	96	-0.01	0	N/A	N/A
hsa-miR-657	100-106	7mer-1A	-0.01	29	0	0	N/A	N/A
hsa-miR-1205	101-107	7mer-m8	-0.18	93	0	0	N/A	N/A
hsa-miR-558	104-111	8mer	-0.23	92	0	0.082	N/A	N/A
hsa-miR-3160-3p	105-111	7mer-1A	-0.1	70	0	0	N/A	N/A
hsa-miR-4487	105-111	7mer-1A	-0.09	64	0	0	N/A	N/A
hsa-miR-4663	107-113	7mer-m8	-0.13	87	0	0.559	N/A	N/A
hsa-miR-3160-3p	109-115	7mer-m8	-0.02	20	0	0	N/A	N/A
hsa-miR-6500-5p	111-117	7mer-1A	-0.16	82	0	0	N/A	N/A
hsa-miR-6874-5p	111-117	7mer-m8	-0.16	82	0	0	N/A	N/A
hsa-miR-4633-3p	111-117	7mer-1A	-0.15	78	0	0	N/A	N/A
hsa-miR-8082	113-119	7mer-m8	-0.1	65	0	0.468	N/A	N/A
hsa-miR-4534	113-119	7mer-m8	-0.03	52	0	0.468	N/A	N/A
hsa-miR-2392	115-122	8mer	-0.18	88	0	0	N/A	N/A
hsa-miR-1265	116-122	7mer-1A	-0.1	81	0	0	N/A	N/A
hsa-miR-5697	120-127	8mer	-0.04	63	0	0	N/A	N/A
hsa-miR-1297	121-128	8mer	-0.03	51	0	0.541	< 0.1	-4.752
hsa-miR-26a-5p	121-128	8mer	-0.03	51	0	0.541	< 0.1	-4.752
hsa-miR-26b-5p	121-128	8mer	-0.03	50	0	0.541	< 0.1	-4.752
hsa-miR-4465	121-128	8mer	-0.03	50	0	0.541	< 0.1	-4.978
hsa-miR-498	123-129	7mer-1A	-0.01	48	0	0	N/A	-3.256
hsa-miR-6086	128-134	7mer-1A	-0.16	92	0	0.082	N/A	N/A
hsa-miR-377-5p	128-134	7mer-1A	-0.2	91	0	0.082	N/A	N/A
hsa-miR-655-5p	128-134	7mer-1A	-0.14	79	0	0	N/A	N/A
hsa-miR-1294	129-135	7mer-m8	-0.14	82	0	0	N/A	-3.421
hsa-miR-4710	130-136	7mer-m8	-0.14	81	0	0	N/A	N/A
hsa-miR-125a-3p	132-138	7mer-m8	-0.12	82	0	0.082	N/A	N/A
hsa-miR-552-3p	133-139	7mer-m8	-0.26	94	-0.01	0	N/A	-3.441
hsa-miR-4471	138-144	7mer-1A	-0.22	89	0	0	N/A	N/A
hsa-miR-8059	138-144	7mer-1A	-0.13	83	0	0	N/A	N/A
hsa-miR-1292-5p	138-144	7mer-1A	-0.12	79	0	0.082	N/A	N/A
hsa-miR-6786-5p	141-147	7mer-m8	-0.28	90	-0.01	0	N/A	N/A
hsa-miR-4746-3p	143-149	7mer-1A	-0.16	75	0	0	N/A	N/A
hsa-miR-4768-3p	153-159	7mer-m8	-0.02	38	0	0	N/A	N/A
hsa-miR-665	154-160	7mer-m8	-0.11	76	0	0.173	N/A	-1.954
hsa-miR-4690-5p	166-173	8mer	-0.06	80	0	0	N/A	N/A
hsa-miR-6165	167-173	7mer-1A	-0.19	91	0	0	N/A	N/A
hsa-miR-6510-5p	167-173	7mer-1A	-0.05	62	0	0	N/A	N/A
hsa-miR-4704-5p	171-177	7mer-m8	-0.02	51	0	0	N/A	N/A
hsa-miR-8064	173-179	7mer-m8	-0.02	30	0	0	N/A	N/A
hsa-miR-3065-3p	176-182	7mer-1A	-0.01	44	0	0	N/A	N/A
hsa-miR-383-3p	176-182	7mer-1A	-0.01	26	0	0	N/A	N/A
hsa-miR-3133	184-190	7mer-1A	-0.01	63	0	0	N/A	N/A
hsa-miR-186-5p	184-190	7mer-1A	-0.01	59	0	0.21	N/A	-1.687
hsa-miR-4744	185-191	7mer-m8	-0.02	30	0	0	N/A	N/A
hsa-miR-212-5p	191-198	8mer	-0.16	86	0	0.037	< 0.1	-3.638
hsa-miR-3189-3p	192-198	7mer-1A	-0.06	61	0	0	N/A	N/A
hsa-miR-4448	194-201	8mer	-0.03	58	0	0	N/A	N/A
hsa-miR-4268	195-201	7mer-1A	-0.03	56	0	0	N/A	N/A
hsa-miR-6772-3p	195-201	7mer-m8	-0.02	27	0	0	N/A	N/A
hsa-miR-5581-3p	199-205	7mer-m8	-0.02	50	0	0	N/A	-4.644
hsa-miR-6872-3p	199-205	7mer-1A	-0.01	28	0	0	N/A	N/A
hsa-miR-4736	205-211	7mer-m8	-0.09	78	0	0	N/A	N/A
hsa-miR-6893-5p	206-212	7mer-m8	-0.02	43	0	0.082	N/A	N/A
hsa-miR-940	206-212	7mer-m8	-0.02	43	0	0.082	N/A	N/A
hsa-miR-6808-5p	206-212	7mer-m8	-0.02	43	0	0.082	N/A	N/A
hsa-miR-1827	207-214	8mer	-0.03	33	0	0	N/A	N/A
hsa-miR-4316	209-215	7mer-m8	-0.04	65	0	0	N/A	N/A
hsa-miR-4710	210-216	7mer-m8	-0.02	37	0	0	N/A	N/A
hsa-miR-125a-3p	212-218	7mer-m8	-0.02	31	0	0.082	N/A	N/A
hsa-miR-3665	213-220	8mer	-0.3	95	0	0	N/A	N/A
hsa-miR-657	214-220	7mer-1A	-0.01	29	0	0	N/A	N/A
hsa-miR-6767-3p	218-224	7mer-m8	-0.05	54	0	0	N/A	N/A
hsa-miR-764	229-235	7mer-m8	-0.02	67	0	0	N/A	N/A
hsa-miR-3665	230-236	7mer-m8	-0.04	39	0	0	N/A	N/A
hsa-miR-3197	235-242	8mer	-0.18	88	0	0	N/A	N/A
hsa-miR-6765-5p	236-242	7mer-m8	-0.05	75	0	0	N/A	N/A
hsa-miR-6087	236-242	7mer-1A	-0.07	28	0	0	N/A	N/A
hsa-miR-4316	237-243	7mer-m8	-0.05	69	0	0	N/A	N/A
hsa-miR-4710	238-244	7mer-m8	-0.05	57	0	0	N/A	N/A
hsa-miR-7854-3p	240-246	7mer-m8	-0.16	84	0	0	N/A	N/A
hsa-miR-6851-5p	241-248	8mer	-0.19	82	0	0	N/A	N/A
hsa-miR-3689d	241-248	8mer	-0.1	74	0	0	N/A	N/A
hsa-miR-4802-5p	243-249	7mer-m8	-0.12	78	0	0	N/A	N/A
hsa-miR-4694-3p	245-251	7mer-m8	-0.02	42	0	0	N/A	N/A
hsa-miR-203a-3p.2	247-253	7mer-m8	-0.02	67	0	0.142	< 0.1	-3.374
hsa-miR-203a-3p.1	247-253	7mer-1A	-0.01	33	0	0.142	< 0.1	-3.229
hsa-miR-125a-3p	251-257	7mer-m8	-0.11	81	0	0	N/A	N/A
hsa-miR-3665	252-259	8mer	-0.4	98	-0.01	0	N/A	N/A
hsa-miR-657	253-259	7mer-1A	-0.01	29	0	0	N/A	N/A
hsa-miR-3944-5p	255-261	7mer-1A	-0.01	38	0	0	N/A	N/A
hsa-miR-143-5p	255-261	7mer-1A	-0.01	28	0	0	N/A	N/A
hsa-miR-648	257-263	7mer-m8	-0.12	82	0	0	N/A	N/A
hsa-miR-574-5p	258-265	8mer	-0.03	31	0	0	N/A	-4.515
hsa-miR-6790-5p	259-265	7mer-m8	-0.02	48	0	0	N/A	N/A
hsa-miR-4658	259-265	7mer-m8	-0.02	48	0	0	N/A	N/A
hsa-miR-3659	259-265	7mer-1A	-0.01	14	0	0	N/A	N/A
hsa-miR-22-3p	268-274	7mer-m8	-0.03	48	0	0.471	< 0.1	-4.461
hsa-miR-558	269-276	8mer	-0.03	56	0	0.082	N/A	N/A
hsa-miR-3160-3p	270-276	7mer-1A	-0.05	45	0	0	N/A	N/A
hsa-miR-4487	270-276	7mer-1A	-0.04	42	0	0	N/A	N/A
hsa-miR-4677-3p	273-279	7mer-m8	-0.02	40	0	0	N/A	-2.303
hsa-miR-7974	275-281	7mer-m8	-0.02	26	0	0	N/A	N/A
hsa-miR-4675	276-282	7mer-m8	-0.02	49	0	0	N/A	N/A
hsa-miR-4741	276-282	7mer-m8	-0.02	33	0	0	N/A	N/A
hsa-miR-185-3p	277-283	7mer-m8	-0.14	58	0	0	N/A	N/A
hsa-miR-6085	278-284	7mer-m8	-0.13	76	0	0	N/A	N/A
hsa-miR-6813-5p	278-284	7mer-m8	-0.07	62	0	0	N/A	N/A
hsa-miR-3179	280-287	8mer	-0.03	42	0	0	N/A	-3.532
hsa-miR-6864-5p	281-287	7mer-m8	-0.02	37	0	0	N/A	N/A
hsa-miR-7515	281-287	7mer-1A	-0.04	36	0	0	N/A	N/A
hsa-miR-7854-3p	285-291	7mer-m8	-0.2	90	0	0	N/A	N/A
hsa-miR-4709-3p	289-295	7mer-m8	-0.02	47	0	0	N/A	N/A
hsa-miR-3605-5p	304-311	8mer	-0.04	38	0	0	N/A	-4.293
hsa-miR-1185-5p	305-311	7mer-1A	-0.05	40	0	0.082	N/A	-3.084
hsa-miR-3679-5p	305-311	7mer-1A	-0.04	31	0	0.082	N/A	-2.676
hsa-miR-4710	307-313	7mer-m8	-0.1	71	0	0	N/A	N/A
hsa-miR-125a-3p	309-315	7mer-m8	-0.12	83	0	0.082	N/A	N/A
hsa-miR-552-3p	310-316	7mer-m8	-0.28	95	0	0	N/A	-3.567
hsa-miR-3163	338-344	7mer-m8	-0.02	65	0	0	N/A	-3.439
hsa-miR-5589-3p	373-380	8mer	-0.03	40	0	0	N/A	N/A
hsa-miR-4793-5p	379-385	7mer-m8	-0.02	34	0	0	N/A	N/A
hsa-miR-5589-3p	383-389	7mer-1A	-0.01	17	0	0	N/A	N/A
hsa-miR-495-3p	391-398	8mer	-0.03	86	0	0.037	N/A	-4.887
hsa-miR-5688	391-398	8mer	-0.03	85	0	0.037	N/A	-5.033
hsa-miR-7-1-3p	392-398	7mer-1A	-0.01	59	0	0	N/A	N/A
hsa-miR-7-2-3p	392-398	7mer-1A	-0.01	59	0	0	N/A	N/A
hsa-miR-194-5p	394-400	7mer-1A	-0.01	23	0	0.142	< 0.1	-3.465
hsa-miR-411-3p	395-402	8mer	-0.03	76	0	0.142	N/A	-5.040
hsa-miR-379-3p	395-402	8mer	-0.03	75	0	0.142	N/A	-4.858
hsa-miR-380-3p	396-402	7mer-1A	-0.01	33	0	0.082	N/A	-3.122
hsa-miR-4495	396-402	7mer-1A	-0.01	21	0	0	N/A	N/A
hsa-miR-192-5p	401-408	8mer	-0.07	70	0	0.037	< 0.1	-4.710
hsa-miR-215-5p	401-408	8mer	-0.07	66	0	0.037	< 0.1	-5.033
hsa-miR-216b-3p	407-413	7mer-m8	-0.02	42	0	0	N/A	N/A
hsa-miR-8064	408-414	7mer-m8	-0.02	30	0	0	N/A	N/A
hsa-miR-183-5p.1	411-417	7mer-m8	-0.04	61	0	0.142	< 0.1	-3.996
hsa-miR-7153-3p	414-420	7mer-m8	-0.02	50	0	0	N/A	N/A
hsa-miR-6776-3p	418-424	7mer-m8	-0.03	53	0	0	N/A	N/A
hsa-miR-497-3p	419-425	7mer-m8	-0.02	68	0	0	N/A	N/A
hsa-miR-4496	422-428	7mer-m8	-0.02	78	0	0	N/A	N/A
hsa-miR-873-5p.2	424-431	8mer	-0.03	30	0	0.126	N/A	-3.195
hsa-miR-4722-5p	425-431	7mer-1A	-0.14	86	0	0	N/A	N/A
hsa-miR-1286	425-431	7mer-1A	-0.01	33	0	0	N/A	-1.889
hsa-miR-4507	437-443	7mer-m8	-0.05	59	0	0	N/A	N/A
hsa-miR-3940-5p	437-443	7mer-m8	-0.02	51	0	0	N/A	N/A
hsa-miR-6800-5p	444-450	7mer-m8	-0.16	82	0	0	N/A	N/A
hsa-miR-548h-3p	451-457	7mer-m8	-0.02	77	0	0	N/A	N/A
hsa-miR-548z	451-457	7mer-m8	-0.02	77	0	0	N/A	N/A
hsa-miR-548d-3p	451-457	7mer-m8	-0.02	77	0	0	N/A	N/A
hsa-miR-548bb-3p	451-457	7mer-m8	-0.02	77	0	0	N/A	N/A
hsa-miR-548ac	451-457	7mer-m8	-0.02	77	0	0	N/A	N/A
hsa-miR-3613-3p	453-459	7mer-m8	-0.02	36	0	0	N/A	N/A
hsa-miR-8485	462-468	7mer-m8	-0.02	40	0	0	N/A	N/A
hsa-miR-548o-3p	467-473	7mer-1A	-0.01	38	0	0.082	N/A	-2.106
hsa-miR-1323	467-473	7mer-1A	-0.01	36	0	0.082	N/A	-2.535
hsa-miR-373-5p	468-474	7mer-m8	-0.02	39	0	0	N/A	N/A
hsa-miR-371b-5p	468-474	7mer-m8	-0.02	38	0	0	N/A	N/A
hsa-miR-616-5p	468-474	7mer-m8	-0.02	34	0	0	N/A	N/A
hsa-miR-5001-3p	473-479	7mer-m8	-0.02	27	0	0	N/A	N/A
hsa-miR-4522	476-482	7mer-m8	-0.02	25	0	0	N/A	N/A
hsa-miR-4432	478-484	7mer-m8	-0.02	52	0	0	N/A	N/A
hsa-miR-589-3p	484-490	7mer-m8	-0.02	30	0	0	N/A	N/A
hsa-miR-1273a	489-495	7mer-m8	-0.13	48	0	0	N/A	N/A
hsa-miR-4649-5p	491-497	7mer-1A	-0.1	31	0	0	N/A	N/A
hsa-miR-6729-5p	491-497	7mer-1A	-0.07	20	0	0	N/A	N/A
hsa-miR-4486	492-498	7mer-m8	-0.02	59	0	0	N/A	N/A
hsa-miR-939-3p	493-499	7mer-m8	-0.02	47	0	0	N/A	N/A
hsa-miR-661	494-500	7mer-m8	-0.02	34	0	0.082	N/A	N/A
hsa-miR-6849-3p	497-504	8mer	-0.03	48	0	0	N/A	N/A
hsa-miR-6720-5p	498-504	7mer-m8	-0.02	34	0	0	N/A	-3.791
hsa-miR-6512-3p	498-504	7mer-m8	-0.02	34	0	0	N/A	-3.791
hsa-miR-766-3p	499-505	7mer-m8	-0.02	43	0	0	N/A	N/A
hsa-miR-508-5p	500-506	7mer-m8	-0.02	33	0	0.082	N/A	N/A
hsa-miR-7703	503-509	7mer-m8	-0.02	41	0	0	N/A	N/A
hsa-miR-4793-3p	504-510	7mer-m8	-0.02	36	0	0	N/A	N/A
hsa-miR-1273g-3p	507-513	7mer-m8	-0.07	66	0	0	N/A	N/A
hsa-miR-4252	508-515	8mer	-0.03	53	0	0	N/A	N/A
hsa-miR-1227-3p	510-517	8mer	-0.03	44	0	0	N/A	N/A
hsa-miR-550b-2-5p	512-518	7mer-1A	-0.01	20	0	0	N/A	N/A
hsa-miR-5186	516-522	7mer-m8	-0.02	34	0	0	N/A	N/A
hsa-miR-4537	521-528	8mer	-0.1	42	0	0	N/A	N/A
hsa-miR-6499-3p	527-533	7mer-1A	-0.01	23	0	0	N/A	N/A
hsa-miR-455-3p.2	528-534	7mer-1A	-0.01	46	0	0.14	< 0.1	-3.394
hsa-miR-6516-5p	528-534	7mer-m8	-0.02	34	0	0	N/A	N/A
hsa-miR-6086	532-538	7mer-m8	-0.02	35	0	0	N/A	N/A
hsa-miR-377-5p	532-538	7mer-m8	-0.02	22	0	0	N/A	N/A
hsa-miR-6851-5p	534-540	7mer-1A	-0.11	60	0	0	N/A	N/A
hsa-miR-3689d	534-540	7mer-1A	-0.03	46	0	0	N/A	N/A
hsa-miR-7847-3p	535-541	7mer-m8	-0.04	40	0	0	N/A	N/A
hsa-miR-6880-5p	536-542	7mer-m8	-0.02	22	0	0	N/A	N/A
hsa-miR-6134	538-544	7mer-m8	-0.02	31	0	0	N/A	N/A
hsa-miR-3689d	539-545	7mer-m8	-0.02	35	0	0	N/A	N/A
hsa-miR-6851-5p	539-545	7mer-m8	-0.02	22	0	0	N/A	N/A
hsa-miR-6799-5p	540-546	7mer-m8	-0.02	53	0	0	N/A	N/A
hsa-miR-1247-3p	543-549	7mer-m8	-0.12	54	0	0	N/A	N/A
hsa-miR-3614-5p	552-558	7mer-1A	-0.01	28	0	0	N/A	-3.054
hsa-miR-6500-3p	552-558	7mer-1A	-0.01	26	0	0	N/A	N/A
hsa-miR-34b-3p	554-560	7mer-m8	-0.02	40	0	0.082	N/A	N/A
hsa-miR-4768-3p	560-566	7mer-m8	-0.02	38	0	0.082	N/A	N/A
hsa-miR-4722-5p	561-567	7mer-m8	-0.09	74	0	0	N/A	N/A
hsa-miR-6808-5p	563-569	7mer-m8	-0.02	43	0	0.082	N/A	N/A
hsa-miR-940	563-569	7mer-m8	-0.02	43	0	0.082	N/A	N/A
hsa-miR-6893-5p	563-569	7mer-m8	-0.02	43	0	0.082	N/A	N/A
hsa-miR-3714	564-571	8mer	-0.03	68	0	0	N/A	N/A
hsa-miR-124-3p.1	565-571	7mer-1A	-0.01	43	0	0.033	< 0.1	-2.043
hsa-miR-3910	565-571	7mer-1A	-0.01	30	0	0	N/A	N/A
hsa-miR-506-3p	565-571	7mer-m8	-0.02	19	0	0.033	< 0.1	-2.648
hsa-miR-124-3p.2	565-571	7mer-m8	-0.02	11	0	0.033	< 0.1	-2.083
hsa-miR-3975	570-576	7mer-m8	-0.02	34	0	0	N/A	N/A
hsa-miR-4695-5p	572-578	7mer-m8	-0.14	83	0	0	N/A	N/A
hsa-miR-4459	573-580	8mer	-0.03	58	0	0	N/A	N/A
hsa-miR-4433a-3p	574-580	7mer-1A	-0.01	39	0	0	N/A	N/A
hsa-miR-4768-3p	574-580	7mer-1A	-0.01	29	0	0.082	N/A	N/A
hsa-miR-3664-3p	575-581	7mer-m8	-0.02	33	0	0	N/A	N/A
hsa-miR-510-5p	576-583	8mer	-0.03	47	0	0	N/A	-4.211
hsa-miR-512-5p	577-583	7mer-1A	-0.03	62	0	0.082	N/A	N/A
hsa-miR-1224-3p	583-590	8mer	-0.03	54	0	0	N/A	N/A
hsa-miR-1260b	584-590	7mer-m8	-0.06	53	0	0	N/A	N/A
hsa-miR-1260a	584-590	7mer-m8	-0.06	53	0	0	N/A	N/A
hsa-miR-6720-3p	594-600	7mer-m8	-0.14	48	0	0	N/A	N/A
hsa-miR-566	595-601	7mer-m8	-0.14	72	0	0	N/A	N/A
hsa-miR-6499-5p	597-603	7mer-m8	-0.21	66	0	0	N/A	N/A
hsa-miR-4767	598-604	7mer-m8	-0.12	57	0	0	N/A	N/A
hsa-miR-1908-5p	600-606	7mer-1A	-0.04	30	0	0	N/A	-3.571
hsa-miR-663a	600-606	7mer-1A	-0.05	29	0	0	N/A	-3.054
hsa-miR-6787-5p	600-606	7mer-1A	-0.01	7	0	0	N/A	-4.060
hsa-miR-6815-5p	603-609	7mer-m8	-0.02	41	0	0	N/A	N/A
hsa-miR-6865-5p	603-609	7mer-m8	-0.02	40	0	0	N/A	N/A
hsa-miR-4761-5p	605-611	7mer-m8	-0.02	33	0	0	N/A	-2.282
hsa-miR-6809-5p	607-613	7mer-m8	-0.02	29	0	0	N/A	N/A
hsa-miR-4742-5p	609-615	7mer-m8	-0.02	36	0	0	N/A	N/A
hsa-miR-4645-5p	610-616	7mer-m8	-0.02	32	0	0.082	N/A	N/A
hsa-miR-4673	610-616	7mer-m8	-0.02	28	0	0.082	N/A	N/A
hsa-miR-3130-5p	613-619	7mer-1A	-0.07	76	0	0	N/A	N/A
hsa-miR-4482-5p	613-619	7mer-1A	-0.05	69	0	0	N/A	N/A
hsa-miR-1295b-5p	613-619	7mer-1A	-0.06	64	0	0	N/A	N/A
hsa-miR-1912	613-619	7mer-1A	-0.01	12	0	0	N/A	N/A
hsa-miR-5591-3p	614-620	7mer-1A	-0.03	37	0	0	N/A	N/A
hsa-miR-4684-5p	635-641	7mer-m8	-0.02	48	0	0	N/A	N/A
hsa-miR-340-3p	638-644	7mer-m8	-0.12	40	0	0	N/A	N/A
hsa-miR-6827-3p	638-644	7mer-m8	-0.09	34	0	0	N/A	N/A
hsa-miR-6771-3p	643-649	7mer-m8	-0.02	52	0	0	N/A	N/A
hsa-miR-548s	657-663	7mer-m8	-0.02	25	0	0	N/A	N/A
hsa-miR-3926	657-663	7mer-1A	-0.01	10	0	0	N/A	N/A
hsa-miR-3190-5p	658-664	7mer-m8	-0.02	21	0	0	N/A	N/A
hsa-miR-6849-3p	663-669	7mer-m8	-0.02	29	0	0	N/A	N/A
hsa-miR-4433a-3p	676-683	8mer	-0.03	66	0	0.01	N/A	N/A
hsa-miR-4768-3p	677-683	7mer-1A	-0.04	61	0	0.082	N/A	N/A
hsa-miR-4459	677-683	7mer-1A	-0.02	44	0	0	N/A	N/A
hsa-miR-4772-5p	679-685	7mer-m8	-0.09	61	0	0	N/A	N/A
hsa-miR-383-5p.2	680-686	7mer-m8	-0.02	49	0	0.144	< 0.1	-3.489
hsa-miR-4767	696-702	7mer-m8	-0.13	59	0	0	N/A	N/A
hsa-miR-6799-5p	708-714	7mer-1A	-0.02	51	0	0	N/A	N/A
hsa-miR-149-3p	708-714	7mer-1A	-0.04	44	0	0	N/A	N/A
hsa-miR-3689b-3p	708-715	8mer	-0.03	41	0	0.082	N/A	N/A
hsa-miR-3689c	708-715	8mer	-0.03	41	0	0.082	N/A	N/A
hsa-miR-3689a-3p	708-715	8mer	-0.03	41	0	0.082	N/A	N/A
hsa-miR-30b-3p	708-715	8mer	-0.03	40	0	0.082	N/A	N/A
hsa-miR-6779-5p	708-715	8mer	-0.03	39	0	0.082	N/A	N/A
hsa-miR-1273h-5p	708-715	8mer	-0.03	37	0	0.082	N/A	N/A
hsa-miR-6780a-5p	708-715	8mer	-0.03	36	0	0.082	N/A	N/A
hsa-miR-6883-5p	708-714	7mer-1A	-0.01	25	0	0	N/A	N/A
hsa-miR-6785-5p	708-714	7mer-1A	-0.01	25	0	0	N/A	N/A
hsa-miR-4728-5p	708-714	7mer-1A	-0.01	22	0	0	N/A	N/A
hsa-miR-7106-5p	708-714	7mer-1A	-0.01	19	0	0	N/A	N/A
hsa-miR-887-5p	709-716	8mer	-0.03	38	0	0	N/A	N/A
hsa-miR-30c-1-3p	709-715	7mer-1A	-0.01	23	0	0	N/A	N/A
hsa-miR-30c-2-3p	709-715	7mer-1A	-0.01	22	0	0	N/A	N/A
hsa-miR-6788-5p	709-715	7mer-1A	-0.01	22	0	0	N/A	N/A
hsa-miR-3122	710-716	7mer-1A	-0.01	41	0	0.082	N/A	N/A
hsa-miR-3913-5p	710-716	7mer-1A	-0.01	35	0	0.082	N/A	N/A
hsa-miR-6513-5p	710-716	7mer-1A	-0.01	25	0	0	N/A	N/A
hsa-miR-450a-1-3p	710-716	7mer-1A	-0.01	15	0	0.082	N/A	N/A
hsa-miR-383-3p	716-722	7mer-m8	-0.02	34	0	0	N/A	N/A
hsa-miR-7977	719-725	7mer-m8	-0.02	47	0	0	N/A	N/A
hsa-miR-4284	734-741	8mer	-0.03	65	0	0	N/A	N/A
hsa-miR-24-3p	735-741	7mer-1A	-0.01	25	0	0.233	< 0.1	-2.163
hsa-miR-4455	743-750	8mer	-0.09	46	0	0	N/A	N/A
hsa-miR-6772-5p	744-750	7mer-1A	-0.1	59	0	0	N/A	N/A
hsa-miR-609	744-750	7mer-1A	-0.08	56	0	0.088	N/A	N/A
hsa-miR-6776-5p	745-751	7mer-m8	-0.04	55	0	0	N/A	N/A
hsa-miR-5589-5p	746-752	7mer-m8	-0.02	56	0	0	N/A	N/A
hsa-miR-5787	747-753	7mer-m8	-0.15	87	0	0	N/A	N/A
hsa-miR-4505	747-753	7mer-m8	-0.21	87	0	0	N/A	N/A
hsa-miR-762	748-754	7mer-m8	-0.06	59	0	0.082	N/A	N/A
hsa-miR-4492	748-754	7mer-m8	-0.05	59	0	0.082	N/A	N/A
hsa-miR-4498	748-754	7mer-m8	-0.1	58	0	0.082	N/A	N/A
hsa-miR-5001-5p	748-754	7mer-m8	-0.1	57	0	0.082	N/A	N/A
hsa-miR-185-3p	749-755	7mer-m8	-0.08	42	0	0.082	N/A	N/A
hsa-miR-6848-5p	750-756	7mer-m8	-0.17	67	0	0	N/A	N/A
hsa-miR-6846-5p	750-756	7mer-m8	-0.15	63	0	0	N/A	N/A
hsa-miR-6805-5p	751-758	8mer	-0.27	86	0	0	N/A	N/A
hsa-miR-6794-5p	752-758	7mer-1A	-0.28	89	0	0	N/A	N/A
hsa-miR-4716-3p	752-758	7mer-1A	-0.24	84	0	0	N/A	N/A
hsa-miR-6732-5p	752-758	7mer-1A	-0.11	69	0	0	N/A	N/A
hsa-miR-4278	752-758	7mer-m8	-0.14	61	0	0	N/A	N/A
hsa-miR-708-3p	763-769	7mer-1A	-0.02	23	0	0.082	N/A	N/A
hsa-miR-3690	774-781	8mer	-0.09	80	0	0	N/A	-4.715
hsa-miR-4254	775-781	7mer-1A	-0.01	33	0	0	N/A	N/A
hsa-miR-4793-5p	777-783	7mer-m8	-0.02	34	0	0	N/A	N/A
hsa-miR-324-5p	779-785	7mer-1A	-0.01	20	0	0.233	N/A	-3.189
hsa-miR-5700	781-788	8mer	-0.03	62	0	0	N/A	N/A
hsa-miR-6124	792-798	7mer-m8	-0.02	69	0	0	N/A	N/A
hsa-miR-4668-5p	793-799	7mer-m8	-0.02	23	0	0	N/A	N/A
hsa-miR-5584-5p	794-801	8mer	-0.03	48	0	0	N/A	N/A
hsa-miR-6750-5p	795-801	7mer-1A	-0.01	47	0	0	N/A	N/A
hsa-miR-6822-5p	795-801	7mer-1A	-0.01	47	0	0	N/A	N/A
hsa-miR-9500	795-801	7mer-1A	-0.02	36	0	0	N/A	N/A
hsa-miR-3162-5p	796-802	7mer-1A	-0.05	35	0	0	N/A	N/A
hsa-miR-6878-5p	805-811	7mer-m8	-0.07	53	0	0.082	N/A	N/A
hsa-miR-6760-5p	806-812	7mer-m8	-0.1	75	0	0	N/A	N/A
hsa-miR-4270	807-813	7mer-m8	-0.09	73	0	0	N/A	N/A
hsa-miR-4441	807-813	7mer-m8	-0.06	64	0	0	N/A	N/A
hsa-miR-6754-5p	807-813	7mer-m8	-0.05	59	0	0	N/A	N/A
hsa-miR-6510-5p	809-815	7mer-m8	-0.07	70	0	0	N/A	N/A
hsa-miR-6081	811-817	7mer-m8	-0.07	48	0	0	N/A	N/A
hsa-miR-6090	813-819	7mer-1A	-0.09	77	0	0	N/A	N/A
hsa-miR-920	813-819	7mer-1A	-0.1	74	0	0.088	N/A	N/A
hsa-miR-4300	813-819	7mer-1A	-0.12	71	0	0.088	N/A	N/A
hsa-miR-6726-5p	813-819	7mer-1A	-0.13	69	0	0.088	N/A	N/A
hsa-miR-5591-5p	813-819	7mer-1A	-0.11	67	0	0.088	N/A	N/A
hsa-miR-6827-5p	813-819	7mer-1A	-0.05	48	0	0.082	N/A	N/A
hsa-miR-30c-1-3p	814-820	7mer-1A	-0.07	72	0	0	N/A	N/A
hsa-miR-30c-2-3p	814-820	7mer-1A	-0.06	64	0	0	N/A	N/A
hsa-miR-6779-5p	814-820	7mer-1A	-0.1	63	0	0.082	N/A	N/A
hsa-miR-3689b-3p	814-820	7mer-1A	-0.09	63	0	0.082	N/A	N/A
hsa-miR-3689c	814-820	7mer-1A	-0.09	63	0	0.082	N/A	N/A
hsa-miR-6788-5p	814-820	7mer-1A	-0.06	62	0	0	N/A	N/A
hsa-miR-3689a-3p	814-820	7mer-1A	-0.07	60	0	0.082	N/A	N/A
hsa-miR-6780a-5p	814-820	7mer-1A	-0.08	59	0	0.082	N/A	N/A
hsa-miR-30b-3p	814-820	7mer-1A	-0.07	59	0	0.082	N/A	N/A
hsa-miR-1273h-5p	814-820	7mer-1A	-0.09	58	0	0.082	N/A	N/A
hsa-miR-887-5p	814-820	7mer-m8	-0.05	57	0	0	N/A	N/A
hsa-miR-543	819-825	7mer-1A	-0.01	53	0	0.126	N/A	-1.231
hsa-miR-3143	819-825	7mer-m8	-0.02	43	0	0	N/A	N/A
hsa-miR-1245b-3p	835-842	8mer	-0.06	66	0	0	N/A	N/A
hsa-miR-3942-3p	837-843	7mer-m8	-0.02	55	0	0	N/A	N/A
hsa-miR-5100	837-843	7mer-1A	-0.01	38	0	0	N/A	N/A
hsa-miR-892c-5p	838-844	7mer-m8	-0.02	32	0	0.088	N/A	-3.539
hsa-miR-4468	851-857	7mer-1A	-0.06	52	0	0	N/A	N/A
hsa-miR-4433b-3p	856-862	7mer-m8	-0.08	73	0	0	N/A	N/A
hsa-miR-6847-5p	859-865	7mer-m8	-0.02	31	0	0	N/A	N/A
hsa-miR-2467-3p	860-867	8mer	-0.03	44	0	0	N/A	-4.221
hsa-miR-3678-3p	861-867	7mer-m8	-0.02	38	0	0	N/A	N/A
hsa-miR-6804-5p	866-873	8mer	-0.12	59	0	0	N/A	N/A
hsa-miR-7160-5p	869-875	7mer-m8	-0.03	42	0	0	N/A	N/A
hsa-miR-1207-3p	872-878	7mer-1A	-0.08	76	0	0.01	N/A	N/A
hsa-miR-4320	877-883	7mer-1A	-0.03	53	0	0	N/A	N/A
hsa-miR-1246	878-884	7mer-m8	-0.02	29	0	0.01	N/A	N/A
hsa-miR-490-5p	879-885	7mer-m8	-0.07	70	0	0	N/A	N/A
hsa-miR-4802-3p	880-887	8mer	-0.03	34	0	0	N/A	N/A
hsa-miR-942-3p	881-887	7mer-1A	-0.01	40	0	0	N/A	N/A
hsa-miR-1273d	887-893	7mer-m8	-0.02	55	0	0	N/A	N/A
hsa-miR-548as-3p	889-895	7mer-m8	-0.07	84	0	0	N/A	N/A
hsa-miR-548h-3p	890-896	7mer-m8	-0.02	77	0	0.082	N/A	N/A
hsa-miR-548z	890-896	7mer-m8	-0.02	77	0	0.082	N/A	N/A
hsa-miR-548ac	890-896	7mer-m8	-0.02	77	0	0.082	N/A	N/A
hsa-miR-548bb-3p	890-896	7mer-m8	-0.02	77	0	0.082	N/A	N/A
hsa-miR-548d-3p	890-896	7mer-m8	-0.02	77	0	0.082	N/A	N/A
hsa-miR-3065-5p	894-900	7mer-m8	-0.02	24	0	0	N/A	N/A
hsa-miR-3529-3p	895-901	7mer-m8	-0.02	29	0	0	N/A	N/A
hsa-miR-3529-3p	898-904	7mer-m8	-0.02	29	0	0	N/A	N/A
hsa-miR-3529-3p	901-907	7mer-m8	-0.02	29	0	0	N/A	N/A
hsa-miR-548as-3p	919-925	7mer-m8	-0.12	91	0	0	N/A	N/A
hsa-miR-548ac	920-926	7mer-m8	-0.02	77	0	0.082	N/A	N/A
hsa-miR-548h-3p	920-926	7mer-m8	-0.02	77	0	0.082	N/A	N/A
hsa-miR-548bb-3p	920-926	7mer-m8	-0.02	77	0	0.082	N/A	N/A
hsa-miR-548d-3p	920-926	7mer-m8	-0.02	77	0	0.082	N/A	N/A
hsa-miR-548z	920-926	7mer-m8	-0.02	77	0	0.082	N/A	N/A
hsa-miR-3613-3p	949-956	8mer	-0.03	62	0	0	N/A	N/A
hsa-miR-373-5p	951-958	8mer	-0.03	57	0	0.01	N/A	N/A
hsa-miR-371b-5p	951-958	8mer	-0.03	57	0	0.01	N/A	N/A
hsa-miR-616-5p	951-958	8mer	-0.03	52	0	0.01	N/A	N/A
hsa-miR-371a-5p	952-958	7mer-1A	-0.01	41	0	0.145	N/A	-3.162
hsa-miR-372-5p	952-958	7mer-1A	-0.01	34	0	0	N/A	N/A
hsa-miR-4738-3p	962-968	7mer-1A	-0.01	29	0	0	N/A	N/A
hsa-miR-5586-3p	966-972	7mer-m8	-0.02	24	0	0	N/A	N/A
hsa-miR-1273c	972-978	7mer-m8	-0.02	1	0	0	N/A	N/A
hsa-miR-1273a	973-979	7mer-m8	-0.06	19	0	0.01	N/A	N/A
hsa-miR-6729-5p	975-981	7mer-1A	-0.09	26	0	0	N/A	N/A
hsa-miR-4649-5p	975-981	7mer-1A	-0.08	21	0	0	N/A	N/A
hsa-miR-4486	976-982	7mer-m8	-0.02	59	0	0	N/A	N/A
hsa-miR-939-3p	977-983	7mer-m8	-0.02	47	0	0	N/A	N/A
hsa-miR-661	978-984	7mer-m8	-0.02	29	0	0.01	N/A	N/A
hsa-miR-6849-3p	981-988	8mer	-0.03	48	0	0	N/A	N/A
hsa-miR-6512-3p	982-988	7mer-m8	-0.02	34	0	0	N/A	-3.791
hsa-miR-6720-5p	982-988	7mer-m8	-0.02	34	0	0	N/A	-3.791
hsa-miR-766-3p	983-989	7mer-m8	-0.02	43	0	0.01	N/A	N/A
hsa-miR-508-5p	984-990	7mer-m8	-0.02	33	0	0	N/A	N/A
hsa-miR-7703	987-994	8mer	-0.03	58	0	0	N/A	N/A
hsa-miR-4325	988-994	7mer-1A	-0.01	31	0	0	N/A	N/A
hsa-miR-92b-3p	989-995	7mer-m8	-0.02	55	0	0.222	< 0.1	-4.175
hsa-miR-92a-3p	989-995	7mer-m8	-0.02	54	0	0.222	< 0.1	-4.087
hsa-miR-25-3p	989-995	7mer-m8	-0.02	52	0	0.222	< 0.1	-4.687
hsa-miR-32-5p	989-995	7mer-m8	-0.02	49	0	0.222	< 0.1	-3.899
hsa-miR-363-3p	989-995	7mer-m8	-0.02	47	0	0.222	< 0.1	-4.914
hsa-miR-367-3p	989-995	7mer-m8	-0.02	46	0	0.222	< 0.1	-4.738
hsa-miR-1292-3p	996-1002	7mer-1A	-0.13	43	0	0	N/A	N/A
hsa-miR-4537	1005-1012	8mer	-0.05	13	0	0	N/A	N/A
hsa-miR-128-3p	1011-1018	8mer	-0.03	56	0	0.138	< 0.1	-4.305
hsa-miR-216a-3p	1011-1018	8mer	-0.03	54	0	0.138	< 0.1	-4.403
hsa-miR-3681-3p	1011-1018	8mer	-0.03	53	0	0.138	< 0.1	-4.176
hsa-miR-27a-3p	1012-1018	7mer-m8	-0.02	47	0	0.138	< 0.1	-2.691
hsa-miR-27b-3p	1012-1018	7mer-m8	-0.02	47	0	0.138	< 0.1	-2.691
hsa-miR-1914-3p	1018-1024	7mer-m8	-0.02	39	0	0	N/A	-4.812
hsa-miR-6738-5p	1018-1024	7mer-m8	-0.02	25	0	0	N/A	-2.838
hsa-miR-5194	1018-1024	7mer-m8	-0.02	24	0	0	N/A	-3.335
hsa-miR-4779	1020-1026	7mer-m8	-0.02	46	0	0	N/A	N/A
hsa-miR-765	1022-1028	7mer-m8	-0.02	27	0	0	N/A	N/A
hsa-miR-4459	1024-1030	7mer-m8	-0.02	45	0	0	N/A	N/A
hsa-miR-665	1025-1031	7mer-m8	-0.02	32	0	0.138	N/A	-2.439
hsa-miR-6840-3p	1026-1032	7mer-m8	-0.02	49	0	0	N/A	N/A
hsa-miR-4768-3p	1043-1049	7mer-m8	-0.02	38	0	0.082	N/A	N/A
hsa-miR-4722-5p	1044-1050	7mer-m8	-0.06	64	0	0	N/A	N/A
hsa-miR-6808-5p	1046-1052	7mer-m8	-0.02	43	0	0.082	N/A	N/A
hsa-miR-6893-5p	1046-1052	7mer-m8	-0.02	43	0	0.082	N/A	N/A
hsa-miR-940	1046-1052	7mer-m8	-0.02	43	0	0.082	N/A	N/A
hsa-miR-1827	1047-1054	8mer	-0.03	33	0	0	N/A	N/A
hsa-miR-4649-3p	1049-1055	7mer-m8	-0.05	70	0	0	N/A	N/A
hsa-miR-7160-5p	1050-1056	7mer-m8	-0.02	31	0	0	N/A	N/A
hsa-miR-4419b	1052-1058	7mer-m8	-0.02	54	0	0	N/A	N/A
hsa-miR-4478	1052-1058	7mer-m8	-0.02	54	0	0	N/A	N/A
hsa-miR-3929	1052-1058	7mer-m8	-0.02	54	0	0	N/A	N/A
hsa-miR-6884-5p	1053-1059	7mer-m8	-0.03	34	0	0.227	N/A	-4.547
hsa-miR-485-5p	1053-1059	7mer-m8	-0.02	29	0	0.227	N/A	-4.009
hsa-miR-6746-5p	1057-1063	7mer-1A	-0.14	62	0	0	N/A	-3.042
hsa-miR-6771-5p	1057-1063	7mer-m8	-0.08	30	0	0	N/A	N/A
hsa-miR-5690	1064-1070	7mer-m8	-0.02	43	0	0	N/A	N/A
hsa-miR-140-3p.2	1068-1074	7mer-m8	-0.02	39	0	0.033	< 0.1	-4.088
hsa-miR-6776-3p	1070-1076	7mer-1A	-0.01	36	0	0	N/A	N/A
hsa-miR-6514-3p	1076-1082	7mer-m8	-0.02	42	0	0	N/A	N/A
hsa-miR-214-5p	1076-1082	7mer-1A	-0.01	32	0	0.033	< 0.1	-4.737
hsa-miR-6811-3p	1076-1082	7mer-1A	-0.01	23	0	0	N/A	N/A
hsa-miR-550a-3-5p	1077-1084	8mer	-0.03	28	0	0	N/A	N/A
hsa-miR-550a-5p	1077-1084	8mer	-0.03	28	0	0	N/A	N/A
hsa-miR-1271-3p	1077-1084	8mer	-0.03	26	0	0	N/A	N/A
hsa-miR-550b-2-5p	1078-1084	7mer-m8	-0.02	29	0	0	N/A	N/A
hsa-miR-3934-5p	1093-1099	7mer-m8	-0.02	47	0	0	N/A	N/A
hsa-miR-6858-3p	1097-1103	7mer-1A	-0.01	50	0	0	N/A	N/A
hsa-miR-4676-5p	1097-1103	7mer-1A	-0.01	44	0	0	N/A	N/A
hsa-miR-575	1097-1103	7mer-1A	-0.01	43	0	0	N/A	N/A
hsa-miR-4662a-5p	1098-1104	7mer-1A	-0.01	6	0	0	N/A	-3.876
hsa-miR-548c-3p	1112-1118	7mer-1A	-0.01	57	0	0	N/A	N/A
hsa-miR-520f-5p	1119-1125	7mer-1A	-0.01	20	0	0	N/A	N/A
hsa-miR-340-3p	1122-1128	7mer-m8	-0.12	40	0	0	N/A	N/A
hsa-miR-6827-3p	1122-1128	7mer-m8	-0.1	36	0	0	N/A	N/A
hsa-miR-6771-3p	1127-1133	7mer-m8	-0.02	52	0	0	N/A	N/A
hsa-miR-3190-5p	1143-1149	7mer-1A	-0.04	44	0	0	N/A	N/A
hsa-miR-3176	1143-1149	7mer-1A	-0.01	28	0	0	N/A	N/A
hsa-miR-3922-3p	1143-1149	7mer-1A	-0.01	27	0	0	N/A	N/A
hsa-miR-4433a-3p	1160-1167	8mer	-0.03	66	0	0	N/A	N/A
hsa-miR-4459	1161-1167	7mer-1A	-0.01	37	0	0	N/A	N/A
hsa-miR-4768-3p	1161-1167	7mer-1A	-0.01	33	0	0.082	N/A	N/A
hsa-miR-7162-3p	1167-1173	7mer-m8	-0.02	52	0	0	N/A	N/A
hsa-miR-544b	1168-1174	7mer-m8	-0.02	33	0	0	N/A	N/A
hsa-miR-3622b-3p	1170-1177	8mer	-0.03	51	0	0	N/A	N/A
hsa-miR-3622a-3p	1170-1177	8mer	-0.03	47	0	0	N/A	N/A
hsa-miR-6765-3p	1171-1177	7mer-1A	-0.01	38	0	0	N/A	N/A
hsa-miR-1288-5p	1175-1181	7mer-m8	-0.02	30	0	0	N/A	N/A
hsa-miR-7112-5p	1179-1185	7mer-m8	-0.09	40	0	0	N/A	N/A
hsa-miR-6087	1183-1189	7mer-m8	-0.02	9	0	0	N/A	N/A
hsa-miR-6089	1189-1195	7mer-m8	-0.02	51	0	0	N/A	N/A
hsa-miR-3689b-3p	1192-1199	8mer	-0.03	41	0	0.082	N/A	N/A
hsa-miR-3689a-3p	1192-1199	8mer	-0.03	41	0	0.082	N/A	N/A
hsa-miR-3689c	1192-1199	8mer	-0.03	41	0	0.082	N/A	N/A
hsa-miR-30b-3p	1192-1199	8mer	-0.03	40	0	0.082	N/A	N/A
hsa-miR-6779-5p	1192-1199	8mer	-0.03	39	0	0.082	N/A	N/A
hsa-miR-1273h-5p	1192-1199	8mer	-0.03	37	0	0.082	N/A	N/A
hsa-miR-6780a-5p	1192-1199	8mer	-0.03	36	0	0.082	N/A	N/A
hsa-miR-6799-5p	1192-1198	7mer-1A	-0.01	35	0	0	N/A	N/A
hsa-miR-149-3p	1192-1198	7mer-1A	-0.01	28	0	0	N/A	N/A
hsa-miR-6785-5p	1192-1198	7mer-1A	-0.01	25	0	0	N/A	N/A
hsa-miR-6883-5p	1192-1198	7mer-1A	-0.01	25	0	0	N/A	N/A
hsa-miR-4728-5p	1192-1198	7mer-1A	-0.01	22	0	0	N/A	N/A
hsa-miR-7106-5p	1192-1198	7mer-1A	-0.01	19	0	0	N/A	N/A
hsa-miR-887-5p	1193-1200	8mer	-0.03	38	0	0	N/A	N/A
hsa-miR-30c-1-3p	1193-1199	7mer-1A	-0.01	23	0	0	N/A	N/A
hsa-miR-6788-5p	1193-1199	7mer-1A	-0.01	22	0	0	N/A	N/A
hsa-miR-30c-2-3p	1193-1199	7mer-1A	-0.01	22	0	0	N/A	N/A
hsa-miR-3122	1194-1200	7mer-1A	-0.01	41	0	0.082	N/A	N/A
hsa-miR-3913-5p	1194-1200	7mer-1A	-0.01	35	0	0.082	N/A	N/A
hsa-miR-6513-5p	1194-1200	7mer-1A	-0.01	25	0	0	N/A	N/A
hsa-miR-450a-1-3p	1194-1200	7mer-1A	-0.01	15	0	0.082	N/A	N/A
hsa-miR-383-3p	1200-1206	7mer-m8	-0.02	34	0	0	N/A	N/A
hsa-miR-7977	1203-1209	7mer-m8	-0.02	47	0	0	N/A	N/A
hsa-miR-4284	1218-1224	7mer-m8	-0.02	55	0	0	N/A	N/A
hsa-miR-2467-5p	1220-1226	7mer-m8	-0.02	58	0	0	N/A	N/A
hsa-miR-564	1226-1232	7mer-m8	-0.09	41	0	0	N/A	N/A
hsa-miR-6775-5p	1229-1235	7mer-m8	-0.14	59	0	0	N/A	N/A
hsa-miR-5090	1229-1235	7mer-m8	-0.08	27	0	0	N/A	N/A
hsa-miR-744-5p	1230-1236	7mer-m8	-0.22	75	0	0.049	N/A	-4.089
hsa-miR-1908-5p	1231-1238	8mer	-0.16	63	0	0	N/A	-4.456
hsa-miR-663a	1231-1238	8mer	-0.16	62	0	0	N/A	-4.591
hsa-miR-6787-5p	1231-1238	8mer	-0.15	61	0	0	N/A	-4.951
hsa-miR-504-5p.1	1236-1242	7mer-m8	-0.02	44	0	0.284	N/A	-3.369
hsa-miR-6732-3p	1237-1243	7mer-m8	-0.02	32	0	0	N/A	N/A
hsa-miR-548as-3p	1239-1245	7mer-m8	-0.02	64	0	0	N/A	N/A
hsa-miR-548h-3p	1240-1246	7mer-m8	-0.02	77	0	0	N/A	N/A
hsa-miR-548bb-3p	1240-1246	7mer-m8	-0.02	77	0	0	N/A	N/A
hsa-miR-548ac	1240-1246	7mer-m8	-0.02	77	0	0	N/A	N/A
hsa-miR-548d-3p	1240-1246	7mer-m8	-0.02	77	0	0	N/A	N/A
hsa-miR-548z	1240-1246	7mer-m8	-0.02	77	0	0	N/A	N/A
hsa-miR-3613-3p	1242-1248	7mer-m8	-0.02	36	0	0	N/A	N/A
hsa-miR-3605-5p	1263-1270	8mer	-0.03	34	0	0	N/A	-5.212
hsa-miR-1185-5p	1264-1270	7mer-1A	-0.01	9	0	0	N/A	-3.519
hsa-miR-3679-5p	1264-1270	7mer-1A	-0.01	9	0	0	N/A	-3.158
hsa-miR-4710	1266-1272	7mer-m8	-0.02	37	0	0	N/A	N/A
hsa-miR-125a-3p	1268-1274	7mer-m8	-0.02	31	0	0	N/A	N/A
hsa-miR-4640-5p	1272-1278	7mer-m8	-0.17	73	0	0	N/A	-4.139
hsa-miR-4726-5p	1272-1278	7mer-m8	-0.15	66	0	0	N/A	-4.092
hsa-miR-6845-5p	1273-1280	8mer	-0.13	61	0	0.082	N/A	N/A
hsa-miR-6762-5p	1273-1280	8mer	-0.12	55	0	0.082	N/A	N/A
hsa-miR-1227-5p	1274-1281	8mer	-0.15	83	0	0.082	N/A	N/A
hsa-miR-128-1-5p	1274-1280	7mer-1A	-0.14	70	0	0.082	N/A	N/A
hsa-miR-128-2-5p	1274-1280	7mer-1A	-0.08	68	0	0.082	N/A	N/A
hsa-miR-4260	1275-1281	7mer-m8	-0.08	64	0	0	N/A	N/A
hsa-miR-4425	1277-1283	7mer-1A	-0.16	70	0	0	N/A	N/A
hsa-miR-3147	1277-1283	7mer-1A	-0.01	29	0	0	N/A	N/A
hsa-miR-3976	1290-1296	7mer-m8	-0.04	37	0	0	N/A	N/A
hsa-miR-4662a-3p	1293-1300	8mer	-0.03	60	0	0	N/A	N/A
hsa-miR-4720-3p	1297-1303	7mer-m8	-0.06	62	0	0	N/A	N/A
hsa-miR-100-3p	1300-1306	7mer-1A	-0.06	72	0	0	N/A	N/A
hsa-miR-552-3p	1306-1312	7mer-1A	-0.39	98	-0.01	0	N/A	-2.824
hsa-miR-548ai	1316-1323	8mer	-0.12	79	0	0	N/A	N/A
hsa-miR-548ag	1316-1323	8mer	-0.12	79	0	0	N/A	N/A
hsa-miR-570-5p	1316-1323	8mer	-0.12	79	0	0	N/A	N/A
hsa-miR-548ba	1316-1323	8mer	-0.12	78	0	0	N/A	N/A
hsa-miR-580-3p	1341-1347	7mer-m8	-0.02	51	0	0	N/A	-3.078
hsa-miR-3148	1350-1357	8mer	-0.03	60	0	0	N/A	N/A
hsa-miR-6124	1351-1357	7mer-1A	-0.01	49	0	0	N/A	N/A
hsa-miR-6815-5p	1355-1361	7mer-1A	-0.06	71	0	0	N/A	N/A
hsa-miR-6865-5p	1355-1361	7mer-1A	-0.06	71	0	0	N/A	N/A
hsa-miR-6802-5p	1355-1361	7mer-m8	-0.15	69	0	0	N/A	N/A
hsa-miR-1265	1361-1367	7mer-m8	-0.06	71	0	0	N/A	N/A
hsa-miR-3605-5p	1362-1368	7mer-m8	-0.12	68	0	0	N/A	-4.474
hsa-miR-5739	1366-1372	7mer-m8	-0.09	51	0	0	N/A	N/A
hsa-miR-181d-3p	1370-1376	7mer-1A	-0.13	60	0	0	N/A	N/A
hsa-miR-3919	1384-1390	7mer-m8	-0.02	44	0	0	N/A	N/A
hsa-miR-3678-3p	1386-1392	7mer-m8	-0.1	76	0	0	N/A	N/A
hsa-miR-2467-3p	1386-1392	7mer-1A	-0.04	52	0	0	N/A	-3.635
hsa-miR-4699-5p	1392-1398	7mer-1A	-0.03	51	0	0	N/A	N/A
hsa-miR-1245b-3p	1396-1402	7mer-m8	-0.02	30	0	0	N/A	N/A
hsa-miR-1912	1399-1405	7mer-m8	-0.06	61	0	0	N/A	N/A
hsa-miR-1295b-5p	1399-1405	7mer-m8	-0.02	28	0	0	N/A	N/A
hsa-miR-711	1401-1407	7mer-m8	-0.04	46	0	0.082	N/A	N/A
hsa-miR-4751	1403-1410	8mer	-0.07	58	0	0	N/A	N/A
hsa-miR-1224-5p	1404-1410	7mer-m8	-0.02	61	0	1.629	N/A	-3.031
hsa-miR-5004-5p	1404-1410	7mer-1A	-0.05	37	0	0	N/A	N/A
hsa-miR-4710	1406-1412	7mer-m8	-0.02	37	0	0	N/A	N/A
hsa-miR-125a-3p	1408-1414	7mer-m8	-0.02	31	0	0.082	N/A	N/A
hsa-miR-3665	1409-1416	8mer	-0.3	95	0	0	N/A	N/A
hsa-miR-657	1410-1416	7mer-1A	-0.01	29	0	0	N/A	N/A
hsa-miR-3665	1422-1428	7mer-1A	-0.28	94	0	0	N/A	N/A
hsa-miR-657	1422-1428	7mer-1A	-0.01	38	0	0	N/A	N/A
hsa-miR-4422	1428-1434	7mer-m8	-0.02	57	0	0	N/A	N/A
hsa-miR-548e-5p	1429-1435	7mer-m8	-0.02	39	0	0	N/A	N/A
hsa-miR-6508-5p	1433-1439	7mer-m8	-0.02	27	0	0	N/A	N/A
hsa-miR-8067	1433-1439	7mer-m8	-0.02	27	0	0	N/A	N/A
hsa-miR-548b-3p	1451-1457	7mer-m8	-0.02	62	0	0	N/A	N/A
hsa-miR-31-5p	1454-1460	7mer-m8	-0.02	15	0	0.273	< 0.1	-3.429
hsa-miR-4296	1458-1464	7mer-m8	-0.14	81	0	0	N/A	N/A
hsa-miR-4322	1458-1464	7mer-m8	-0.13	80	0	0	N/A	N/A
hsa-miR-4265	1458-1464	7mer-m8	-0.13	79	0	0	N/A	N/A
hsa-miR-4417	1458-1464	7mer-1A	-0.02	27	0	0	N/A	N/A
hsa-miR-299-3p	1459-1465	7mer-m8	-0.09	71	0	0.442	N/A	-2.297
hsa-miR-580-3p	1464-1470	7mer-m8	-0.02	51	0	0	N/A	-2.689
hsa-miR-6800-5p	1468-1474	7mer-m8	-0.17	84	0	0	N/A	N/A
hsa-miR-580-3p	1476-1482	7mer-m8	-0.02	51	0	0	N/A	N/A
hsa-miR-125a-3p	1480-1486	7mer-m8	-0.07	70	0	0.082	N/A	N/A
hsa-miR-3665	1481-1488	8mer	-0.39	97	-0.01	0	N/A	N/A
hsa-miR-657	1482-1488	7mer-1A	-0.01	29	0	0	N/A	N/A
hsa-miR-1205	1483-1490	8mer	-0.43	99	-0.01	0	N/A	N/A
hsa-miR-17-3p	1484-1490	7mer-1A	-0.11	88	0	0.082	N/A	N/A
hsa-miR-3158-5p	1484-1490	7mer-1A	-0.1	84	0	0.082	N/A	N/A
hsa-miR-1184	1484-1490	7mer-1A	-0.01	44	0	0.082	N/A	N/A
hsa-miR-4662a-3p	1496-1502	7mer-m8	-0.02	49	0	0	N/A	N/A
hsa-miR-3653-3p	1500-1506	7mer-m8	-0.02	57	0	0	N/A	N/A
hsa-miR-101-3p.2	1505-1512	8mer	-0.03	57	0	0.199	< 0.1	-4.878
hsa-miR-101-3p.1	1505-1511	7mer-1A	-0.01	38	0	0.199	< 0.1	-2.383
hsa-miR-144-3p	1505-1511	7mer-1A	-0.01	29	0	0.199	< 0.1	-1.695
hsa-miR-582-5p	1506-1512	7mer-1A	-0.01	27	0	0.204	N/A	-4.246
hsa-miR-935	1509-1515	7mer-m8	-0.02	57	0	0	N/A	N/A
hsa-miR-548au-3p	1511-1517	7mer-m8	-0.04	47	0	0	N/A	N/A
hsa-miR-6721-5p	1513-1519	7mer-1A	-0.09	60	0	0	N/A	N/A
hsa-miR-660-5p	1519-1525	7mer-m8	-0.02	27	0	0.082	N/A	-2.838
hsa-miR-1273d	1520-1526	7mer-m8	-0.02	55	0	0	N/A	N/A
hsa-miR-4761-5p	1527-1533	7mer-m8	-0.02	33	0	0	N/A	-2.535
hsa-miR-6809-5p	1529-1535	7mer-m8	-0.02	29	0	0	N/A	N/A
hsa-miR-885-3p	1536-1542	7mer-m8	-0.06	60	0	0	N/A	N/A
hsa-miR-6511a-5p	1538-1544	7mer-1A	-0.11	86	0	0	N/A	N/A
hsa-miR-1910-3p	1538-1544	7mer-1A	-0.05	79	0	0	N/A	N/A
hsa-miR-2682-5p	1538-1544	7mer-1A	-0.01	42	0	0	N/A	-3.035
hsa-miR-34b-5p	1538-1544	7mer-1A	-0.01	39	0	0	N/A	-3.281
hsa-miR-940	1538-1544	7mer-1A	-0.01	37	0	0.082	N/A	N/A
hsa-miR-6808-5p	1538-1544	7mer-1A	-0.01	37	0	0.082	N/A	N/A
hsa-miR-6893-5p	1538-1544	7mer-1A	-0.01	37	0	0.082	N/A	N/A
hsa-miR-449c-5p	1538-1544	7mer-1A	-0.01	36	0	0	N/A	-3.281
hsa-miR-645	1540-1546	7mer-1A	-0.03	28	0	0	N/A	N/A
hsa-miR-8078	1541-1548	8mer	-0.03	39	0	0	N/A	N/A
hsa-miR-6888-3p	1544-1551	8mer	-0.03	52	0	0	N/A	N/A
hsa-miR-3120-5p	1544-1550	7mer-1A	-0.01	42	0	0	N/A	N/A
hsa-miR-4743-3p	1545-1551	7mer-m8	-0.02	63	0	0	N/A	N/A
hsa-miR-152-5p	1547-1553	7mer-m8	-0.11	66	0	0	N/A	N/A
hsa-miR-6070	1549-1555	7mer-1A	-0.11	49	0	0	N/A	N/A
hsa-miR-6840-5p	1565-1571	7mer-1A	-0.18	70	0	0	N/A	N/A
hsa-miR-6729-3p	1567-1573	7mer-m8	-0.03	52	0	0	N/A	N/A
hsa-miR-324-5p	1568-1575	8mer	-0.03	37	0	0.012	N/A	-4.013
hsa-miR-6807-3p	1571-1577	7mer-m8	-0.02	57	0	0.012	< 0.1	-3.366
hsa-miR-217	1571-1577	7mer-m8	-0.02	56	0	0.012	< 0.1	-3.196
hsa-miR-1273g-3p	1573-1580	8mer	-0.07	66	0	0	N/A	N/A
hsa-miR-6509-3p	1574-1580	7mer-m8	-0.09	65	0	0	N/A	-4.365
hsa-miR-181a-2-3p	1574-1580	7mer-1A	-0.03	52	0	0	N/A	N/A
hsa-miR-519e-5p	1577-1583	7mer-1A	-0.01	21	0	0.082	N/A	-1.829
hsa-miR-515-5p	1577-1583	7mer-1A	-0.01	21	0	0.082	N/A	-1.829
hsa-miR-629-3p	1578-1584	7mer-1A	-0.01	45	0	0	N/A	N/A
hsa-miR-130b-5p	1581-1587	7mer-m8	-0.04	71	0	0.082	N/A	N/A
hsa-miR-4793-3p	1594-1600	7mer-1A	-0.05	71	0	0	N/A	N/A
hsa-miR-3130-3p	1594-1600	7mer-1A	-0.01	49	0	0	N/A	N/A
hsa-miR-544a-3p	1595-1601	7mer-m8	-0.02	23	0	0	N/A	N/A
hsa-miR-4273	1598-1604	7mer-1A	-0.01	47	0	0	N/A	N/A
hsa-miR-7156-5p	1598-1604	7mer-1A	-0.01	40	0	0	N/A	N/A
hsa-miR-4677-5p	1598-1604	7mer-1A	-0.01	31	0	0	N/A	N/A
hsa-miR-6739-3p	1598-1604	7mer-m8	-0.02	29	0	0	N/A	N/A
hsa-miR-1976	1610-1617	8mer	-0.14	88	0	0	N/A	N/A
hsa-miR-3653-5p	1611-1617	7mer-1A	-0.01	31	0	0	N/A	N/A
hsa-miR-6848-3p	1614-1620	7mer-m8	-0.02	51	0	0	N/A	N/A
hsa-miR-6843-3p	1614-1620	7mer-m8	-0.02	38	0	0	N/A	N/A
hsa-miR-3663-5p	1615-1622	8mer	-0.03	67	0	0	N/A	N/A
hsa-miR-7152-3p	1616-1622	7mer-1A	-0.01	38	0	0	N/A	N/A
hsa-miR-6824-3p	1617-1623	7mer-m8	-0.02	50	0	0	N/A	N/A
hsa-miR-6764-3p	1617-1623	7mer-m8	-0.02	50	0	0	N/A	N/A
hsa-miR-514a-5p	1618-1624	7mer-m8	-0.1	80	0	0.082	N/A	-2.993
hsa-miR-5582-3p	1622-1628	7mer-1A	-0.01	47	0	0	N/A	N/A
hsa-miR-548a-3p	1622-1628	7mer-1A	-0.01	47	0	0	N/A	N/A
hsa-miR-548e-3p	1622-1628	7mer-1A	-0.01	46	0	0	N/A	N/A
hsa-miR-548az-3p	1622-1628	7mer-1A	-0.01	46	0	0	N/A	N/A
hsa-miR-548ar-3p	1622-1628	7mer-1A	-0.01	46	0	0	N/A	N/A
hsa-miR-548f-3p	1622-1628	7mer-1A	-0.01	45	0	0	N/A	N/A
hsa-miR-5585-3p	1633-1639	7mer-1A	-0.03	63	0	0	N/A	N/A
hsa-miR-29a-5p	1638-1644	7mer-m8	-0.02	33	0	0	N/A	N/A
hsa-miR-4499	1641-1647	7mer-m8	-0.02	27	0	0	N/A	N/A
hsa-miR-873-3p	1642-1648	7mer-m8	-0.02	45	0	0	N/A	-5.204
hsa-miR-4784	1645-1651	7mer-m8	-0.02	19	0	0	N/A	-4.664
hsa-miR-3150b-3p	1645-1651	7mer-m8	-0.02	19	0	0	N/A	-4.812
hsa-miR-151a-5p	1646-1653	8mer	-0.16	63	0	0.127	N/A	-2.792
hsa-miR-151b	1646-1653	8mer	-0.16	63	0	0.127	N/A	-2.792
hsa-miR-611	1647-1653	7mer-1A	-0.01	9	0	0	N/A	N/A
hsa-miR-3131	1647-1653	7mer-1A	-0.02	7	0	0	N/A	N/A
hsa-miR-105-5p	1654-1660	7mer-m8	-0.02	68	0	0	N/A	-2.683
hsa-miR-7853-5p	1654-1660	7mer-m8	-0.02	68	0	0	N/A	-2.497
hsa-miR-6793-3p	1658-1664	7mer-1A	-0.01	39	0	0	N/A	N/A
hsa-miR-3151-3p	1662-1668	7mer-m8	-0.03	45	0	0	N/A	N/A
hsa-miR-548ay-3p	1669-1676	8mer	-0.03	74	0	0	N/A	N/A
hsa-miR-548at-3p	1669-1676	8mer	-0.03	73	0	0	N/A	N/A
hsa-miR-548as-3p	1670-1676	7mer-1A	-0.01	48	0	0	N/A	N/A
hsa-miR-548t-3p	1670-1676	7mer-1A	-0.01	28	0	0	N/A	N/A
hsa-miR-548aa	1670-1676	7mer-1A	-0.01	28	0	0	N/A	N/A
hsa-miR-548ap-3p	1670-1676	7mer-1A	-0.01	28	0	0	N/A	N/A
hsa-miR-302d-5p	1674-1680	7mer-1A	-0.01	50	0	0	N/A	N/A
hsa-miR-302b-5p	1674-1680	7mer-1A	-0.01	49	0	0	N/A	N/A
hsa-miR-3136-3p	1689-1695	7mer-1A	-0.03	26	0	0	N/A	N/A
hsa-miR-7155-3p	1689-1695	7mer-1A	-0.02	13	0	0	N/A	N/A
hsa-miR-3176	1691-1697	7mer-1A	-0.01	28	0	0	N/A	N/A
hsa-miR-3922-3p	1691-1697	7mer-1A	-0.01	27	0	0	N/A	N/A
hsa-miR-3190-5p	1691-1697	7mer-1A	-0.02	18	0	0	N/A	N/A
hsa-miR-1273g-3p	1699-1705	7mer-m8	-0.02	42	0	0	N/A	N/A
hsa-miR-4252	1700-1706	7mer-m8	-0.02	29	0	0	N/A	N/A
hsa-miR-6807-5p	1703-1709	7mer-m8	-0.02	32	0	0	N/A	N/A
hsa-miR-4438	1711-1717	7mer-1A	-0.07	69	0	0	N/A	N/A
hsa-miR-7151-3p	1711-1718	8mer	-0.03	52	0	0	N/A	N/A
hsa-miR-5095	1711-1718	8mer	-0.03	49	0	0	N/A	N/A
hsa-miR-6504-3p	1713-1719	7mer-m8	-0.02	47	0	0	N/A	N/A
hsa-miR-5089-5p	1717-1724	8mer	-0.03	78	0	0	N/A	N/A
hsa-miR-6728-5p	1718-1724	7mer-1A	-0.03	57	0	0	N/A	N/A
hsa-miR-6513-5p	1718-1724	7mer-m8	-0.02	52	0	0	N/A	N/A
hsa-miR-769-3p	1718-1724	7mer-1A	-0.01	51	0	0	N/A	N/A
hsa-miR-450b-3p	1718-1724	7mer-1A	-0.01	47	0	0	N/A	N/A
hsa-miR-4425	1719-1726	8mer	-0.14	66	0	0	N/A	N/A
hsa-miR-3147	1720-1726	7mer-1A	-0.01	29	0	0	N/A	N/A
hsa-miR-520g-3p	1725-1731	7mer-m8	-0.02	44	0	0.082	N/A	-2.971
hsa-miR-520h	1725-1731	7mer-m8	-0.02	44	0	0.082	N/A	-2.971
hsa-miR-186-3p	1727-1734	8mer	-0.03	66	0	0	N/A	N/A
hsa-miR-150-5p	1729-1735	7mer-m8	-0.02	37	0	0.251	< 0.1	-0.501
hsa-miR-6778-3p	1731-1737	7mer-m8	-0.02	32	0	0	N/A	N/A
hsa-miR-7107-5p	1734-1740	7mer-1A	-0.01	5	0	0	N/A	N/A
hsa-miR-1234-3p	1734-1740	7mer-1A	-0.01	5	0	0	N/A	N/A
hsa-miR-6747-3p	1740-1746	7mer-m8	-0.02	31	0	0	N/A	N/A
hsa-miR-640	1747-1753	7mer-m8	-0.02	16	0	0.082	N/A	N/A
hsa-miR-125a-3p	1751-1758	8mer	-0.03	44	0	0.082	N/A	N/A
hsa-miR-764	1752-1758	7mer-1A	-0.01	51	0	0	N/A	N/A
hsa-miR-3934-5p	1752-1758	7mer-1A	-0.01	34	0	0	N/A	N/A
hsa-miR-6790-3p	1757-1763	7mer-1A	-0.12	75	0	0	N/A	N/A
hsa-miR-6821-3p	1757-1763	7mer-1A	-0.01	14	0	0	N/A	N/A
hsa-miR-628-5p	1760-1766	7mer-m8	-0.02	46	0	0	N/A	-4.680
hsa-miR-93-3p	1761-1767	7mer-m8	-0.02	30	0	0	N/A	N/A
hsa-miR-6848-3p	1771-1777	7mer-m8	-0.02	51	0	0	N/A	N/A
hsa-miR-6843-3p	1771-1777	7mer-m8	-0.02	38	0	0	N/A	N/A
hsa-miR-3663-5p	1772-1778	7mer-m8	-0.02	35	0	0	N/A	N/A
hsa-miR-6131	1773-1779	7mer-m8	-0.02	44	0	0	N/A	N/A
hsa-miR-4755-3p	1778-1784	7mer-m8	-0.07	59	0	0	N/A	N/A
hsa-miR-4435	1780-1787	8mer	-0.08	66	0	0	N/A	N/A
hsa-miR-4701-5p	1781-1787	7mer-1A	-0.01	38	0	0	N/A	-2.480
hsa-miR-588	1781-1787	7mer-1A	-0.01	37	0	0	N/A	-1.458
hsa-miR-3187-3p	1781-1787	7mer-1A	-0.01	32	0	0	N/A	-2.229
hsa-miR-548s	1781-1787	7mer-1A	-0.01	17	0	0	N/A	N/A
hsa-miR-4781-3p	1784-1790	7mer-m8	-0.02	42	0	0	N/A	N/A
hsa-miR-96-3p	1787-1793	7mer-m8	-0.02	38	0	0	N/A	N/A
hsa-miR-193b-5p	1795-1801	7mer-m8	-0.02	18	0	0.082	N/A	N/A
hsa-miR-483-5p	1799-1805	7mer-m8	-0.08	49	0	0	N/A	-3.735
hsa-miR-6832-5p	1803-1809	7mer-m8	-0.03	23	0	0	N/A	N/A
hsa-miR-411-5p.2	1805-1812	8mer	-0.03	32	0	0.195	N/A	-4.108
hsa-miR-411-5p.1	1805-1811	7mer-1A	-0.01	32	0	0.195	N/A	-3.593
hsa-miR-3149	1815-1821	7mer-1A	-0.01	28	0	0	N/A	N/A
hsa-miR-4775	1820-1826	7mer-m8	-0.02	47	0	0	N/A	N/A
hsa-miR-590-3p	1820-1826	7mer-1A	-0.01	34	0	0.082	N/A	N/A
hsa-miR-4735-5p	1821-1827	7mer-m8	-0.02	33	0	0	N/A	N/A
hsa-miR-4794	1825-1831	7mer-m8	-0.02	35	0	0	N/A	N/A
hsa-miR-664a-5p	1825-1831	7mer-m8	-0.02	32	0	0	N/A	N/A
hsa-miR-197-3p	1834-1840	7mer-m8	-0.02	46	0	0.01	N/A	-2.073
hsa-miR-7112-3p	1837-1844	8mer	-0.03	47	0	0	N/A	N/A
hsa-miR-4711-5p	1838-1844	7mer-1A	-0.01	17	0	0	N/A	N/A
hsa-miR-3934-5p	1844-1850	7mer-m8	-0.02	47	0	0	N/A	N/A
hsa-miR-552-3p	1845-1852	8mer	-0.25	93	0	0.01	N/A	-4.014
hsa-miR-8052	1852-1858	7mer-1A	-0.01	15	0	0	N/A	N/A
hsa-miR-365a-5p	1852-1858	7mer-1A	-0.01	12	0	0	N/A	N/A
hsa-miR-365b-5p	1852-1858	7mer-1A	-0.01	12	0	0	N/A	N/A
hsa-miR-3199	1852-1858	7mer-1A	-0.01	12	0	0	N/A	N/A
hsa-miR-562	1859-1865	7mer-m8	-0.02	44	0	0.01	N/A	N/A
hsa-miR-5697	1860-1867	8mer	-0.03	57	0	0	N/A	N/A
hsa-miR-26a-5p	1861-1867	7mer-m8	-0.02	39	0	0.14	< 0.1	-2.781
hsa-miR-26b-5p	1861-1867	7mer-m8	-0.02	39	0	0.14	< 0.1	-2.781
hsa-miR-1297	1861-1867	7mer-m8	-0.02	39	0	0.14	< 0.1	-2.781
hsa-miR-4465	1861-1867	7mer-m8	-0.02	37	0	0.14	< 0.1	-4.152
hsa-miR-513c-5p	1863-1869	7mer-m8	-0.02	58	0	0	N/A	-1.748
hsa-miR-514b-5p	1863-1869	7mer-m8	-0.02	57	0	0	N/A	-2.197
hsa-miR-6877-3p	1867-1873	7mer-m8	-0.02	48	0	0	N/A	N/A
hsa-miR-6819-3p	1867-1873	7mer-m8	-0.02	47	0	0	N/A	N/A
hsa-miR-6747-3p	1875-1882	8mer	-0.03	47	0	0	N/A	N/A
hsa-miR-4722-3p	1876-1882	7mer-1A	-0.05	50	0	0	N/A	N/A
hsa-miR-6727-3p	1876-1882	7mer-1A	-0.03	36	0	0	N/A	N/A
hsa-miR-1976	1877-1884	8mer	-0.03	69	0	0	N/A	N/A
hsa-miR-3653-5p	1878-1884	7mer-1A	-0.01	31	0	0	N/A	N/A
hsa-miR-4279	1879-1885	7mer-1A	-0.01	35	0	0	N/A	N/A
hsa-miR-498	1888-1894	7mer-m8	-0.02	69	0	0.088	N/A	-3.259
hsa-miR-1247-3p	1895-1901	7mer-1A	-0.17	66	0	0	N/A	N/A
hsa-miR-4532	1895-1901	7mer-1A	-0.13	61	0	0	N/A	N/A
hsa-miR-1306-5p	1899-1905	7mer-m8	-0.02	44	0	0.208	< 0.1	-2.218
hsa-miR-4772-3p	1909-1915	7mer-m8	-0.02	54	0	0	N/A	N/A
hsa-miR-6890-3p	1912-1918	7mer-1A	-0.01	43	0	0	N/A	N/A
hsa-miR-1304-3p	1913-1919	7mer-m8	-0.02	38	0	0	N/A	N/A
hsa-miR-4284	1915-1921	7mer-m8	-0.02	55	0	0	N/A	N/A
hsa-miR-6741-3p	1917-1923	7mer-1A	-0.04	15	0	0	N/A	N/A
hsa-miR-4638-5p	1918-1925	8mer	-0.03	29	0	0	N/A	N/A
hsa-miR-1307-3p	1919-1925	7mer-1A	-0.04	35	0	0.01	N/A	-2.611
hsa-miR-6722-5p	1927-1933	7mer-1A	-0.1	52	0	0	N/A	N/A
hsa-miR-5693	1930-1936	7mer-m8	-0.02	53	0	0	N/A	N/A
hsa-miR-6499-3p	1932-1938	7mer-1A	-0.01	23	0	0	N/A	N/A
hsa-miR-143-5p	1933-1939	7mer-m8	-0.02	42	0	0	N/A	N/A
hsa-miR-504-3p	1936-1943	8mer	-0.03	52	0	0	N/A	N/A
hsa-miR-122-5p	1937-1943	7mer-1A	-0.01	18	0	0.286	< 0.1	-4.125
hsa-miR-3135b	1939-1945	7mer-m8	-0.02	32	0	0	N/A	N/A
hsa-miR-3652	1940-1946	7mer-m8	-0.02	26	0	0	N/A	N/A
hsa-miR-4430	1940-1946	7mer-m8	-0.02	24	0	0	N/A	N/A
hsa-miR-500b-3p	1946-1953	8mer	-0.03	64	0	0.082	N/A	N/A
hsa-miR-6879-3p	1948-1955	8mer	-0.03	38	0	0	N/A	N/A
hsa-miR-6773-3p	1950-1957	8mer	-0.03	53	0	0	N/A	N/A
hsa-miR-215-3p	1951-1957	7mer-1A	-0.01	27	0	0.082	N/A	N/A
hsa-miR-6812-3p	1955-1961	7mer-1A	-0.01	5	0	0.082	N/A	N/A
hsa-miR-3184-3p	1960-1966	7mer-m8	-0.02	52	0	0	N/A	N/A
hsa-miR-6088	1966-1973	8mer	-0.03	44	0	0.239	< 0.1	-4.059
hsa-miR-4770	1966-1973	8mer	-0.03	40	0	0.239	< 0.1	-4.683
hsa-miR-143-3p	1966-1973	8mer	-0.03	39	0	0.239	< 0.1	-4.645
hsa-miR-4708-5p	1967-1973	7mer-1A	-0.05	70	0	0	N/A	N/A
hsa-miR-1273f	1967-1973	7mer-1A	-0.01	32	0	0	N/A	N/A
hsa-miR-8055	1970-1976	7mer-1A	-0.01	43	0	0	N/A	N/A
hsa-miR-4795-3p	1975-1982	8mer	-0.03	63	0	0	N/A	N/A
hsa-miR-126-5p	1975-1981	7mer-1A	-0.01	38	0	0	N/A	N/A
hsa-miR-126-5p	1977-1984	8mer	-0.03	68	0	0	N/A	-3.034
hsa-miR-4795-3p	1978-1985	8mer	-0.03	63	0	0	N/A	N/A
hsa-miR-126-5p	1980-1987	8mer	-0.03	68	0	0	N/A	N/A
hsa-miR-4795-3p	1981-1988	8mer	-0.03	63	0	0	N/A	N/A
hsa-miR-126-5p	1983-1990	8mer	-0.03	68	0	0	N/A	N/A
hsa-miR-4795-3p	1984-1991	8mer	-0.03	63	0	0	N/A	N/A
hsa-miR-126-5p	1986-1993	8mer	-0.03	68	0	0	N/A	N/A
hsa-miR-4795-3p	1987-1993	7mer-m8	-0.02	43	0	0	N/A	N/A
hsa-miR-6727-3p	1997-2003	7mer-m8	-0.12	75	0	0	N/A	N/A
hsa-miR-4722-3p	1997-2003	7mer-m8	-0.11	68	0	0	N/A	N/A
hsa-miR-186-3p	2010-2016	7mer-1A	-0.01	38	0	0	N/A	N/A
hsa-miR-483-3p.1	2020-2026	7mer-m8	-0.13	86	0	0.139	N/A	-2.285
hsa-miR-483-3p.2	2021-2027	7mer-m8	-0.13	87	0	0.139	N/A	-3.746
hsa-miR-505-3p.2	2025-2031	7mer-m8	-0.02	71	0	0.173	N/A	-4.769
hsa-miR-6511b-3p	2033-2039	7mer-m8	-0.07	58	0	0	N/A	N/A
hsa-miR-6511a-3p	2033-2039	7mer-m8	-0.07	58	0	0	N/A	N/A
hsa-miR-4714-3p	2038-2044	7mer-1A	-0.12	84	0	0	N/A	N/A
hsa-miR-676-5p	2040-2046	7mer-m8	-0.02	65	0	0	N/A	N/A
hsa-miR-145-3p	2049-2055	7mer-1A	-0.02	47	0	0.082	N/A	N/A
hsa-miR-4640-3p	2057-2063	7mer-m8	-0.08	62	0	0	N/A	-3.962
hsa-miR-6859-3p	2058-2064	7mer-m8	-0.12	70	0	0	N/A	N/A
hsa-miR-711	2060-2066	7mer-1A	-0.01	13	0	0	N/A	N/A
hsa-miR-3690	2062-2068	7mer-m8	-0.02	52	0	0	N/A	-2.674
hsa-miR-619-3p	2063-2069	7mer-m8	-0.02	34	0	0	N/A	N/A
hsa-miR-6765-3p	2064-2071	8mer	-0.03	63	0	0	N/A	N/A
hsa-miR-3622b-3p	2065-2071	7mer-1A	-0.01	27	0	0	N/A	N/A
hsa-miR-3622a-3p	2065-2071	7mer-1A	-0.01	23	0	0	N/A	N/A
hsa-miR-7-5p	2080-2086	7mer-m8	-0.02	56	0	0.496	< 0.1	-4.862
hsa-miR-191-5p	2083-2089	7mer-m8	-0.02	2	0	0.139	< 0.1	-3.257
hsa-miR-873-5p.1	2087-2093	7mer-m8	-0.02	74	0	0.155	N/A	-2.527
hsa-miR-6840-3p	2089-2095	7mer-m8	-0.02	49	0	0	N/A	N/A
hsa-miR-500b-3p	2091-2097	7mer-m8	-0.02	45	0	0.082	N/A	N/A
hsa-miR-1260a	2094-2100	7mer-m8	-0.02	33	0	0.088	N/A	N/A
hsa-miR-1260b	2094-2100	7mer-m8	-0.02	33	0	0.088	N/A	N/A
hsa-miR-1224-3p	2094-2100	7mer-1A	-0.01	30	0	0.088	N/A	N/A
hsa-miR-4679	2100-2107	8mer	-0.03	56	0	0	N/A	N/A
hsa-miR-4677-3p	2101-2107	7mer-1A	-0.01	30	0	0	N/A	-2.747
hsa-miR-6874-3p	2104-2110	7mer-m8	-0.02	45	0	0	N/A	N/A
hsa-miR-148b-5p	2104-2110	7mer-m8	-0.02	42	0	0	N/A	N/A
hsa-miR-4277	2105-2111	7mer-m8	-0.02	45	0	0	N/A	N/A
hsa-miR-145-5p	2107-2113	7mer-m8	-0.02	47	0	0.173	< 0.1	-2.842
hsa-miR-5195-3p	2107-2113	7mer-m8	-0.02	32	0	0.173	< 0.1	-3.610
hsa-miR-3925-3p	2108-2114	7mer-m8	-0.02	53	0	0	N/A	N/A
hsa-miR-6887-3p	2111-2117	7mer-m8	-0.15	70	0	0	N/A	N/A
hsa-miR-6846-3p	2113-2120	8mer	-0.07	57	0	0	N/A	N/A
hsa-miR-6859-3p	2114-2120	7mer-1A	-0.03	39	0	0	N/A	N/A
hsa-miR-4750-3p	2115-2122	8mer	-0.03	60	0	0	N/A	N/A
hsa-miR-4256	2116-2122	7mer-m8	-0.06	58	0	0	N/A	N/A
hsa-miR-4786-5p	2127-2133	7mer-m8	-0.02	16	0	0	N/A	N/A
hsa-miR-181a-3p	2132-2138	7mer-m8	-0.04	6	0	0.01	N/A	N/A
hsa-miR-181c-3p	2133-2139	7mer-m8	-0.02	31	0	0	N/A	N/A
hsa-miR-6730-3p	2138-2144	7mer-m8	-0.02	51	0	0	N/A	N/A
hsa-miR-1207-3p	2142-2148	7mer-1A	-0.08	75	0	0.01	N/A	N/A
hsa-miR-4680-5p	2155-2161	7mer-1A	-0.01	21	0	0	N/A	N/A
hsa-miR-4539	2156-2162	7mer-m8	-0.02	46	0	0	N/A	N/A
hsa-miR-345-3p	2158-2164	7mer-m8	-0.02	39	0	0	N/A	-3.340
hsa-miR-4725-5p	2160-2166	7mer-m8	-0.02	18	0	0.088	N/A	N/A
hsa-miR-1273h-3p	2164-2171	8mer	-0.03	63	0	0	N/A	N/A
hsa-miR-3166	2164-2170	7mer-1A	-0.08	51	0	0	N/A	N/A
hsa-miR-4771	2164-2170	7mer-1A	-0.01	13	0	0	N/A	N/A
hsa-miR-3678-3p	2165-2171	7mer-1A	-0.01	31	0	0	N/A	N/A
hsa-miR-4684-3p	2167-2173	7mer-1A	-0.01	17	0	0	N/A	N/A
hsa-miR-4781-3p	2169-2175	7mer-1A	-0.01	32	0	0	N/A	N/A
hsa-miR-190a-5p	2171-2177	7mer-m8	-0.02	27	0	0	< 0.1	-4.379
hsa-miR-190b	2171-2177	7mer-m8	-0.02	25	0	0	< 0.1	-4.379
hsa-miR-488-5p	2174-2181	8mer	-0.03	39	0	0	N/A	N/A
hsa-miR-152-3p	2182-2188	7mer-1A	-0.11	71	0	0.173	< 0.1	-4.382
hsa-miR-148a-3p	2182-2188	7mer-1A	-0.11	71	0	0.173	< 0.1	-3.943
hsa-miR-148b-3p	2182-2188	7mer-1A	-0.11	71	0	0.173	< 0.1	-4.283
hsa-miR-5094	2183-2189	7mer-m8	-0.02	31	0	0	N/A	-3.926
hsa-miR-383-5p.2	2185-2191	7mer-m8	-0.02	49	0	0.072	< 0.1	-3.725
hsa-miR-3156-5p	2187-2193	7mer-1A	-0.01	28	0	0	N/A	N/A
hsa-miR-548ay-3p	2194-2200	7mer-1A	-0.01	54	0	0	N/A	N/A
hsa-miR-548at-3p	2194-2200	7mer-1A	-0.01	53	0	0	N/A	N/A
hsa-miR-548as-3p	2194-2200	7mer-1A	-0.01	48	0	0	N/A	N/A
hsa-miR-548aa	2194-2200	7mer-1A	-0.01	28	0	0	N/A	N/A
hsa-miR-548t-3p	2194-2200	7mer-1A	-0.01	28	0	0	N/A	N/A
hsa-miR-548ap-3p	2194-2200	7mer-1A	-0.01	28	0	0	N/A	N/A
hsa-miR-34c-3p	2204-2210	7mer-m8	-0.02	31	0	0.088	N/A	N/A
hsa-miR-499a-3p	2206-2212	7mer-m8	-0.02	57	0	0.088	N/A	N/A
hsa-miR-499b-3p	2206-2212	7mer-m8	-0.02	57	0	0.088	N/A	N/A
hsa-miR-6810-5p	2214-2220	7mer-m8	-0.07	68	0	0	N/A	N/A
hsa-miR-4652-5p	2214-2220	7mer-1A	-0.05	36	0	0	N/A	N/A
hsa-miR-3144-5p	2214-2220	7mer-1A	-0.01	14	0	0	N/A	N/A
hsa-miR-3191-3p	2214-2220	7mer-1A	-0.01	11	0	0	N/A	N/A
hsa-miR-8089	2215-2221	7mer-m8	-0.02	24	0	0.088	N/A	N/A
hsa-miR-4700-5p	2215-2221	7mer-m8	-0.02	22	0	0.088	N/A	N/A
hsa-miR-4667-5p	2215-2221	7mer-m8	-0.02	20	0	0.088	N/A	N/A
hsa-miR-6852-5p	2216-2223	8mer	-0.03	53	0	0	N/A	N/A
hsa-miR-939-3p	2217-2223	7mer-1A	-0.01	37	0	0	N/A	N/A
hsa-miR-6742-3p	2217-2223	7mer-1A	-0.01	36	0	0	N/A	N/A
hsa-miR-1343-3p	2217-2223	7mer-m8	-0.02	33	0	0	N/A	-3.387
hsa-miR-6783-3p	2217-2223	7mer-m8	-0.02	32	0	0	N/A	-3.294
hsa-miR-6772-3p	2220-2227	8mer	-0.03	39	0	0	N/A	N/A
hsa-miR-4268	2220-2226	7mer-1A	-0.01	33	0	0	N/A	N/A
hsa-miR-4448	2220-2226	7mer-1A	-0.01	30	0	0	N/A	N/A
hsa-miR-302f	2223-2229	7mer-m8	-0.02	29	0	0.01	N/A	N/A
hsa-miR-6793-3p	2229-2235	7mer-1A	-0.01	39	0	0	N/A	N/A
hsa-miR-4539	2237-2243	7mer-1A	-0.01	33	0	0	N/A	N/A
hsa-miR-5007-5p	2241-2247	7mer-m8	-0.02	28	0	0	N/A	N/A
hsa-miR-5695	2246-2252	7mer-m8	-0.02	38	0	0	N/A	N/A
hsa-miR-149-5p	2250-2257	8mer	-0.03	59	0	0.173	N/A	-3.977
hsa-miR-3064-5p	2251-2257	7mer-1A	-0.01	29	0	0.173	< 0.1	-1.152
hsa-miR-6504-5p	2251-2257	7mer-1A	-0.01	28	0	0.173	< 0.1	-1.098
hsa-miR-4794	2251-2257	7mer-1A	-0.01	24	0	0	N/A	N/A
hsa-miR-664a-5p	2251-2257	7mer-1A	-0.01	24	0	0	N/A	N/A
hsa-miR-6877-3p	2255-2261	7mer-m8	-0.02	48	0	0	N/A	N/A
hsa-miR-6819-3p	2255-2261	7mer-m8	-0.02	47	0	0	N/A	N/A
hsa-miR-6856-3p	2258-2264	7mer-1A	-0.01	28	0	0	N/A	N/A
hsa-miR-6508-3p	2264-2270	7mer-m8	-0.02	28	0	0	N/A	N/A
hsa-miR-6762-5p	2265-2271	7mer-m8	-0.14	61	0	0	N/A	N/A
hsa-miR-6845-5p	2265-2271	7mer-m8	-0.11	55	0	0	N/A	N/A
hsa-miR-6743-5p	2267-2273	7mer-1A	-0.14	76	0	0	N/A	N/A
hsa-miR-6085	2267-2273	7mer-1A	-0.11	73	0	0	N/A	N/A
hsa-miR-4688	2267-2273	7mer-1A	-0.12	70	0	0	N/A	N/A
hsa-miR-6789-5p	2267-2274	8mer	-0.09	69	0	0	N/A	N/A
hsa-miR-6813-5p	2267-2273	7mer-1A	-0.09	68	0	0	N/A	N/A
hsa-miR-4278	2268-2274	7mer-1A	-0.11	57	0	0	N/A	N/A
hsa-miR-6824-5p	2268-2274	7mer-1A	-0.05	32	0	0	N/A	N/A
hsa-miR-2909	2269-2275	7mer-1A	-0.01	34	0	0	N/A	N/A
hsa-miR-582-5p	2274-2281	8mer	-0.03	54	0	0.072	N/A	-5.644
hsa-miR-101-3p.2	2275-2281	7mer-1A	-0.01	28	0	0.204	< 0.1	-3.781
hsa-miR-6504-3p	2276-2282	7mer-m8	-0.04	84	0	0	N/A	N/A
hsa-miR-5680	2281-2287	7mer-1A	-0.01	53	0	0	N/A	N/A
hsa-miR-187-5p	2291-2297	7mer-m8	-0.02	26	0	0.082	N/A	N/A
hsa-miR-888-3p	2303-2309	7mer-m8	-0.02	29	0	0	N/A	N/A
hsa-miR-4513	2304-2310	7mer-m8	-0.03	46	0	0	N/A	N/A
hsa-miR-6855-3p	2304-2310	7mer-m8	-0.02	38	0	0	N/A	N/A
hsa-miR-4740-5p	2305-2311	7mer-m8	-0.02	13	0	0	N/A	N/A
hsa-miR-3169	2306-2312	7mer-m8	-0.02	33	0	0	N/A	N/A
hsa-miR-1286	2308-2315	8mer	-0.03	57	0	0.01	N/A	-4.772
hsa-miR-4722-5p	2309-2315	7mer-1A	-0.1	77	0	0	N/A	N/A
hsa-miR-873-5p.2	2309-2315	7mer-1A	-0.01	10	0	0.169	N/A	-2.867
hsa-miR-6511b-5p	2310-2316	7mer-1A	-0.01	35	0	0	N/A	N/A
hsa-miR-6811-5p	2310-2316	7mer-1A	-0.01	32	0	0	N/A	N/A
hsa-miR-6516-5p	2311-2317	7mer-1A	-0.01	21	0	0	N/A	N/A
hsa-miR-3121-5p	2313-2319	7mer-m8	-0.02	56	0	0	N/A	N/A
hsa-miR-5001-3p	2317-2323	7mer-m8	-0.02	27	0	0	N/A	N/A
hsa-miR-346	2318-2324	7mer-m8	-0.14	74	0	0.173	N/A	-5.608
hsa-miR-622	2320-2326	7mer-m8	-0.02	37	0	0.01	N/A	N/A
hsa-miR-3144-5p	2326-2333	8mer	-0.03	29	0	0	N/A	N/A
hsa-miR-6810-5p	2327-2333	7mer-m8	-0.02	41	0	0	N/A	N/A
hsa-miR-3191-3p	2327-2333	7mer-1A	-0.01	11	0	0	N/A	N/A
hsa-miR-4652-5p	2327-2333	7mer-1A	-0.01	9	0	0	N/A	N/A
hsa-miR-8089	2328-2334	7mer-m8	-0.02	24	0	0.088	N/A	N/A
hsa-miR-4700-5p	2328-2334	7mer-m8	-0.02	22	0	0.088	N/A	N/A
hsa-miR-4667-5p	2328-2334	7mer-m8	-0.02	20	0	0.088	N/A	N/A
hsa-miR-6852-5p	2329-2335	7mer-m8	-0.02	44	0	0	N/A	N/A
hsa-miR-661	2330-2337	8mer	-0.05	51	0	0.088	N/A	N/A
hsa-miR-1254	2331-2337	7mer-1A	-0.04	39	0	0.01	N/A	N/A
hsa-miR-3116	2331-2337	7mer-1A	-0.02	32	0	0.01	N/A	N/A
hsa-miR-6894-3p	2332-2338	7mer-1A	-0.01	43	0	0.082	N/A	N/A
hsa-miR-6514-3p	2332-2338	7mer-1A	-0.01	32	0	0	N/A	N/A
hsa-miR-3152-5p	2333-2339	7mer-1A	-0.01	24	0	0	N/A	N/A
hsa-miR-4774-3p	2333-2339	7mer-1A	-0.01	13	0	0	N/A	N/A
hsa-miR-129-5p	2335-2341	7mer-m8	-0.02	81	0	0.173	< 0.1	-0.492
hsa-miR-6832-3p	2338-2344	7mer-m8	-0.02	37	0	0	N/A	N/A
hsa-miR-4640-3p	2341-2347	7mer-m8	-0.12	74	0	0	N/A	-3.864
hsa-miR-6859-3p	2342-2348	7mer-m8	-0.21	85	0	0	N/A	N/A
hsa-miR-3667-5p	2344-2350	7mer-m8	-0.02	45	0	0	N/A	N/A
hsa-miR-129-2-3p	2358-2364	7mer-m8	-0.02	33	0	0.173	< 0.1	-2.994
hsa-miR-129-1-3p	2358-2364	7mer-m8	-0.02	33	0	0.173	< 0.1	-2.994
hsa-miR-6856-3p	2360-2366	7mer-m8	-0.1	75	0	0.082	N/A	N/A
hsa-miR-194-5p	2363-2369	7mer-m8	-0.02	34	0	0.741	< 0.1	-3.804
hsa-miR-653-5p	2376-2382	7mer-m8	-0.02	35	0	0.173	N/A	-3.714
hsa-miR-494-3p	2376-2382	7mer-1A	-0.01	33	0	0.173	N/A	-2.970
hsa-miR-4766-5p	2378-2384	7mer-1A	-0.01	43	0	0.082	N/A	-2.507
hsa-miR-146a-3p	2379-2385	7mer-m8	-0.02	30	0	0	N/A	N/A
hsa-miR-760	2381-2388	8mer	-0.11	66	0	0.134	N/A	-5.257
hsa-miR-8057	2382-2389	8mer	-0.03	70	0	0	N/A	N/A
hsa-miR-6822-3p	2382-2388	7mer-1A	-0.06	50	0	0	N/A	N/A
hsa-miR-5087	2387-2393	7mer-1A	-0.01	28	0	0	N/A	N/A
hsa-miR-1206	2392-2398	7mer-m8	-0.02	28	0	0.01	N/A	N/A
hsa-miR-584-3p	2395-2401	7mer-1A	-0.01	33	0	0	N/A	N/A
hsa-miR-4277	2395-2401	7mer-1A	-0.01	32	0	0	N/A	N/A
hsa-miR-1252-5p	2403-2409	7mer-m8	-0.02	20	0	0.01	N/A	-3.109
hsa-miR-4533	2404-2410	7mer-m8	-0.02	29	0	0	N/A	N/A
hsa-miR-5196-5p	2405-2412	8mer	-0.03	41	0	0	N/A	N/A
hsa-miR-4747-5p	2405-2412	8mer	-0.03	41	0	0	N/A	N/A
hsa-miR-450a-1-3p	2407-2414	8mer	-0.03	41	0	0.082	N/A	N/A
hsa-miR-887-5p	2408-2414	7mer-1A	-0.06	60	0	0	N/A	N/A
hsa-miR-6513-5p	2408-2414	7mer-1A	-0.01	48	0	0	N/A	N/A
hsa-miR-3122	2408-2414	7mer-1A	-0.01	41	0	0.082	N/A	N/A
hsa-miR-3913-5p	2408-2414	7mer-1A	-0.01	35	0	0.082	N/A	N/A
hsa-miR-4637	2414-2420	7mer-m8	-0.02	25	0	0	N/A	-3.093
hsa-miR-6716-3p	2418-2424	7mer-m8	-0.15	55	0	0	N/A	N/A
hsa-miR-1295a	2422-2428	7mer-m8	-0.17	77	0	0	N/A	-3.902
hsa-miR-1295b-3p	2423-2429	7mer-m8	-0.02	21	0	0	N/A	N/A
hsa-miR-3945	2427-2434	8mer	-0.03	15	0	0	N/A	N/A
hsa-miR-6862-5p	2428-2434	7mer-1A	-0.04	33	0	0	N/A	N/A
hsa-miR-4253	2428-2434	7mer-1A	-0.04	27	0	0	N/A	N/A
hsa-miR-5189-5p	2429-2435	7mer-m8	-0.03	47	0	0	N/A	N/A
hsa-miR-612	2429-2435	7mer-m8	-0.02	39	0	0	N/A	N/A
hsa-miR-3187-5p	2429-2435	7mer-m8	-0.02	28	0	0	N/A	N/A
hsa-miR-1285-3p	2429-2435	7mer-m8	-0.02	26	0	0	N/A	N/A
hsa-miR-6860	2429-2435	7mer-m8	-0.02	25	0	0	N/A	N/A
hsa-miR-939-3p	2430-2437	8mer	-0.09	73	0	0	N/A	N/A
hsa-miR-1343-3p	2431-2438	8mer	-0.07	64	0	0	N/A	-4.344
hsa-miR-6783-3p	2431-2438	8mer	-0.05	56	0	0	N/A	-4.721
hsa-miR-6852-5p	2431-2437	7mer-1A	-0.02	41	0	0	N/A	N/A
hsa-miR-6742-3p	2431-2437	7mer-1A	-0.01	36	0	0	N/A	N/A
hsa-miR-3074-5p	2433-2439	7mer-1A	-0.01	46	0	0	N/A	N/A
hsa-miR-7152-5p	2433-2439	7mer-1A	-0.01	35	0	0	N/A	N/A
hsa-miR-3124-3p	2434-2441	8mer	-0.03	55	0	0	N/A	N/A
hsa-miR-4677-5p	2438-2445	8mer	-0.03	59	0	0	N/A	N/A
hsa-miR-22-5p	2438-2444	7mer-1A	-0.01	25	0	0	N/A	N/A
hsa-miR-2116-5p	2438-2444	7mer-1A	-0.01	25	0	0	N/A	N/A
hsa-miR-4273	2439-2445	7mer-1A	-0.01	47	0	0	N/A	N/A
hsa-miR-7156-5p	2439-2445	7mer-1A	-0.01	40	0	0	N/A	N/A
hsa-miR-6739-3p	2439-2445	7mer-m8	-0.02	29	0	0	N/A	N/A
hsa-miR-498	2451-2457	7mer-m8	-0.02	69	0	0	N/A	-3.390
hsa-miR-100-3p	2456-2462	7mer-1A	-0.01	37	0	0	N/A	N/A
hsa-miR-4263	2459-2465	7mer-m8	-0.02	58	0	0	N/A	N/A
hsa-miR-103a-2-5p	2462-2468	7mer-1A	-0.09	75	0	0	N/A	N/A
hsa-miR-3977	2463-2469	7mer-1A	-0.01	30	0	0	N/A	N/A
hsa-miR-431-5p	2466-2472	7mer-m8	-0.03	55	0	0.012	N/A	-5.138
hsa-miR-6827-3p	2469-2475	7mer-1A	-0.07	29	0	0	N/A	N/A
hsa-miR-340-3p	2469-2475	7mer-1A	-0.03	19	0	0	N/A	N/A
hsa-miR-3605-3p	2471-2477	7mer-1A	-0.15	70	0	0	N/A	-2.162
hsa-miR-4766-5p	2494-2500	7mer-m8	-0.02	60	0	0	N/A	-3.959
hsa-miR-4757-3p	2501-2507	7mer-1A	-0.08	37	0	0	N/A	N/A
hsa-miR-3928-3p	2510-2516	7mer-1A	-0.01	50	0	0	N/A	N/A
hsa-miR-3915	2510-2516	7mer-m8	-0.02	20	0	0	N/A	N/A
hsa-miR-8063	2522-2528	7mer-m8	-0.02	77	0	0	N/A	N/A
hsa-miR-1468-3p	2523-2530	8mer	-0.03	54	0	0	N/A	N/A
hsa-miR-548aw	2524-2531	8mer	-0.03	73	0	0	N/A	N/A
hsa-miR-548aj-5p	2524-2530	7mer-1A	-0.01	35	0	0	N/A	N/A
hsa-miR-548f-5p	2524-2530	7mer-1A	-0.01	35	0	0	N/A	N/A
hsa-miR-548g-5p	2524-2530	7mer-1A	-0.01	35	0	0	N/A	N/A
hsa-miR-548x-5p	2524-2530	7mer-1A	-0.01	35	0	0	N/A	N/A
hsa-miR-518a-5p	2525-2531	7mer-1A	-0.01	44	0	0.01	N/A	N/A
hsa-miR-527	2525-2531	7mer-1A	-0.01	44	0	0.01	N/A	N/A
hsa-miR-450b-5p	2526-2533	8mer	-0.03	52	0	0	N/A	-3.752
hsa-miR-557	2527-2533	7mer-1A	-0.01	51	0	0.01	N/A	N/A
hsa-miR-507	2527-2533	7mer-1A	-0.01	43	0	0.01	N/A	N/A
hsa-miR-3680-3p	2527-2533	7mer-1A	-0.01	33	0	0	N/A	N/A
hsa-miR-3140-3p	2529-2535	7mer-m8	-0.02	42	0	0	N/A	-3.182
hsa-miR-3665	2545-2551	7mer-1A	-0.26	92	0	0	N/A	N/A
hsa-miR-657	2545-2551	7mer-1A	-0.03	53	0	0.01	N/A	N/A
hsa-miR-3689d	2550-2556	7mer-m8	-0.02	35	0	0	N/A	N/A
hsa-miR-6851-5p	2550-2556	7mer-m8	-0.03	31	0	0	N/A	N/A
hsa-miR-6799-5p	2551-2557	7mer-m8	-0.02	53	0	0	N/A	N/A
hsa-miR-6825-5p	2552-2558	7mer-m8	-0.13	55	0	0	N/A	N/A
hsa-miR-6870-5p	2553-2559	7mer-m8	-0.02	13	0	0	N/A	N/A
hsa-miR-4723-5p	2553-2559	7mer-m8	-0.02	12	0	0	N/A	N/A
hsa-miR-5698	2553-2559	7mer-m8	-0.02	12	0	0	N/A	N/A
hsa-miR-7111-5p	2553-2559	7mer-m8	-0.02	11	0	0	N/A	N/A
hsa-miR-5683	2562-2568	7mer-m8	-0.02	42	0	0	N/A	N/A
hsa-miR-8080	2566-2572	7mer-m8	-0.02	30	0	0	N/A	N/A
hsa-miR-624-3p	2569-2575	7mer-1A	-0.01	30	0	0.01	N/A	-2.622
hsa-miR-1283	2571-2577	7mer-1A	-0.01	12	0	0.01	N/A	N/A
hsa-miR-8069	2587-2593	7mer-1A	-0.01	32	0	0	N/A	N/A
hsa-miR-657	2593-2600	8mer	-0.03	55	0	0.01	N/A	N/A
hsa-miR-3665	2594-2600	7mer-1A	-0.28	93	0	0	N/A	N/A
hsa-miR-1205	2595-2602	8mer	-0.33	98	0	0.01	N/A	N/A
hsa-miR-17-3p	2596-2602	7mer-1A	-0.05	73	0	0.01	N/A	N/A
hsa-miR-3158-5p	2596-2602	7mer-1A	-0.03	60	0	0	N/A	N/A
hsa-miR-1184	2596-2602	7mer-1A	-0.01	44	0	0.01	N/A	N/A
hsa-miR-4527	2598-2604	7mer-m8	-0.18	87	0	0	N/A	N/A
hsa-miR-6503-5p	2598-2604	7mer-m8	-0.14	80	0	0	N/A	N/A
hsa-miR-2278	2604-2610	7mer-m8	-0.02	51	0	0	N/A	-2.646
hsa-miR-6501-3p	2605-2611	7mer-m8	-0.02	35	0	0	N/A	N/A
hsa-miR-6879-5p	2609-2615	7mer-m8	-0.11	71	0	0	N/A	N/A
hsa-miR-4632-5p	2609-2615	7mer-m8	-0.05	67	0	0	N/A	N/A
hsa-miR-6735-5p	2609-2615	7mer-m8	-0.09	66	0	0	N/A	N/A
hsa-miR-4436b-3p	2609-2615	7mer-m8	-0.08	63	0	0	N/A	N/A
hsa-miR-7843-5p	2609-2615	7mer-m8	-0.04	61	0	0	N/A	N/A
hsa-miR-3616-3p	2610-2616	7mer-m8	-0.04	26	0	0	N/A	N/A
hsa-miR-125a-3p	2617-2623	7mer-m8	-0.02	31	0	0.088	N/A	N/A
hsa-miR-3665	2618-2625	8mer	-0.3	95	0	0	N/A	N/A
hsa-miR-657	2619-2625	7mer-1A	-0.01	29	0	0.01	N/A	N/A
hsa-miR-541-5p	2625-2631	7mer-1A	-0.01	27	0	0	N/A	-2.943
hsa-miR-5004-5p	2634-2641	8mer	-0.03	22	0	0	N/A	N/A
hsa-miR-1224-5p	2635-2641	7mer-m8	-0.07	82	0	0.468	N/A	-4.570
hsa-miR-4751	2635-2641	7mer-1A	-0.07	61	0	0	N/A	N/A
hsa-miR-1252-3p	2638-2644	7mer-m8	-0.02	64	0	0	N/A	N/A
hsa-miR-6757-5p	2646-2652	7mer-m8	-0.05	52	0	0	N/A	N/A
hsa-miR-7515	2648-2654	7mer-m8	-0.02	18	0	0	N/A	N/A
hsa-miR-3154	2649-2655	7mer-m8	-0.02	47	0	0.088	N/A	N/A
hsa-miR-298	2651-2657	7mer-m8	-0.02	33	0	0.088	N/A	N/A
hsa-miR-6879-5p	2654-2660	7mer-m8	-0.1	68	0	0	N/A	N/A
hsa-miR-4436b-3p	2654-2660	7mer-m8	-0.07	63	0	0	N/A	N/A
hsa-miR-4632-5p	2654-2660	7mer-m8	-0.04	63	0	0	N/A	N/A
hsa-miR-6735-5p	2654-2660	7mer-m8	-0.07	63	0	0	N/A	N/A
hsa-miR-7843-5p	2654-2660	7mer-m8	-0.03	55	0	0	N/A	N/A
hsa-miR-3616-3p	2655-2661	7mer-m8	-0.03	22	0	0	N/A	N/A
hsa-miR-4779	2657-2663	7mer-m8	-0.02	46	0	0	N/A	N/A
hsa-miR-4459	2658-2664	7mer-m8	-0.02	45	0	0	N/A	N/A
hsa-miR-4722-5p	2659-2666	8mer	-0.03	49	0	0	N/A	N/A
hsa-miR-1286	2660-2666	7mer-1A	-0.01	33	0	0	N/A	-1.478
hsa-miR-873-5p.2	2660-2666	7mer-1A	-0.01	10	0	0.062	N/A	-2.660
hsa-miR-1205	2661-2667	7mer-m8	-0.1	83	0	0	N/A	N/A
hsa-miR-485-5p	2665-2672	8mer	-0.03	33	0	0.256	N/A	-4.383
hsa-miR-6884-5p	2665-2672	8mer	-0.03	32	0	0.256	N/A	-4.509
hsa-miR-2467-5p	2666-2672	7mer-1A	-0.01	45	0	0	N/A	N/A
hsa-miR-3188	2666-2672	7mer-1A	-0.01	30	0	0	N/A	N/A
hsa-miR-3975	2666-2672	7mer-1A	-0.01	23	0	0	N/A	N/A
hsa-miR-4316	2667-2673	7mer-m8	-0.03	57	0	0	N/A	N/A
hsa-miR-4710	2668-2674	7mer-m8	-0.02	37	0	0	N/A	N/A
hsa-miR-7854-3p	2670-2677	8mer	-0.14	80	0	0	N/A	N/A
hsa-miR-6134	2671-2677	7mer-1A	-0.09	57	0	0	N/A	N/A
hsa-miR-1294	2672-2678	7mer-m8	-0.02	31	0	0	N/A	-3.386
hsa-miR-5586-3p	2675-2681	7mer-m8	-0.02	24	0	0	N/A	N/A
hsa-miR-4693-3p	2676-2682	7mer-m8	-0.02	21	0	0	N/A	N/A
hsa-miR-5192	2677-2683	7mer-m8	-0.02	35	0	0	N/A	N/A
hsa-miR-6731-5p	2678-2685	8mer	-0.03	38	0	0.082	N/A	N/A
hsa-miR-8085	2678-2685	8mer	-0.03	37	0	0.082	N/A	N/A
hsa-miR-6878-5p	2679-2685	7mer-1A	-0.1	64	0	0.082	N/A	N/A
hsa-miR-30c-1-3p	2679-2685	7mer-m8	-0.02	37	0	0	N/A	N/A
hsa-miR-30c-2-3p	2679-2685	7mer-m8	-0.02	34	0	0	N/A	N/A
hsa-miR-6788-5p	2679-2685	7mer-m8	-0.02	32	0	0	N/A	N/A
hsa-miR-3192-5p	2680-2687	8mer	-0.03	57	0	0.01	N/A	N/A
hsa-miR-4646-5p	2681-2687	7mer-1A	-0.11	85	0	0	N/A	N/A
hsa-miR-204-3p	2681-2687	7mer-1A	-0.06	82	0	0	N/A	N/A
hsa-miR-619-5p	2681-2687	7mer-1A	-0.01	44	0	0	N/A	N/A
hsa-miR-6506-5p	2681-2687	7mer-1A	-0.01	36	0	0	N/A	N/A
hsa-miR-4314	2681-2687	7mer-m8	-0.02	18	0	0	N/A	N/A
hsa-miR-8067	2693-2700	8mer	-0.03	46	0	0	N/A	N/A
hsa-miR-6508-5p	2693-2700	8mer	-0.03	46	0	0	N/A	N/A
hsa-miR-1972	2703-2709	7mer-1A	-0.03	31	0	0.082	N/A	N/A
hsa-miR-4650-5p	2703-2709	7mer-1A	-0.01	28	0	0.468	N/A	N/A
hsa-miR-3934-3p	2705-2711	7mer-m8	-0.02	30	0	0	N/A	N/A
hsa-miR-24-3p	2706-2713	8mer	-0.03	57	0	0.173	< 0.1	-3.843
hsa-miR-4284	2707-2713	7mer-1A	-0.01	34	0	0	N/A	N/A
hsa-miR-8057	2708-2714	7mer-1A	-0.01	44	0	0	N/A	N/A
hsa-miR-4320	2714-2721	8mer	-0.03	49	0	0	N/A	N/A
hsa-miR-1246	2716-2722	7mer-m8	-0.02	29	0	0.01	N/A	N/A
hsa-miR-490-5p	2717-2723	7mer-m8	-0.02	37	0	0	N/A	N/A
hsa-miR-4422	2721-2727	7mer-m8	-0.02	57	0	0	N/A	N/A
hsa-miR-330-3p	2722-2728	7mer-m8	-0.02	39	0	0.173	N/A	-1.751
hsa-miR-186-3p	2724-2730	7mer-m8	-0.02	52	0	0	N/A	N/A
hsa-miR-6802-3p	2728-2734	7mer-m8	-0.04	51	0	0	N/A	N/A
hsa-miR-6862-3p	2729-2735	7mer-m8	-0.02	43	0	0	N/A	N/A
hsa-miR-6784-3p	2729-2735	7mer-m8	-0.02	42	0	0	N/A	N/A
hsa-miR-1226-3p	2742-2748	7mer-1A	-0.01	37	0	0.088	N/A	N/A
hsa-miR-4733-3p	2742-2748	7mer-1A	-0.01	31	0	0	N/A	N/A
hsa-miR-4704-3p	2745-2752	8mer	-0.03	57	0	0	N/A	N/A
hsa-miR-125b-1-3p	2752-2758	7mer-1A	-0.13	67	0	0	N/A	N/A
hsa-miR-3615	2755-2761	7mer-m8	-0.04	18	0	0	N/A	N/A
hsa-miR-7111-3p	2757-2763	7mer-m8	-0.02	48	0	0	N/A	N/A
hsa-miR-3183	2757-2763	7mer-1A	-0.01	36	0	0	N/A	N/A
hsa-miR-4723-3p	2757-2763	7mer-1A	-0.01	28	0	0	N/A	N/A
hsa-miR-6769b-3p	2757-2763	7mer-1A	-0.01	28	0	0	N/A	N/A
hsa-miR-5193	2759-2765	7mer-m8	-0.03	55	0	0	N/A	N/A
hsa-miR-6791-3p	2760-2767	8mer	-0.03	51	0	0	N/A	N/A
hsa-miR-6829-3p	2760-2767	8mer	-0.03	50	0	0	N/A	N/A
hsa-miR-6836-3p	2761-2767	7mer-m8	-0.06	61	0	0	N/A	N/A
hsa-miR-6778-3p	2761-2767	7mer-1A	-0.02	32	0	0	N/A	N/A
hsa-miR-6769a-3p	2770-2776	7mer-m8	-0.02	41	0	0	N/A	N/A
hsa-miR-3194-5p	2773-2780	8mer	-0.03	46	0	0	N/A	-4.623
hsa-miR-1202	2774-2780	7mer-m8	-0.02	57	0	0.01	N/A	N/A
hsa-miR-3972	2774-2780	7mer-m8	-0.02	46	0	0.01	N/A	N/A
hsa-miR-6727-3p	2776-2782	7mer-m8	-0.02	24	0	0	N/A	N/A
hsa-miR-4722-3p	2776-2782	7mer-m8	-0.02	20	0	0	N/A	N/A
hsa-miR-4763-5p	2777-2784	8mer	-0.14	65	0	0	N/A	N/A
hsa-miR-6894-3p	2778-2784	7mer-m8	-0.02	55	0	0	N/A	N/A
hsa-miR-6747-3p	2780-2786	7mer-m8	-0.02	31	0	0	N/A	N/A
hsa-miR-6752-3p	2781-2787	7mer-m8	-0.05	54	0	0	N/A	N/A
hsa-miR-3173-5p	2782-2789	8mer	-0.03	54	0	0	N/A	-6.193
hsa-miR-6799-3p	2782-2789	8mer	-0.03	51	0	0	N/A	-5.864
hsa-miR-874-3p	2783-2789	7mer-m8	-0.02	33	0	0.272	N/A	-2.387
hsa-miR-146b-3p	2783-2789	7mer-1A	-0.01	23	0	0.082	N/A	N/A
hsa-miR-7976	2783-2789	7mer-1A	-0.01	15	0	0	N/A	N/A
hsa-miR-18a-3p	2784-2790	7mer-m8	-0.02	35	0	0.082	N/A	N/A
hsa-miR-6890-3p	2786-2792	7mer-m8	-0.02	64	0	0	N/A	N/A
hsa-miR-141-3p	2788-2794	7mer-m8	-0.02	44	0	0.176	< 0.1	-1.955
hsa-miR-200a-3p	2788-2794	7mer-m8	-0.02	44	0	0.176	< 0.1	-1.955
hsa-miR-4261	2791-2797	7mer-m8	-0.02	22	0	0	N/A	N/A
hsa-miR-6849-3p	2798-2804	7mer-1A	-0.06	66	0	0	N/A	N/A
hsa-miR-6720-5p	2798-2804	7mer-m8	-0.02	34	0	0	N/A	-2.482
hsa-miR-6512-3p	2798-2804	7mer-m8	-0.02	34	0	0	N/A	-2.482
hsa-miR-766-3p	2799-2805	7mer-m8	-0.02	43	0	0.01	N/A	N/A
hsa-miR-4283	2803-2810	8mer	-0.03	43	0	0	N/A	N/A
hsa-miR-185-3p	2804-2810	7mer-1A	-0.01	10	0	0.082	N/A	N/A
hsa-miR-4489	2804-2810	7mer-1A	-0.01	8	0	0	N/A	N/A
hsa-miR-6852-5p	2806-2812	7mer-m8	-0.02	44	0	0	N/A	N/A
hsa-miR-6791-5p	2807-2814	8mer	-0.05	52	0	0	N/A	N/A
hsa-miR-4292	2807-2814	8mer	-0.04	50	0	0	N/A	N/A
hsa-miR-4308	2808-2814	7mer-1A	-0.01	20	0	0	N/A	N/A
hsa-miR-7113-3p	2809-2815	7mer-m8	-0.02	38	0	0	N/A	N/A
hsa-miR-6887-3p	2812-2819	8mer	-0.03	39	0	0	N/A	N/A
hsa-miR-6826-3p	2813-2820	8mer	-0.03	47	0	0	N/A	N/A
hsa-miR-6795-3p	2813-2819	7mer-1A	-0.01	25	0	0	N/A	N/A
hsa-miR-6740-3p	2818-2824	7mer-1A	-0.01	15	0	0	N/A	N/A
hsa-miR-345-5p	2826-2832	7mer-m8	-0.02	60	0	0.088	N/A	-4.736
hsa-miR-628-5p	2828-2834	7mer-m8	-0.02	46	0	0.082	N/A	-5.646
hsa-miR-93-3p	2829-2835	7mer-m8	-0.02	30	0	0.082	N/A	N/A
hsa-miR-1470	2840-2846	7mer-1A	-0.01	52	0	0	N/A	N/A
hsa-miR-4667-3p	2840-2846	7mer-1A	-0.01	21	0	0	N/A	N/A
hsa-miR-4469	2841-2847	7mer-m8	-0.02	59	0	0	N/A	N/A
hsa-miR-3943	2851-2857	7mer-m8	-0.07	69	0	0.01	N/A	N/A
hsa-miR-147a	2870-2876	7mer-1A	-0.01	54	0	0	N/A	-2.067
hsa-miR-6818-5p	2870-2876	7mer-1A	-0.01	20	0	0	N/A	N/A
hsa-miR-5010-3p	2871-2877	7mer-m8	-0.02	49	0	0	N/A	N/A
hsa-miR-6835-3p	2878-2884	7mer-m8	-0.02	69	0	0	N/A	-4.924
hsa-miR-1226-3p	2885-2891	7mer-1A	-0.01	37	0	0	N/A	N/A
hsa-miR-4733-3p	2885-2891	7mer-1A	-0.01	31	0	0	N/A	N/A
hsa-miR-6879-3p	2887-2893	7mer-1A	-0.01	19	0	0	N/A	N/A
hsa-miR-6773-3p	2888-2894	7mer-m8	-0.02	44	0	0	N/A	N/A
hsa-miR-503-5p	2895-2901	7mer-m8	-0.02	34	0	0	< 0.1	-5.269
hsa-miR-6793-3p	2901-2907	7mer-1A	-0.01	39	0	0	N/A	N/A
hsa-miR-7106-3p	2904-2910	7mer-1A	-0.03	27	0	0	N/A	N/A
hsa-miR-6762-3p	2910-2916	7mer-m8	-0.02	26	0	0.468	N/A	N/A
hsa-miR-6814-5p	2915-2921	7mer-m8	-0.02	45	0	0	N/A	N/A
hsa-miR-519d-5p	2922-2929	8mer	-0.03	49	0	0	N/A	N/A
hsa-miR-519e-5p	2923-2929	7mer-m8	-0.02	31	0	0	N/A	-1.570
hsa-miR-515-5p	2923-2929	7mer-m8	-0.02	31	0	0	N/A	-1.570
hsa-miR-5695	2923-2929	7mer-1A	-0.01	29	0	0	N/A	N/A
hsa-miR-6810-3p	2930-2936	7mer-m8	-0.02	43	0	0	N/A	N/A
hsa-miR-6801-3p	2930-2936	7mer-m8	-0.02	38	0	0	N/A	N/A
hsa-miR-210-5p	2931-2937	7mer-m8	-0.02	23	0	0	N/A	N/A
hsa-miR-4766-3p	2942-2948	7mer-1A	-0.01	20	0	0	N/A	-2.422
hsa-miR-374b-3p	2943-2949	7mer-1A	-0.01	28	0	0	N/A	-1.866
hsa-miR-3127-3p	2948-2954	7mer-1A	-0.01	25	0	0	N/A	N/A
hsa-miR-6756-3p	2948-2954	7mer-1A	-0.01	24	0	0	N/A	N/A
hsa-miR-874-5p	2956-2962	7mer-m8	-0.02	9	0	0	N/A	N/A
hsa-miR-296-5p	2957-2963	7mer-m8	-0.02	23	0	1.424	N/A	-4.951
hsa-miR-7160-3p	2958-2964	7mer-m8	-0.02	36	0	0.468	N/A	N/A
hsa-miR-3918	2959-2966	8mer	-0.03	49	0	0	N/A	-3.860
hsa-miR-3127-5p	2960-2966	7mer-m8	-0.02	31	0	0	N/A	-2.581
hsa-miR-4518	2961-2967	7mer-m8	-0.02	58	0	0	N/A	N/A
hsa-miR-1266-5p	2961-2967	7mer-m8	-0.02	49	0	0	N/A	N/A
hsa-miR-3934-3p	2962-2969	8mer	-0.03	40	0	0	N/A	N/A
hsa-miR-3907	2965-2971	7mer-m8	-0.02	31	0	0	N/A	N/A
hsa-miR-6851-5p	2968-2974	7mer-m8	-0.04	39	0	0	N/A	N/A
hsa-miR-3689d	2968-2974	7mer-m8	-0.02	35	0	0	N/A	N/A
hsa-miR-6499-3p	2978-2984	7mer-1A	-0.01	23	0	0	N/A	N/A
hsa-miR-143-5p	2979-2985	7mer-m8	-0.02	42	0	0	N/A	N/A
hsa-miR-4257	2984-2990	7mer-m8	-0.02	48	0	0	N/A	N/A
hsa-miR-6816-3p	2990-2996	7mer-m8	-0.02	58	0	0	N/A	N/A
hsa-miR-186-3p	2994-3000	7mer-m8	-0.02	52	0	0	N/A	N/A
hsa-miR-6793-3p	2996-3002	7mer-1A	-0.01	39	0	0	N/A	N/A
hsa-miR-7977	3003-3009	7mer-1A	-0.01	33	0	0	N/A	N/A
hsa-miR-6734-3p	3005-3011	7mer-m8	-0.06	65	0	0	N/A	N/A
hsa-miR-6865-3p	3022-3028	7mer-m8	-0.06	65	0	0	N/A	N/A
hsa-miR-1260b	3025-3031	7mer-m8	-0.08	62	0	0.01	N/A	N/A
hsa-miR-1260a	3025-3031	7mer-m8	-0.08	62	0	0.01	N/A	N/A
hsa-miR-1224-3p	3025-3031	7mer-1A	-0.01	30	0	0.01	N/A	N/A
hsa-miR-324-5p	3028-3035	8mer	-0.03	37	0	0.272	N/A	-4.394
hsa-miR-485-5p	3034-3040	7mer-m8	-0.02	18	0	0.564	N/A	-3.940
hsa-miR-6884-5p	3034-3040	7mer-m8	-0.02	17	0	0.564	N/A	-4.011
hsa-miR-6799-5p	3037-3043	7mer-1A	-0.01	35	0	0	N/A	N/A
hsa-miR-3689a-3p	3037-3043	7mer-m8	-0.02	30	0	0.082	N/A	N/A
hsa-miR-6779-5p	3037-3043	7mer-m8	-0.02	29	0	0.082	N/A	N/A
hsa-miR-3689c	3037-3043	7mer-m8	-0.02	29	0	0.082	N/A	N/A
hsa-miR-3689b-3p	3037-3043	7mer-m8	-0.02	29	0	0.082	N/A	N/A
hsa-miR-30b-3p	3037-3043	7mer-m8	-0.02	29	0	0.082	N/A	N/A
hsa-miR-1273h-5p	3037-3043	7mer-m8	-0.02	28	0	0.082	N/A	N/A
hsa-miR-6780a-5p	3037-3043	7mer-m8	-0.02	27	0	0.082	N/A	N/A
hsa-miR-6785-5p	3037-3043	7mer-1A	-0.01	25	0	0	N/A	N/A
hsa-miR-6883-5p	3037-3043	7mer-1A	-0.01	25	0	0	N/A	N/A
hsa-miR-149-3p	3037-3043	7mer-1A	-0.01	23	0	0	N/A	N/A
hsa-miR-4728-5p	3037-3043	7mer-1A	-0.01	22	0	0	N/A	N/A
hsa-miR-7106-5p	3037-3043	7mer-1A	-0.01	19	0	0	N/A	N/A
hsa-miR-3192-5p	3038-3044	7mer-m8	-0.02	45	0	0.01	N/A	N/A
hsa-miR-4487	3041-3047	7mer-m8	-0.02	26	0	0	N/A	N/A
hsa-miR-2467-3p	3045-3051	7mer-1A	-0.04	51	0	0	N/A	-2.486
hsa-miR-3678-3p	3045-3051	7mer-m8	-0.02	38	0	0	N/A	N/A
hsa-miR-3682-3p	3056-3062	7mer-1A	-0.04	39	0	0	N/A	N/A
hsa-miR-5705	3063-3069	7mer-1A	-0.13	60	0	0	N/A	N/A
hsa-miR-609	3066-3073	8mer	-0.08	58	0	0.088	N/A	N/A
hsa-miR-6772-5p	3067-3073	7mer-1A	-0.16	76	0	0	N/A	N/A
hsa-miR-4455	3067-3073	7mer-1A	-0.12	55	0	0	N/A	N/A
hsa-miR-6748-5p	3068-3074	7mer-m8	-0.13	62	0	0	N/A	N/A
hsa-miR-194-3p	3070-3077	8mer	-0.03	60	0	0	N/A	N/A
hsa-miR-5693	3071-3077	7mer-1A	-0.01	43	0	0	N/A	N/A
hsa-miR-3157-5p	3078-3084	7mer-1A	-0.06	61	0	0	N/A	N/A
hsa-miR-6820-3p	3084-3090	7mer-m8	-0.02	30	0	0	N/A	-4.308
hsa-miR-3164	3084-3090	7mer-m8	-0.02	30	0	0	N/A	-3.352
hsa-miR-4443	3091-3097	7mer-m8	-0.17	85	0	0	N/A	N/A
hsa-miR-650	3091-3097	7mer-1A	-0.15	83	0	0.088	N/A	-3.902
hsa-miR-3612	3091-3097	7mer-1A	-0.13	77	0	0.088	N/A	-3.077
hsa-miR-7847-3p	3092-3099	8mer	-0.03	35	0	0	N/A	N/A
hsa-miR-7114-5p	3094-3100	7mer-m8	-0.02	29	0	0	N/A	N/A
hsa-miR-7974	3096-3102	7mer-m8	-0.04	35	0	0	N/A	N/A
hsa-miR-6884-5p	3098-3104	7mer-m8	-0.12	70	0	0.162	N/A	-5.332
hsa-miR-485-5p	3098-3104	7mer-m8	-0.11	69	0	0.162	N/A	-4.904
hsa-miR-583	3101-3107	7mer-m8	-0.02	58	0	0.088	N/A	N/A
hsa-miR-6124	3104-3110	7mer-m8	-0.02	69	0	0	N/A	N/A
hsa-miR-4496	3106-3112	7mer-1A	-0.01	64	0	0	N/A	N/A
hsa-miR-200c-5p	3111-3117	7mer-1A	-0.01	24	0	0	N/A	N/A
hsa-miR-550a-3p	3111-3117	7mer-1A	-0.01	22	0	0	N/A	N/A
hsa-miR-4711-3p	3112-3118	7mer-m8	-0.02	30	0	0	N/A	N/A
hsa-miR-6747-5p	3115-3122	8mer	-0.25	93	0	0	N/A	N/A
hsa-miR-6812-5p	3116-3122	7mer-m8	-0.09	60	0	0	N/A	N/A
hsa-miR-6819-5p	3116-3122	7mer-m8	-0.09	60	0	0	N/A	N/A
hsa-miR-6737-5p	3116-3122	7mer-m8	-0.07	58	0	0	N/A	N/A
hsa-miR-342-5p	3116-3122	7mer-1A	-0.04	44	0	0.082	N/A	N/A
hsa-miR-608	3116-3122	7mer-1A	-0.07	38	0	0	N/A	N/A
hsa-miR-4651	3116-3122	7mer-1A	-0.06	35	0	0	N/A	N/A
hsa-miR-4664-5p	3116-3122	7mer-1A	-0.01	25	0	0.082	N/A	N/A
hsa-miR-6742-5p	3117-3124	8mer	-0.06	52	0	0	N/A	N/A
hsa-miR-491-5p	3118-3124	7mer-1A	-0.17	77	0	0.173	N/A	-3.632
hsa-miR-4472	3118-3124	7mer-1A	-0.05	59	0	0	N/A	N/A
hsa-miR-4447	3118-3124	7mer-1A	-0.05	59	0	0	N/A	N/A
hsa-miR-6796-5p	3118-3125	8mer	-0.07	56	0	0	N/A	N/A
hsa-miR-3151-5p	3118-3124	7mer-1A	-0.03	54	0	0.01	N/A	N/A
hsa-miR-4322	3119-3125	7mer-1A	-0.01	35	0	0	N/A	N/A
hsa-miR-4265	3119-3125	7mer-1A	-0.01	32	0	0	N/A	N/A
hsa-miR-4296	3119-3125	7mer-1A	-0.01	27	0	0	N/A	N/A
hsa-miR-6759-5p	3119-3125	7mer-1A	-0.01	19	0	0	N/A	N/A
hsa-miR-4653-3p	3124-3130	7mer-1A	-0.01	13	0	0	N/A	N/A
hsa-miR-4254	3126-3132	7mer-m8	-0.02	42	0	0	N/A	N/A
hsa-miR-4308	3127-3133	7mer-m8	-0.02	30	0	0	N/A	N/A
hsa-miR-331-3p	3128-3134	7mer-m8	-0.02	40	0	0.591	N/A	-2.514
hsa-miR-5195-5p	3130-3136	7mer-1A	-0.06	41	0	0	N/A	N/A
hsa-miR-6726-3p	3138-3144	7mer-1A	-0.11	63	0	0	N/A	N/A
hsa-miR-138-2-3p	3142-3149	8mer	-0.03	84	0	0	N/A	N/A
hsa-miR-1257	3149-3155	7mer-1A	-0.01	19	0	0	N/A	N/A
hsa-miR-4463	3154-3160	7mer-1A	-0.01	46	0	0	N/A	N/A
hsa-miR-4499	3154-3160	7mer-1A	-0.03	40	0	0	N/A	N/A
hsa-miR-151a-3p	3154-3160	7mer-m8	-0.02	23	0	0.395	N/A	-3.898
hsa-miR-379-5p	3156-3162	7mer-m8	-0.15	84	0	0.395	N/A	-4.771
hsa-miR-3529-5p	3156-3162	7mer-m8	-0.13	77	0	0.395	N/A	-4.736
hsa-miR-3132	3157-3163	7mer-m8	-0.11	54	0	0	N/A	N/A
hsa-miR-197-5p	3157-3163	7mer-m8	-0.06	32	0	0	N/A	N/A
hsa-miR-6755-5p	3158-3165	8mer	-0.2	81	0	0	N/A	N/A
hsa-miR-6841-5p	3159-3165	7mer-1A	-0.01	13	0	0	N/A	N/A
hsa-miR-6514-5p	3165-3171	7mer-m8	-0.02	34	0	0	N/A	N/A
hsa-miR-4534	3166-3172	7mer-m8	-0.05	62	0	0	N/A	N/A
hsa-miR-8082	3166-3172	7mer-m8	-0.08	57	0	0	N/A	N/A
hsa-miR-432-3p	3168-3174	7mer-m8	-0.03	43	0	0	N/A	N/A
hsa-miR-1287-5p	3170-3176	7mer-m8	-0.04	56	0	0	N/A	-2.705
hsa-miR-4487	3172-3178	7mer-m8	-0.15	78	0	0	N/A	N/A
hsa-miR-708-5p	3174-3181	8mer	-0.07	69	0	0.072	N/A	-5.023
hsa-miR-28-5p	3174-3181	8mer	-0.07	68	0	0.072	N/A	-4.797
hsa-miR-3139	3174-3181	8mer	-0.06	64	0	0.072	N/A	-5.037
hsa-miR-4266	3176-3182	7mer-1A	-0.16	75	0	0	N/A	N/A
hsa-miR-651-5p	3177-3183	7mer-1A	-0.01	25	0	0.01	N/A	-1.530
hsa-miR-5696	3180-3186	7mer-m8	-0.02	50	0	0	N/A	N/A
hsa-miR-4729	3180-3186	7mer-1A	-0.01	37	0	0	N/A	N/A
hsa-miR-616-3p	3182-3188	7mer-1A	-0.01	22	0	0.01	N/A	-3.364
hsa-miR-3188	3189-3195	7mer-m8	-0.02	43	0	0	N/A	N/A
hsa-miR-4695-5p	3191-3197	7mer-m8	-0.16	85	0	0	N/A	N/A
hsa-miR-4459	3192-3198	7mer-m8	-0.02	45	0	0	N/A	N/A
hsa-miR-514a-3p	3197-3203	7mer-1A	-0.01	32	0	0.01	N/A	-2.607
hsa-miR-514b-3p	3197-3203	7mer-1A	-0.01	32	0	0.01	N/A	-3.031
hsa-miR-3910	3203-3209	7mer-m8	-0.02	41	0	0	N/A	N/A
hsa-miR-4708-3p	3205-3212	8mer	-0.13	77	0	0	N/A	N/A
hsa-miR-4684-3p	3208-3214	7mer-m8	-0.02	25	0	0	N/A	N/A
hsa-miR-219a-1-3p	3211-3217	7mer-1A	-0.09	58	0	0.01	N/A	N/A
hsa-miR-571	3211-3217	7mer-1A	-0.01	17	0	0.01	N/A	N/A
hsa-miR-3174	3213-3219	7mer-m8	-0.02	46	0	0	N/A	-4.380
hsa-miR-575	3217-3224	8mer	-0.03	72	0	0	N/A	N/A
hsa-miR-4676-5p	3217-3224	8mer	-0.03	72	0	0	N/A	N/A
hsa-miR-6858-3p	3218-3224	7mer-1A	-0.04	71	0	0	N/A	N/A
hsa-miR-3617-3p	3230-3236	7mer-1A	-0.02	27	0	0	N/A	N/A
hsa-miR-3074-3p	3231-3237	7mer-m8	-0.02	60	0	0	N/A	N/A
hsa-miR-144-5p	3232-3238	7mer-m8	-0.02	17	0	0	N/A	-3.673
hsa-miR-7150	3238-3244	7mer-1A	-0.08	64	0	0	N/A	N/A
hsa-miR-323a-5p	3245-3252	8mer	-0.24	92	0	0.082	N/A	N/A
hsa-miR-876-3p	3246-3252	7mer-1A	-0.02	21	0	0.088	N/A	N/A
hsa-miR-5586-3p	3251-3257	7mer-1A	-0.08	73	0	0	N/A	N/A
hsa-miR-548ao-5p	3256-3262	7mer-1A	-0.06	49	0	0.082	N/A	N/A
hsa-miR-548ax	3256-3262	7mer-1A	-0.06	49	0	0.082	N/A	N/A
hsa-miR-5585-5p	3256-3262	7mer-1A	-0.01	28	0	0	N/A	N/A
hsa-miR-3611	3258-3264	7mer-m8	-0.07	74	0	0	N/A	-2.865
hsa-miR-4764-5p	3261-3267	7mer-m8	-0.19	82	0	0	N/A	N/A
hsa-miR-1265	3262-3268	7mer-m8	-0.13	86	0	0.01	N/A	N/A
hsa-miR-3185	3267-3273	7mer-m8	-0.03	63	0	0	N/A	N/A
hsa-miR-1253	3269-3276	8mer	-0.11	78	0	0.01	N/A	N/A
hsa-miR-6770-5p	3270-3276	7mer-1A	-0.03	51	0	0	N/A	N/A
hsa-miR-1252-3p	3273-3279	7mer-m8	-0.02	64	0	0	N/A	N/A
hsa-miR-5680	3275-3281	7mer-m8	-0.02	68	0	0	N/A	N/A
hsa-miR-766-5p	3300-3306	7mer-m8	-0.11	71	0	0	N/A	-3.721
hsa-miR-6891-5p	3302-3308	7mer-m8	-0.23	93	0	0.088	N/A	N/A
hsa-miR-3173-3p	3302-3308	7mer-m8	-0.18	89	0	0.088	N/A	N/A
hsa-miR-4311	3318-3324	7mer-m8	-0.02	52	0	0	N/A	N/A
hsa-miR-5010-5p	3337-3343	7mer-1A	-0.08	52	0	0	N/A	-2.073
hsa-miR-625-5p	3337-3343	7mer-1A	-0.06	31	0	0	N/A	-1.725
hsa-miR-1275	3337-3343	7mer-m8	-0.02	25	0	0	N/A	N/A
hsa-miR-4525	3337-3343	7mer-1A	-0.01	19	0	0	N/A	-2.191
hsa-miR-4665-5p	3337-3343	7mer-m8	-0.02	15	0	0	N/A	N/A
hsa-miR-4723-5p	3337-3343	7mer-1A	-0.02	10	0	0	N/A	N/A
hsa-miR-5698	3337-3343	7mer-1A	-0.02	10	0	0	N/A	N/A
hsa-miR-7111-5p	3337-3343	7mer-1A	-0.02	9	0	0	N/A	N/A
hsa-miR-6870-5p	3337-3343	7mer-1A	-0.01	8	0	0	N/A	N/A
hsa-miR-637	3338-3344	7mer-m8	-0.05	55	0	0	N/A	N/A
hsa-miR-6852-5p	3339-3345	7mer-m8	-0.02	44	0	0	N/A	N/A
hsa-miR-661	3340-3346	7mer-m8	-0.09	62	0	0.082	N/A	N/A
hsa-miR-4293	3342-3348	7mer-1A	-0.05	70	0	0	N/A	N/A
hsa-miR-596	3342-3348	7mer-1A	-0.02	63	0	0.01	N/A	N/A
hsa-miR-3137	3345-3351	7mer-m8	-0.02	57	0	0	N/A	N/A
hsa-miR-1183	3346-3352	7mer-m8	-0.02	44	0	0.088	N/A	N/A
hsa-miR-4793-3p	3350-3356	7mer-m8	-0.02	36	0	0	N/A	N/A
hsa-miR-1273g-3p	3353-3359	7mer-m8	-0.02	42	0	0	N/A	N/A
hsa-miR-4252	3354-3361	8mer	-0.03	53	0	0	N/A	N/A
hsa-miR-1227-3p	3356-3363	8mer	-0.03	44	0	0	N/A	N/A
hsa-miR-550b-2-5p	3358-3364	7mer-1A	-0.01	20	0	0	N/A	N/A
hsa-miR-5186	3362-3368	7mer-m8	-0.02	34	0	0	N/A	N/A
hsa-miR-4537	3367-3374	8mer	-0.09	38	0	0	N/A	N/A
hsa-miR-6499-3p	3373-3379	7mer-1A	-0.01	23	0	0	N/A	N/A
hsa-miR-455-3p.2	3374-3380	7mer-1A	-0.01	46	0	0.222	< 0.1	-3.394
hsa-miR-6516-5p	3374-3380	7mer-m8	-0.02	34	0	0	N/A	N/A
hsa-miR-6086	3378-3384	7mer-m8	-0.02	35	0	0.082	N/A	N/A
hsa-miR-377-5p	3378-3384	7mer-m8	-0.02	22	0	0.082	N/A	N/A
hsa-miR-658	3381-3387	7mer-m8	-0.09	47	0	0	N/A	N/A
hsa-miR-25-5p	3382-3388	7mer-m8	-0.13	46	0	0	N/A	N/A
hsa-miR-6087	3384-3390	7mer-m8	-0.12	40	0	0	N/A	N/A
hsa-miR-6799-5p	3387-3393	7mer-1A	-0.03	66	0	0	N/A	N/A
hsa-miR-7106-5p	3387-3393	7mer-1A	-0.04	46	0	0	N/A	N/A
hsa-miR-6883-5p	3387-3393	7mer-1A	-0.03	44	0	0	N/A	N/A
hsa-miR-4728-5p	3387-3393	7mer-1A	-0.03	41	0	0	N/A	N/A
hsa-miR-149-3p	3387-3393	7mer-1A	-0.02	34	0	0	N/A	N/A
hsa-miR-3689a-3p	3387-3393	7mer-m8	-0.02	30	0	0	N/A	N/A
hsa-miR-6779-5p	3387-3393	7mer-m8	-0.02	29	0	0	N/A	N/A
hsa-miR-3689b-3p	3387-3393	7mer-m8	-0.02	29	0	0	N/A	N/A
hsa-miR-3689c	3387-3393	7mer-m8	-0.02	29	0	0	N/A	N/A
hsa-miR-30b-3p	3387-3393	7mer-m8	-0.02	29	0	0	N/A	N/A
hsa-miR-1273h-5p	3387-3393	7mer-m8	-0.02	28	0	0	N/A	N/A
hsa-miR-6780a-5p	3387-3393	7mer-m8	-0.02	27	0	0	N/A	N/A
hsa-miR-6785-5p	3387-3393	7mer-1A	-0.01	25	0	0	N/A	N/A
hsa-miR-3192-5p	3388-3394	7mer-m8	-0.05	69	0	0	N/A	N/A
hsa-miR-320e	3391-3397	7mer-m8	-0.02	37	0	0	N/A	N/A
hsa-miR-127-5p	3393-3400	8mer	-0.03	49	0	0	N/A	N/A
hsa-miR-3928-5p	3393-3399	7mer-1A	-0.01	34	0	0	N/A	N/A
hsa-miR-6806-3p	3393-3399	7mer-1A	-0.01	33	0	0	N/A	N/A
hsa-miR-7843-3p	3394-3400	7mer-1A	-0.01	30	0	0	N/A	N/A
hsa-miR-4635	3395-3401	7mer-m8	-0.02	58	0	0	N/A	N/A
hsa-miR-1273e	3397-3404	8mer	-0.03	33	0	0	N/A	N/A
hsa-miR-302f	3400-3406	7mer-m8	-0.02	29	0	0	N/A	N/A
hsa-miR-219b-3p	3401-3407	7mer-m8	-0.02	44	0	0	N/A	N/A
hsa-miR-4768-3p	3406-3412	7mer-m8	-0.02	38	0	0.082	N/A	N/A
hsa-miR-4722-5p	3407-3413	7mer-m8	-0.1	76	0	0	N/A	N/A
hsa-miR-940	3409-3415	7mer-m8	-0.02	43	0	0.082	N/A	N/A
hsa-miR-6893-5p	3409-3415	7mer-m8	-0.02	43	0	0.082	N/A	N/A
hsa-miR-6808-5p	3409-3415	7mer-m8	-0.02	43	0	0.082	N/A	N/A
hsa-miR-1827	3410-3417	8mer	-0.03	33	0	0	N/A	N/A
hsa-miR-4649-3p	3412-3418	7mer-m8	-0.02	53	0	0	N/A	N/A
hsa-miR-7160-5p	3413-3419	7mer-m8	-0.02	31	0	0	N/A	N/A
hsa-miR-3929	3415-3421	7mer-m8	-0.02	54	0	0	N/A	N/A
hsa-miR-4478	3415-3421	7mer-m8	-0.02	54	0	0	N/A	N/A
hsa-miR-4419b	3415-3421	7mer-m8	-0.02	54	0	0	N/A	N/A
hsa-miR-485-5p	3416-3422	7mer-m8	-0.03	31	0	0.257	N/A	-4.226
hsa-miR-6884-5p	3416-3422	7mer-m8	-0.03	29	0	0.257	N/A	-4.745
hsa-miR-6799-5p	3419-3425	7mer-1A	-0.04	67	0	0	N/A	N/A
hsa-miR-4728-5p	3419-3425	7mer-1A	-0.06	53	0	0	N/A	N/A
hsa-miR-3689b-3p	3419-3426	8mer	-0.03	41	0	0.082	N/A	N/A
hsa-miR-3689c	3419-3426	8mer	-0.03	41	0	0.082	N/A	N/A
hsa-miR-3689a-3p	3419-3426	8mer	-0.03	41	0	0.082	N/A	N/A
hsa-miR-30b-3p	3419-3426	8mer	-0.03	40	0	0.082	N/A	N/A
hsa-miR-6779-5p	3419-3426	8mer	-0.03	39	0	0.082	N/A	N/A
hsa-miR-1273h-5p	3419-3426	8mer	-0.03	37	0	0.082	N/A	N/A
hsa-miR-6780a-5p	3419-3426	8mer	-0.03	36	0	0.082	N/A	N/A
hsa-miR-149-3p	3419-3425	7mer-1A	-0.02	35	0	0	N/A	N/A
hsa-miR-6883-5p	3419-3425	7mer-1A	-0.01	25	0	0	N/A	N/A
hsa-miR-6785-5p	3419-3425	7mer-1A	-0.01	25	0	0	N/A	N/A
hsa-miR-7106-5p	3419-3425	7mer-1A	-0.01	19	0	0	N/A	N/A
hsa-miR-887-5p	3420-3426	7mer-m8	-0.02	27	0	0	N/A	N/A
hsa-miR-30c-1-3p	3420-3426	7mer-1A	-0.01	23	0	0	N/A	N/A
hsa-miR-30c-2-3p	3420-3426	7mer-1A	-0.01	22	0	0	N/A	N/A
hsa-miR-6788-5p	3420-3426	7mer-1A	-0.01	22	0	0	N/A	N/A
hsa-miR-890	3423-3429	7mer-1A	-0.01	14	0	0.082	N/A	N/A
hsa-miR-5690	3427-3434	8mer	-0.03	66	0	0	N/A	N/A
hsa-miR-6787-3p	3429-3436	8mer	-0.03	64	0	0	N/A	N/A
hsa-miR-216a-5p	3432-3439	8mer	-0.03	45	0	0.241	< 0.1	-3.615
hsa-miR-216b-5p	3433-3439	7mer-1A	-0.01	27	0	0.257	< 0.1	-2.266
hsa-miR-6804-3p	3440-3446	7mer-m8	-0.09	61	0	0	N/A	N/A
hsa-miR-541-3p	3445-3452	8mer	-0.08	71	0	0	N/A	-4.956
hsa-miR-654-5p	3445-3452	8mer	-0.04	54	0	0	N/A	-4.345
hsa-miR-92a-2-5p	3446-3452	7mer-1A	-0.01	32	0	0	N/A	N/A
hsa-miR-6769b-5p	3446-3452	7mer-1A	-0.01	18	0	0	N/A	N/A
hsa-miR-6769a-5p	3446-3452	7mer-1A	-0.01	16	0	0	N/A	N/A
hsa-miR-323a-5p	3449-3455	7mer-1A	-0.01	19	0	0	N/A	N/A
hsa-miR-876-3p	3449-3455	7mer-1A	-0.01	12	0	0	N/A	N/A
hsa-miR-1268a	3454-3461	8mer	-0.36	77	-0.01	0	N/A	N/A
hsa-miR-1268b	3454-3461	8mer	-0.36	77	-0.01	0	N/A	N/A
hsa-miR-585-3p	3455-3461	7mer-1A	-0.16	62	0	0	N/A	-3.662
hsa-miR-4486	3456-3462	7mer-m8	-0.14	92	0	0	N/A	N/A
hsa-miR-582-3p	3459-3465	7mer-1A	-0.01	24	0	0	N/A	-2.705
hsa-miR-548c-3p	3474-3480	7mer-1A	-0.01	57	0	0	N/A	N/A
hsa-miR-1224-3p	3485-3491	7mer-m8	-0.02	39	0	0	N/A	N/A
hsa-miR-6771-3p	3489-3495	7mer-m8	-0.02	52	0	0	N/A	N/A
hsa-miR-548s	3503-3509	7mer-m8	-0.02	25	0	0	N/A	N/A
hsa-miR-3926	3503-3509	7mer-1A	-0.01	10	0	0	N/A	N/A
hsa-miR-3190-5p	3504-3510	7mer-m8	-0.02	31	0	0	N/A	N/A
hsa-miR-490-3p	3507-3513	7mer-m8	-0.02	37	0	0	< 0.1	-2.567
hsa-miR-4786-5p	3513-3519	7mer-m8	-0.02	16	0	0	N/A	N/A
hsa-miR-4433a-3p	3522-3529	8mer	-0.03	66	0	0	N/A	N/A
hsa-miR-4768-3p	3523-3529	7mer-1A	-0.04	61	0	0	N/A	N/A
hsa-miR-4459	3523-3529	7mer-1A	-0.01	37	0	0	N/A	N/A
hsa-miR-7162-3p	3529-3535	7mer-m8	-0.02	52	0	0	N/A	N/A
hsa-miR-544b	3530-3536	7mer-m8	-0.02	41	0	0	N/A	N/A
hsa-miR-3622b-3p	3532-3539	8mer	-0.03	51	0	0	N/A	N/A
hsa-miR-3622a-3p	3532-3539	8mer	-0.03	47	0	0	N/A	N/A
hsa-miR-6765-3p	3533-3539	7mer-1A	-0.01	38	0	0	N/A	N/A
hsa-miR-3165	3539-3545	7mer-m8	-0.02	21	0	0	N/A	N/A
hsa-miR-6815-5p	3541-3547	7mer-1A	-0.01	30	0	0	N/A	N/A
hsa-miR-6865-5p	3541-3547	7mer-1A	-0.01	29	0	0	N/A	N/A
hsa-miR-6802-5p	3541-3547	7mer-m8	-0.02	17	0	0	N/A	N/A
hsa-let-7b-5p	3545-3551	7mer-m8	-0.02	19	0	0	< 0.1	-4.155
hsa-miR-4500	3545-3551	7mer-m8	-0.02	19	0	0	< 0.1	-4.155
hsa-let-7a-5p	3545-3551	7mer-m8	-0.02	19	0	0	< 0.1	-4.155
hsa-let-7i-5p	3545-3551	7mer-m8	-0.02	19	0	0	< 0.1	-4.155
hsa-let-7e-5p	3545-3551	7mer-m8	-0.02	19	0	0	< 0.1	-3.670
hsa-let-7c-5p	3545-3551	7mer-m8	-0.02	19	0	0	< 0.1	-4.155
hsa-miR-98-5p	3545-3551	7mer-m8	-0.02	19	0	0	< 0.1	-4.155
hsa-let-7g-5p	3545-3551	7mer-m8	-0.02	18	0	0	< 0.1	-4.155
hsa-let-7f-5p	3545-3551	7mer-m8	-0.02	18	0	0	< 0.1	-4.155
hsa-miR-4458	3545-3551	7mer-m8	-0.02	16	0	0	< 0.1	-4.102
hsa-let-7d-5p	3545-3551	7mer-m8	-0.02	16	0	0	< 0.1	-4.477
hsa-miR-6089	3551-3557	7mer-m8	-0.02	51	0	0	N/A	N/A
hsa-miR-6799-5p	3554-3560	7mer-1A	-0.01	49	0	0	N/A	N/A
hsa-miR-6883-5p	3554-3560	7mer-1A	-0.04	47	0	0	N/A	N/A
hsa-miR-3689b-3p	3554-3561	8mer	-0.03	41	0	0.082	N/A	N/A
hsa-miR-3689c	3554-3561	8mer	-0.03	41	0	0.082	N/A	N/A
hsa-miR-3689a-3p	3554-3561	8mer	-0.03	41	0	0.082	N/A	N/A
hsa-miR-30b-3p	3554-3561	8mer	-0.03	40	0	0.082	N/A	N/A
hsa-miR-6779-5p	3554-3561	8mer	-0.03	39	0	0.082	N/A	N/A
hsa-miR-1273h-5p	3554-3561	8mer	-0.03	37	0	0.082	N/A	N/A
hsa-miR-6780a-5p	3554-3561	8mer	-0.03	36	0	0.082	N/A	N/A
hsa-miR-6785-5p	3554-3560	7mer-1A	-0.01	25	0	0	N/A	N/A
hsa-miR-149-3p	3554-3560	7mer-1A	-0.01	23	0	0	N/A	N/A
hsa-miR-4728-5p	3554-3560	7mer-1A	-0.01	22	0	0	N/A	N/A
hsa-miR-7106-5p	3554-3560	7mer-1A	-0.01	19	0	0	N/A	N/A
hsa-miR-887-5p	3555-3562	8mer	-0.03	38	0	0	N/A	N/A
hsa-miR-30c-1-3p	3555-3561	7mer-1A	-0.01	23	0	0	N/A	N/A
hsa-miR-6788-5p	3555-3561	7mer-1A	-0.01	22	0	0	N/A	N/A
hsa-miR-30c-2-3p	3555-3561	7mer-1A	-0.01	22	0	0	N/A	N/A
hsa-miR-3122	3556-3562	7mer-1A	-0.01	41	0	0.082	N/A	N/A
hsa-miR-3913-5p	3556-3562	7mer-1A	-0.01	35	0	0.082	N/A	N/A
hsa-miR-6513-5p	3556-3562	7mer-1A	-0.01	25	0	0	N/A	N/A
hsa-miR-450a-1-3p	3556-3562	7mer-1A	-0.01	15	0	0.082	N/A	N/A
hsa-miR-383-3p	3562-3568	7mer-m8	-0.02	34	0	0	N/A	N/A
hsa-miR-7977	3565-3571	7mer-m8	-0.02	47	0	0	N/A	N/A
hsa-miR-6847-3p	3579-3585	7mer-m8	-0.02	35	0	0	N/A	N/A
hsa-miR-4284	3581-3587	7mer-1A	-0.01	34	0	0	N/A	N/A
hsa-miR-24-3p	3581-3587	7mer-1A	-0.01	25	0	0.209	< 0.1	-2.830
hsa-miR-5693	3584-3590	7mer-m8	-0.02	53	0	0	N/A	N/A
hsa-miR-6499-3p	3586-3592	7mer-1A	-0.01	23	0	0	N/A	N/A
hsa-miR-143-5p	3587-3593	7mer-m8	-0.02	42	0	0	N/A	N/A
hsa-miR-764	3590-3596	7mer-m8	-0.02	67	0	0	N/A	N/A
hsa-miR-4753-5p	3595-3601	7mer-m8	-0.02	18	0	0	N/A	N/A
hsa-miR-4493	3596-3603	8mer	-0.13	78	0	0	N/A	N/A
hsa-miR-6126	3597-3603	7mer-m8	-0.02	62	0	0	N/A	N/A
hsa-miR-605-3p	3597-3603	7mer-1A	-0.06	43	0	0	N/A	-3.128
hsa-miR-7111-5p	3604-3610	7mer-m8	-0.13	51	0	0	N/A	N/A
hsa-miR-6870-5p	3604-3610	7mer-m8	-0.11	47	0	0	N/A	N/A
hsa-miR-4723-5p	3604-3610	7mer-m8	-0.11	46	0	0	N/A	N/A
hsa-miR-5698	3604-3610	7mer-m8	-0.1	44	0	0	N/A	N/A
hsa-miR-6794-5p	3605-3611	7mer-m8	-0.12	65	0	0	N/A	N/A
hsa-miR-4716-3p	3605-3611	7mer-m8	-0.13	65	0	0	N/A	N/A
hsa-miR-5681a	3608-3614	7mer-m8	-0.02	41	0	0	N/A	N/A
hsa-miR-4768-3p	3613-3619	7mer-m8	-0.02	38	0	0.082	N/A	N/A
hsa-miR-186-3p	3620-3626	7mer-1A	-0.01	38	0	0	N/A	N/A
hsa-miR-4733-5p	3621-3627	7mer-m8	-0.04	48	0	0	N/A	N/A
hsa-miR-3646	3627-3633	7mer-m8	-0.02	48	0	0	N/A	N/A
hsa-miR-105-5p	3629-3635	7mer-1A	-0.01	48	0	0.082	N/A	-4.218
hsa-miR-7853-5p	3629-3635	7mer-1A	-0.01	48	0	0.082	N/A	-3.975
hsa-miR-15b-3p	3633-3639	7mer-1A	-0.03	54	0	0	N/A	N/A
hsa-miR-3646	3636-3642	7mer-m8	-0.02	48	0	0	N/A	N/A
hsa-miR-5680	3638-3644	7mer-m8	-0.02	68	0	0	N/A	N/A
hsa-miR-3185	3641-3647	7mer-1A	-0.07	76	0	0	N/A	N/A
hsa-miR-4709-3p	3642-3648	7mer-1A	-0.01	36	0	0	N/A	N/A
hsa-miR-4781-3p	3646-3652	7mer-1A	-0.02	57	0	0	N/A	N/A
hsa-miR-29a-3p	3663-3669	7mer-m8	-0.08	63	0	0.033	< 0.1	-3.710
hsa-miR-29c-3p	3663-3669	7mer-m8	-0.08	63	0	0.033	< 0.1	-3.879
hsa-miR-29b-3p	3663-3669	7mer-m8	-0.08	63	0	0.033	< 0.1	-3.879
hsa-miR-6835-3p	3665-3671	7mer-m8	-0.02	69	0	0.033	N/A	-3.529
hsa-miR-548e-5p	3666-3672	7mer-m8	-0.02	39	0	0	N/A	N/A
hsa-miR-548e-5p	3682-3689	8mer	-0.03	67	0	0	N/A	N/A
hsa-miR-8063	3689-3695	7mer-1A	-0.01	54	0	0	N/A	N/A
hsa-miR-4698	3689-3695	7mer-1A	-0.01	42	0	0	N/A	N/A
hsa-miR-373-5p	3690-3696	7mer-m8	-0.02	39	0	0	N/A	N/A
hsa-miR-371b-5p	3690-3696	7mer-m8	-0.02	38	0	0	N/A	N/A
hsa-miR-616-5p	3690-3696	7mer-m8	-0.02	34	0	0	N/A	N/A
hsa-miR-6854-5p	3693-3699	7mer-1A	-0.11	82	0	0	N/A	N/A
hsa-miR-329-5p	3699-3706	8mer	-0.03	71	0	0	N/A	N/A
hsa-miR-4748	3700-3706	7mer-1A	-0.01	47	0	0	N/A	N/A
hsa-miR-4464	3700-3706	7mer-1A	-0.01	33	0	0	N/A	N/A
hsa-miR-6513-3p	3708-3714	7mer-1A	-0.01	28	0	0	N/A	N/A
hsa-miR-513a-5p	3717-3723	7mer-1A	-0.01	34	0	0.082	N/A	-2.893
hsa-miR-27a-3p	3717-3723	7mer-1A	-0.01	33	0	1.894	< 0.1	-2.495
hsa-miR-27b-3p	3717-3723	7mer-1A	-0.01	32	0	1.894	< 0.1	-2.495
hsa-miR-3130-3p	3725-3732	8mer	-0.11	89	0	0	N/A	N/A
hsa-miR-4793-3p	3726-3732	7mer-1A	-0.11	85	0	0	N/A	N/A
hsa-miR-4686	3728-3734	7mer-1A	-0.01	24	0	0	N/A	N/A
hsa-miR-3927-5p	3731-3737	7mer-1A	-0.04	37	0	0	N/A	N/A
hsa-miR-3156-5p	3736-3742	7mer-1A	-0.01	28	0	0	N/A	N/A
hsa-miR-6832-3p	3758-3764	7mer-m8	-0.02	37	0	0	N/A	N/A
hsa-miR-7106-3p	3764-3770	7mer-1A	-0.1	65	0	0	N/A	N/A
hsa-miR-6893-3p	3767-3773	7mer-1A	-0.06	58	0	0.433	N/A	-2.261
hsa-miR-370-3p	3767-3773	7mer-1A	-0.01	32	0	0.433	N/A	-1.032
hsa-miR-3927-5p	3772-3778	7mer-1A	-0.01	13	0	0	N/A	N/A
hsa-miR-433-3p	3780-3786	7mer-1A	-0.04	64	0	0	N/A	-3.018
hsa-miR-7154-5p	3780-3786	7mer-1A	-0.01	19	0	0	N/A	N/A
hsa-miR-335-3p	3782-3788	7mer-m8	-0.02	61	0	0	N/A	N/A
hsa-miR-3189-5p	3793-3799	7mer-m8	-0.02	28	0	0	N/A	N/A
hsa-miR-874-5p	3794-3801	8mer	-0.03	18	0	0	N/A	N/A
hsa-miR-6807-5p	3809-3815	7mer-m8	-0.02	32	0	0	N/A	N/A
hsa-miR-7151-3p	3817-3824	8mer	-0.03	52	0	0	N/A	N/A
hsa-miR-5095	3817-3824	8mer	-0.03	49	0	0	N/A	N/A
hsa-miR-4438	3817-3823	7mer-1A	-0.01	33	0	0	N/A	N/A
hsa-miR-600	3819-3825	7mer-m8	-0.02	32	0	0	N/A	N/A
hsa-miR-27a-5p	3822-3829	8mer	-0.03	18	0	0.082	N/A	N/A
hsa-miR-378g	3824-3830	7mer-m8	-0.02	39	0	0	N/A	-3.444
hsa-miR-5589-5p	3826-3832	7mer-1A	-0.01	37	0	0	N/A	N/A
hsa-miR-4731-5p	3826-3832	7mer-1A	-0.01	25	0	0	N/A	-3.845
hsa-miR-512-3p	3828-3834	7mer-m8	-0.02	30	0	0.082	N/A	-3.148
hsa-miR-373-3p	3829-3835	7mer-m8	-0.02	36	0	0.227	< 0.1	-3.820
hsa-miR-302b-3p	3829-3835	7mer-m8	-0.02	29	0	0.227	< 0.1	-3.298
hsa-miR-302a-3p	3829-3835	7mer-m8	-0.02	29	0	0.227	< 0.1	-3.298
hsa-miR-302c-3p.1	3829-3835	7mer-m8	-0.02	29	0	0.227	< 0.1	-3.298
hsa-miR-302e	3829-3835	7mer-m8	-0.02	29	0	0.227	< 0.1	-3.298
hsa-miR-302d-3p	3829-3835	7mer-m8	-0.02	29	0	0.227	< 0.1	-3.298
hsa-miR-520e	3829-3835	7mer-m8	-0.02	28	0	0.227	< 0.1	-3.745
hsa-miR-520d-3p	3829-3835	7mer-m8	-0.02	28	0	0.227	< 0.1	-3.745
hsa-miR-520a-3p	3829-3835	7mer-m8	-0.02	27	0	0.227	< 0.1	-3.745
hsa-miR-372-3p	3829-3835	7mer-m8	-0.02	27	0	0.227	< 0.1	-4.266
hsa-miR-520c-3p	3829-3835	7mer-m8	-0.02	27	0	0.227	< 0.1	-3.745
hsa-miR-520b	3829-3835	7mer-m8	-0.02	27	0	0.227	< 0.1	-3.745
hsa-miR-526b-3p	3830-3836	7mer-m8	-0.02	62	0	0.227	< 0.1	-4.014
hsa-miR-93-5p	3830-3836	7mer-m8	-0.02	59	0	0.227	< 0.1	-4.066
hsa-miR-20a-5p	3830-3836	7mer-m8	-0.02	58	0	0.227	< 0.1	-3.645
hsa-miR-17-5p	3830-3836	7mer-m8	-0.02	58	0	0.227	< 0.1	-4.209
hsa-miR-106b-5p	3830-3836	7mer-m8	-0.02	58	0	0.227	< 0.1	-3.479
hsa-miR-20b-5p	3830-3836	7mer-m8	-0.02	58	0	0.227	< 0.1	-3.987
hsa-miR-519d-3p	3830-3836	7mer-m8	-0.02	57	0	0.227	< 0.1	-3.952
hsa-miR-106a-5p	3830-3836	7mer-m8	-0.02	56	0	0.227	< 0.1	-4.325
hsa-miR-520g-3p	3831-3837	7mer-m8	-0.02	44	0	0.082	N/A	-2.580
hsa-miR-520h	3831-3837	7mer-m8	-0.02	44	0	0.082	N/A	-2.580
hsa-miR-186-3p	3833-3840	8mer	-0.03	66	0	0	N/A	N/A
hsa-miR-150-5p	3835-3841	7mer-m8	-0.02	37	0	0.231	< 0.1	-0.501
hsa-miR-6778-3p	3837-3843	7mer-m8	-0.02	32	0	0	N/A	N/A
hsa-miR-1234-3p	3840-3846	7mer-1A	-0.04	20	0	0.082	N/A	N/A
hsa-miR-7107-5p	3840-3846	7mer-1A	-0.03	16	0	0.082	N/A	N/A
hsa-miR-1224-3p	3846-3852	7mer-m8	-0.02	39	0	0	N/A	N/A
hsa-miR-18a-3p	3850-3856	7mer-1A	-0.08	72	0	0	N/A	N/A
hsa-miR-1913	3850-3856	7mer-1A	-0.01	35	0	0	N/A	-3.853
hsa-miR-324-3p	3850-3856	7mer-1A	-0.01	34	0	0	N/A	-4.010
hsa-miR-7853-5p	3858-3864	7mer-1A	-0.01	48	0	0	N/A	-3.342
hsa-miR-105-5p	3858-3864	7mer-1A	-0.01	48	0	0	N/A	-3.304
hsa-miR-372-5p	3859-3865	7mer-m8	-0.02	64	0	0.082	N/A	N/A
hsa-miR-6790-3p	3863-3869	7mer-1A	-0.17	87	0	0	N/A	N/A
hsa-miR-6821-3p	3863-3869	7mer-1A	-0.02	27	0	0	N/A	N/A
hsa-miR-378a-5p	3866-3872	7mer-m8	-0.02	54	0	0	N/A	N/A
hsa-miR-3653-5p	3867-3873	7mer-m8	-0.02	41	0	0	N/A	N/A
hsa-miR-371a-5p	3873-3880	8mer	-0.03	82	0	0.09	N/A	-4.407
hsa-miR-372-5p	3874-3880	7mer-1A	-0.01	34	0	0	N/A	N/A
hsa-miR-373-5p	3874-3880	7mer-1A	-0.01	24	0	0	N/A	N/A
hsa-miR-371b-5p	3874-3880	7mer-1A	-0.01	24	0	0	N/A	N/A
hsa-miR-616-5p	3874-3880	7mer-1A	-0.01	21	0	0	N/A	N/A
hsa-miR-6843-3p	3877-3883	7mer-m8	-0.05	56	0	0	N/A	N/A
hsa-miR-6848-3p	3877-3883	7mer-m8	-0.02	51	0	0	N/A	N/A
hsa-miR-3663-5p	3878-3884	7mer-m8	-0.02	35	0	0	N/A	N/A
hsa-miR-6131	3879-3885	7mer-m8	-0.02	44	0	0	N/A	N/A
hsa-miR-4755-3p	3884-3890	7mer-m8	-0.09	64	0	0	N/A	N/A
hsa-miR-4435	3886-3893	8mer	-0.11	74	0	0	N/A	N/A
hsa-miR-4701-5p	3887-3893	7mer-1A	-0.01	38	0	0	N/A	-2.480
hsa-miR-588	3887-3893	7mer-1A	-0.01	37	0	0	N/A	-1.458
hsa-miR-3187-3p	3887-3893	7mer-1A	-0.01	32	0	0	N/A	-2.229
hsa-miR-548s	3887-3893	7mer-1A	-0.02	24	0	0	N/A	N/A
hsa-miR-4781-3p	3890-3896	7mer-m8	-0.02	42	0	0	N/A	N/A
hsa-miR-4716-5p	3892-3899	8mer	-0.03	60	0	0	N/A	N/A
hsa-miR-136-5p	3895-3901	7mer-1A	-0.01	29	0	0.037	N/A	-3.244
hsa-miR-515-5p	3896-3902	7mer-1A	-0.01	21	0	0	N/A	-2.275
hsa-miR-519e-5p	3896-3902	7mer-1A	-0.01	21	0	0	N/A	-2.275
hsa-miR-629-3p	3897-3903	7mer-1A	-0.01	45	0	0	N/A	N/A
hsa-miR-377-5p	3902-3908	7mer-1A	-0.15	82	0	0	N/A	N/A
hsa-miR-6086	3902-3908	7mer-1A	-0.08	80	0	0	N/A	N/A
hsa-miR-655-5p	3902-3908	7mer-1A	-0.1	71	0	0	N/A	N/A
hsa-miR-6088	3906-3912	7mer-m8	-0.02	31	0	0.012	< 0.1	-3.096
hsa-miR-4770	3906-3912	7mer-m8	-0.02	29	0	0.012	< 0.1	-3.083
hsa-miR-143-3p	3906-3912	7mer-m8	-0.02	27	0	0.012	< 0.1	-3.110
hsa-miR-6832-5p	3909-3915	7mer-m8	-0.08	46	0	0	N/A	N/A
hsa-miR-411-5p.2	3911-3918	8mer	-0.03	32	0	0.037	N/A	-4.108
hsa-miR-411-5p.1	3911-3917	7mer-1A	-0.01	32	0	0.037	N/A	-4.168
hsa-miR-3149	3921-3927	7mer-1A	-0.01	28	0	0	N/A	N/A
hsa-miR-129-5p	3924-3930	7mer-1A	-0.01	47	0	0.037	< 0.1	-1.370
hsa-miR-5003-3p	3927-3933	7mer-1A	-0.01	46	0	0	N/A	N/A
hsa-miR-4794	3932-3938	7mer-m8	-0.02	35	0	0	N/A	N/A
hsa-miR-664a-5p	3932-3938	7mer-m8	-0.02	32	0	0	N/A	N/A
hsa-miR-4258	3945-3951	7mer-m8	-0.04	19	0	0	N/A	N/A
hsa-miR-4707-3p	3946-3953	8mer	-0.23	62	0	0	N/A	N/A
hsa-miR-877-5p	3954-3960	7mer-1A	-0.06	58	0	0.012	N/A	-2.074
hsa-miR-6866-5p	3954-3960	7mer-1A	-0.01	19	0	0	N/A	N/A
hsa-miR-5089-5p	3959-3965	7mer-m8	-0.02	37	0	0	N/A	N/A
hsa-miR-619-5p	3960-3966	7mer-m8	-0.02	56	0	0	N/A	N/A
hsa-miR-6506-5p	3960-3966	7mer-m8	-0.02	45	0	0	N/A	N/A
hsa-miR-6778-3p	3973-3979	7mer-m8	-0.04	47	0	0	N/A	N/A
hsa-miR-6747-3p	3982-3989	8mer	-0.03	47	0	0	N/A	N/A
hsa-miR-4722-3p	3983-3989	7mer-1A	-0.09	64	0	0	N/A	N/A
hsa-miR-6727-3p	3983-3989	7mer-1A	-0.06	54	0	0	N/A	N/A
hsa-miR-1976	3984-3991	8mer	-0.03	66	0	0	N/A	N/A
hsa-miR-3653-5p	3985-3991	7mer-1A	-0.01	31	0	0	N/A	N/A
hsa-miR-4279	3986-3992	7mer-1A	-0.01	35	0	0	N/A	N/A
hsa-miR-1206	3996-4002	7mer-m8	-0.02	28	0	0	N/A	N/A
hsa-miR-4726-3p	4001-4008	8mer	-0.03	62	0	0	N/A	N/A
hsa-miR-1915-3p	4002-4008	7mer-1A	-0.01	45	0	0	N/A	N/A
hsa-miR-6840-3p	4002-4008	7mer-1A	-0.01	43	0	0	N/A	N/A
hsa-miR-6764-5p	4002-4008	7mer-1A	-0.01	40	0	0	N/A	N/A
hsa-miR-6778-3p	4005-4011	7mer-m8	-0.09	66	0	0	N/A	N/A
hsa-miR-1281	4006-4012	7mer-m8	-0.17	60	0	0	N/A	N/A
hsa-miR-4485-5p	4008-4014	7mer-1A	-0.21	84	0	0	N/A	N/A
hsa-miR-1470	4011-4017	7mer-m8	-0.02	58	0	0	N/A	N/A
hsa-miR-4772-3p	4017-4023	7mer-m8	-0.02	54	0	0	N/A	N/A
hsa-miR-6890-3p	4020-4026	7mer-1A	-0.01	43	0	0	N/A	N/A
hsa-miR-1304-3p	4021-4027	7mer-m8	-0.02	38	0	0	N/A	N/A
hsa-miR-6736-3p	4025-4031	7mer-1A	-0.01	33	0	0	N/A	N/A
hsa-miR-6787-3p	4026-4033	8mer	-0.03	64	0	0	N/A	N/A
hsa-miR-4695-3p	4029-4035	7mer-m8	-0.02	16	0	0	N/A	N/A
hsa-miR-4745-3p	4035-4041	7mer-1A	-0.15	53	0	0	N/A	N/A
hsa-miR-1538	4035-4041	7mer-1A	-0.15	52	0	0	N/A	N/A
hsa-miR-663b	4036-4042	7mer-m8	-0.02	42	0	0	N/A	N/A
hsa-miR-3677-5p	4037-4043	7mer-m8	-0.02	45	0	0	N/A	N/A
hsa-miR-5693	4038-4044	7mer-m8	-0.02	53	0	0	N/A	N/A
hsa-miR-6499-3p	4040-4046	7mer-1A	-0.01	23	0	0	N/A	N/A
hsa-miR-143-5p	4041-4047	7mer-m8	-0.02	42	0	0	N/A	N/A
hsa-miR-4295	4043-4049	7mer-1A	-0.01	32	0	0.037	< 0.1	-2.963
hsa-miR-130a-3p	4043-4049	7mer-1A	-0.01	32	0	0.037	< 0.1	-2.963
hsa-miR-301b-3p	4043-4049	7mer-1A	-0.01	31	0	0.037	< 0.1	-2.963
hsa-miR-301a-3p	4043-4049	7mer-1A	-0.01	30	0	0.037	< 0.1	-2.772
hsa-miR-130b-3p	4043-4049	7mer-1A	-0.01	30	0	0.037	< 0.1	-2.963
hsa-miR-3666	4043-4049	7mer-1A	-0.01	29	0	0.037	< 0.1	-2.992
hsa-miR-454-3p	4043-4049	7mer-1A	-0.01	27	0	0.037	< 0.1	-2.711
hsa-miR-4671-3p	4043-4049	7mer-m8	-0.02	5	0	0	N/A	N/A
hsa-miR-6073	4045-4051	7mer-1A	-0.01	10	0	0	N/A	N/A
hsa-miR-142-3p.1	4045-4051	7mer-1A	-0.01	9	0	0.037	< 0.1	-4.267
hsa-miR-20b-3p	4046-4052	7mer-m8	-0.02	30	0	0	N/A	N/A
hsa-miR-4645-5p	4052-4058	7mer-1A	-0.08	75	0	0.082	N/A	N/A
hsa-miR-4673	4052-4058	7mer-1A	-0.07	69	0	0.082	N/A	N/A
hsa-miR-198	4054-4060	7mer-1A	-0.01	18	0	0.082	N/A	N/A
hsa-miR-3912-5p	4055-4061	7mer-1A	-0.02	39	0	0	N/A	N/A
hsa-miR-6755-3p	4057-4063	7mer-1A	-0.01	4	0	0	N/A	N/A
hsa-miR-4790-5p	4063-4069	7mer-m8	-0.05	27	0	0	N/A	N/A
hsa-miR-4315	4063-4069	7mer-1A	-0.01	8	0	0	N/A	N/A
hsa-miR-4294	4069-4076	8mer	-0.03	46	0	0	N/A	N/A
hsa-miR-4309	4070-4076	7mer-m8	-0.06	70	0	0	N/A	N/A
hsa-miR-3198	4070-4076	7mer-m8	-0.02	62	0	0	N/A	N/A
hsa-miR-1289	4070-4076	7mer-1A	-0.01	20	0	0	N/A	N/A
hsa-miR-6514-5p	4071-4077	7mer-m8	-0.02	34	0	0	N/A	N/A
hsa-miR-4534	4072-4078	7mer-m8	-0.02	38	0	0	N/A	N/A
hsa-miR-8082	4072-4078	7mer-m8	-0.02	26	0	0	N/A	N/A
hsa-miR-4525	4076-4083	8mer	-0.03	40	0	0	N/A	-2.988
hsa-miR-5010-5p	4076-4083	8mer	-0.03	20	0	0	N/A	-3.085
hsa-miR-625-5p	4077-4083	7mer-1A	-0.1	47	0	0	N/A	-2.121
hsa-miR-4665-5p	4077-4083	7mer-m8	-0.04	35	0	0	N/A	N/A
hsa-miR-5698	4077-4083	7mer-1A	-0.04	25	0	0	N/A	N/A
hsa-miR-1275	4077-4083	7mer-m8	-0.02	25	0	0	N/A	N/A
hsa-miR-4723-5p	4077-4083	7mer-1A	-0.04	24	0	0	N/A	N/A
hsa-miR-7111-5p	4077-4083	7mer-1A	-0.03	18	0	0	N/A	N/A
hsa-miR-6870-5p	4077-4083	7mer-1A	-0.02	13	0	0	N/A	N/A
hsa-miR-4472	4078-4085	8mer	-0.04	55	0	0	N/A	N/A
hsa-miR-4447	4078-4085	8mer	-0.04	55	0	0	N/A	N/A
hsa-miR-491-5p	4079-4085	7mer-1A	-0.09	57	0	0.037	N/A	-3.058
hsa-miR-6796-5p	4079-4085	7mer-m8	-0.04	44	0	0	N/A	N/A
hsa-miR-3151-5p	4079-4085	7mer-1A	-0.01	34	0	0	N/A	N/A
hsa-miR-6742-5p	4079-4085	7mer-1A	-0.01	11	0	0	N/A	N/A
hsa-miR-6827-5p	4088-4094	7mer-m8	-0.09	61	0	0	N/A	N/A
hsa-miR-1343-5p	4089-4095	7mer-m8	-0.06	68	0	0.082	N/A	N/A
hsa-miR-939-5p	4089-4095	7mer-m8	-0.07	68	0	0.082	N/A	N/A
hsa-miR-6870-5p	4090-4097	8mer	-0.03	19	0	0	N/A	N/A
hsa-miR-5698	4090-4097	8mer	-0.03	18	0	0	N/A	N/A
hsa-miR-4723-5p	4090-4097	8mer	-0.03	17	0	0	N/A	N/A
hsa-miR-7111-5p	4090-4097	8mer	-0.03	16	0	0	N/A	N/A
hsa-miR-1275	4091-4098	8mer	-0.03	39	0	0	N/A	N/A
hsa-miR-4665-5p	4091-4098	8mer	-0.04	29	0	0	N/A	N/A
hsa-miR-4525	4091-4097	7mer-1A	-0.01	19	0	0	N/A	-1.384
hsa-miR-625-5p	4091-4097	7mer-1A	-0.03	12	0	0	N/A	-2.017
hsa-miR-5010-5p	4091-4097	7mer-1A	-0.01	10	0	0	N/A	-2.009
hsa-miR-6803-5p	4092-4098	7mer-1A	-0.12	71	0	0	N/A	N/A
hsa-miR-6751-5p	4092-4098	7mer-1A	-0.11	70	0	0	N/A	N/A
hsa-miR-7109-5p	4092-4098	7mer-1A	-0.12	68	0	0	N/A	N/A
hsa-miR-450a-2-3p	4093-4099	7mer-1A	-0.07	46	0	0.082	N/A	N/A
hsa-miR-4260	4093-4099	7mer-1A	-0.01	26	0	0	N/A	N/A
hsa-miR-5572	4093-4099	7mer-1A	-0.01	26	0	0	N/A	N/A
hsa-miR-4778-3p	4100-4106	7mer-1A	-0.01	32	0	0	N/A	N/A
hsa-miR-6740-3p	4101-4108	8mer	-0.03	37	0	0	N/A	N/A
hsa-miR-6760-3p	4105-4111	7mer-m8	-0.08	79	0	0	N/A	N/A
hsa-miR-3692-3p	4110-4116	7mer-m8	-0.02	32	0	0.082	N/A	N/A
hsa-miR-4668-3p	4118-4124	7mer-m8	-0.02	74	0	0	N/A	N/A
hsa-miR-8063	4119-4125	7mer-m8	-0.02	77	0	0	N/A	N/A
hsa-miR-6511b-3p	4128-4134	7mer-m8	-0.07	57	0	0	N/A	N/A
hsa-miR-6511a-3p	4128-4134	7mer-m8	-0.07	57	0	0	N/A	N/A
hsa-miR-5196-3p	4132-4138	7mer-m8	-0.11	81	0	0	N/A	N/A
hsa-miR-4520-3p	4137-4143	7mer-1A	-0.14	81	0	0	N/A	N/A
hsa-miR-4520-2-3p	4137-4144	8mer	-0.03	20	0	0	N/A	N/A
hsa-miR-7850-5p	4138-4145	8mer	-0.03	82	0	0	N/A	N/A
hsa-miR-4529-3p	4138-4144	7mer-1A	-0.01	13	0	0	N/A	N/A
hsa-miR-627-3p	4146-4152	7mer-m8	-0.02	38	0	0	N/A	N/A
hsa-miR-5003-3p	4147-4153	7mer-m8	-0.02	69	0	0	N/A	N/A
hsa-miR-6736-5p	4154-4160	7mer-m8	-0.04	44	0	0.082	N/A	N/A
hsa-miR-4701-3p	4154-4160	7mer-m8	-0.02	19	0	0.082	N/A	N/A
hsa-miR-1262	4154-4160	7mer-m8	-0.02	19	0	0.082	N/A	N/A
hsa-miR-5011-3p	4158-4164	7mer-m8	-0.02	49	0	0	N/A	N/A
hsa-miR-6807-3p	4160-4166	7mer-m8	-0.02	57	0	0	< 0.1	-3.111
hsa-miR-217	4160-4166	7mer-m8	-0.02	56	0	0	< 0.1	-2.826
hsa-miR-1273g-3p	4162-4168	7mer-m8	-0.02	42	0	0	N/A	N/A
hsa-miR-1180-5p	4165-4171	7mer-m8	-0.03	66	0	0	N/A	-4.990
hsa-miR-7114-3p	4165-4171	7mer-m8	-0.05	60	0	0	N/A	-4.424
hsa-miR-711	4166-4173	8mer	-0.03	37	0	0.01	N/A	N/A
hsa-miR-4778-3p	4180-4186	7mer-1A	-0.01	32	0	0	N/A	N/A
hsa-miR-8079	4185-4191	7mer-m8	-0.11	85	0	0.01	N/A	N/A
hsa-miR-1245a	4185-4191	7mer-m8	-0.09	80	0	0.01	N/A	N/A
hsa-miR-4252	4199-4205	7mer-1A	-0.01	22	0	0	N/A	N/A
hsa-miR-4687-5p	4207-4214	8mer	-0.11	82	0	0	N/A	N/A
hsa-miR-6779-3p	4208-4214	7mer-1A	-0.03	45	0	0	N/A	N/A
hsa-miR-129-1-3p	4208-4214	7mer-1A	-0.01	23	0	0.236	< 0.1	-3.766
hsa-miR-129-2-3p	4208-4214	7mer-1A	-0.01	23	0	0.236	< 0.1	-3.766
hsa-miR-208a-5p	4229-4235	7mer-1A	-0.01	44	0	0	N/A	N/A
hsa-miR-208b-5p	4229-4235	7mer-1A	-0.01	31	0	0	N/A	N/A
hsa-miR-3651	4236-4242	7mer-1A	-0.08	62	0	0	N/A	N/A
hsa-miR-5007-3p	4240-4246	7mer-1A	-0.01	28	0	0	N/A	N/A
hsa-miR-617	4244-4250	7mer-1A	-0.05	54	0	0.01	N/A	N/A
hsa-miR-6505-3p	4244-4250	7mer-1A	-0.01	15	0	0	N/A	N/A
hsa-miR-2681-5p	4254-4260	7mer-m8	-0.02	78	0	0	N/A	-4.668
hsa-miR-4255	4259-4265	7mer-1A	-0.03	62	0	0	N/A	N/A
hsa-miR-142-3p.2	4259-4265	7mer-m8	-0.02	35	0	0.236	< 0.1	-3.776
hsa-miR-151a-3p	4265-4271	7mer-1A	-0.06	51	0	0.831	N/A	-4.339
hsa-miR-7702	4265-4272	8mer	-0.04	44	0	0	N/A	N/A
hsa-miR-1287-3p	4277-4283	7mer-1A	-0.01	22	0	0	N/A	N/A
hsa-miR-6782-3p	4282-4288	7mer-1A	-0.01	35	0	0	N/A	N/A
hsa-miR-6889-3p	4298-4304	7mer-m8	-0.05	60	0	0	N/A	N/A
hsa-miR-4252	4302-4308	7mer-m8	-0.02	29	0	0	N/A	N/A
hsa-miR-6807-5p	4305-4311	7mer-m8	-0.02	32	0	0	N/A	N/A
hsa-miR-7151-3p	4313-4320	8mer	-0.03	52	0	0	N/A	N/A
hsa-miR-5095	4313-4320	8mer	-0.03	49	0	0	N/A	N/A
hsa-miR-4438	4313-4319	7mer-1A	-0.02	34	0	0	N/A	N/A
hsa-miR-6504-3p	4315-4321	7mer-m8	-0.02	47	0	0	N/A	N/A
hsa-miR-5089-5p	4319-4325	7mer-m8	-0.02	37	0	0	N/A	N/A
hsa-miR-619-5p	4320-4326	7mer-m8	-0.02	56	0	0	N/A	N/A
hsa-miR-6506-5p	4320-4326	7mer-m8	-0.02	45	0	0	N/A	N/A
hsa-miR-5589-5p	4322-4328	7mer-1A	-0.02	53	0	0	N/A	N/A
hsa-miR-4731-5p	4322-4328	7mer-1A	-0.01	29	0	0	N/A	-3.440
hsa-miR-512-3p	4324-4330	7mer-m8	-0.02	30	0	0.01	N/A	-3.148
hsa-miR-373-3p	4325-4331	7mer-m8	-0.02	36	0	0.043	< 0.1	-3.820
hsa-miR-302d-3p	4325-4331	7mer-m8	-0.02	29	0	0.043	< 0.1	-3.298
hsa-miR-302c-3p.1	4325-4331	7mer-m8	-0.02	29	0	0.043	< 0.1	-3.298
hsa-miR-302a-3p	4325-4331	7mer-m8	-0.02	29	0	0.043	< 0.1	-3.298
hsa-miR-302e	4325-4331	7mer-m8	-0.02	29	0	0.043	< 0.1	-3.298
hsa-miR-302b-3p	4325-4331	7mer-m8	-0.02	29	0	0.043	< 0.1	-3.298
hsa-miR-520d-3p	4325-4331	7mer-m8	-0.02	28	0	0.043	< 0.1	-3.745
hsa-miR-520e	4325-4331	7mer-m8	-0.02	28	0	0.043	< 0.1	-3.745
hsa-miR-520b	4325-4331	7mer-m8	-0.02	27	0	0.043	< 0.1	-3.745
hsa-miR-372-3p	4325-4331	7mer-m8	-0.02	27	0	0.043	< 0.1	-4.266
hsa-miR-520c-3p	4325-4331	7mer-m8	-0.02	27	0	0.043	< 0.1	-3.745
hsa-miR-520a-3p	4325-4331	7mer-m8	-0.02	27	0	0.043	< 0.1	-3.745
hsa-miR-526b-3p	4326-4332	7mer-m8	-0.02	62	0	0.043	< 0.1	-4.014
hsa-miR-93-5p	4326-4332	7mer-m8	-0.02	59	0	0.043	< 0.1	-4.066
hsa-miR-20b-5p	4326-4332	7mer-m8	-0.02	58	0	0.043	< 0.1	-3.987
hsa-miR-106b-5p	4326-4332	7mer-m8	-0.02	58	0	0.043	< 0.1	-3.479
hsa-miR-20a-5p	4326-4332	7mer-m8	-0.02	58	0	0.043	< 0.1	-3.645
hsa-miR-17-5p	4326-4332	7mer-m8	-0.02	58	0	0.043	< 0.1	-4.209
hsa-miR-519d-3p	4326-4332	7mer-m8	-0.02	57	0	0.043	< 0.1	-3.952
hsa-miR-106a-5p	4326-4332	7mer-m8	-0.02	56	0	0.043	< 0.1	-4.325
hsa-miR-520g-3p	4327-4333	7mer-m8	-0.02	44	0	0.01	N/A	-2.580
hsa-miR-520h	4327-4333	7mer-m8	-0.02	44	0	0.01	N/A	-2.580
hsa-miR-186-3p	4329-4336	8mer	-0.03	66	0	0	N/A	N/A
hsa-miR-150-5p	4331-4337	7mer-m8	-0.02	37	0	0.043	< 0.1	-0.943
hsa-miR-6778-3p	4333-4339	7mer-m8	-0.03	42	0	0	N/A	N/A
hsa-miR-1224-3p	4342-4348	7mer-m8	-0.02	39	0	0.01	N/A	N/A
hsa-miR-26a-5p	4354-4360	7mer-m8	-0.02	39	0	0.018	< 0.1	-4.101
hsa-miR-26b-5p	4354-4360	7mer-m8	-0.02	39	0	0.018	< 0.1	-4.101
hsa-miR-1297	4354-4360	7mer-m8	-0.02	39	0	0.018	< 0.1	-4.101
hsa-miR-4465	4354-4360	7mer-m8	-0.02	37	0	0.018	< 0.1	-4.650
hsa-miR-5697	4354-4360	7mer-1A	-0.01	27	0	0	N/A	N/A
hsa-miR-6790-3p	4359-4365	7mer-1A	-0.16	85	0	0	N/A	N/A
hsa-miR-6821-3p	4359-4365	7mer-1A	-0.04	42	0	0	N/A	N/A
hsa-miR-378a-5p	4362-4368	7mer-m8	-0.02	54	0	0	N/A	N/A
hsa-miR-3653-5p	4363-4369	7mer-m8	-0.02	41	0	0	N/A	N/A
hsa-miR-6848-3p	4373-4379	7mer-m8	-0.02	51	0	0	N/A	N/A
hsa-miR-6843-3p	4373-4379	7mer-m8	-0.02	45	0	0	N/A	N/A
hsa-miR-3663-5p	4374-4380	7mer-m8	-0.02	35	0	0	N/A	N/A
hsa-miR-6131	4375-4381	7mer-m8	-0.02	44	0	0.01	N/A	N/A
hsa-miR-484	4379-4385	7mer-1A	-0.01	50	0	0.01	N/A	N/A
hsa-miR-3155b	4379-4385	7mer-1A	-0.01	49	0	0.01	N/A	N/A
hsa-miR-3155a	4379-4385	7mer-1A	-0.01	48	0	0.01	N/A	N/A
hsa-miR-6801-5p	4382-4388	7mer-1A	-0.07	59	0	0	N/A	N/A
hsa-miR-5587-5p	4383-4389	7mer-1A	-0.03	48	0	0	N/A	N/A
hsa-miR-4781-3p	4386-4392	7mer-m8	-0.02	42	0	0	N/A	N/A
hsa-miR-4716-5p	4388-4395	8mer	-0.03	60	0	0	N/A	N/A
hsa-miR-136-5p	4391-4397	7mer-1A	-0.01	29	0	0.043	N/A	-3.244
hsa-miR-519e-5p	4392-4398	7mer-1A	-0.01	21	0	0	N/A	-2.275
hsa-miR-515-5p	4392-4398	7mer-1A	-0.01	21	0	0	N/A	-2.275
hsa-miR-629-3p	4393-4399	7mer-1A	-0.01	45	0	0	N/A	N/A
hsa-miR-193b-5p	4397-4404	8mer	-0.03	29	0	0	N/A	N/A
hsa-miR-6855-5p	4398-4404	7mer-m8	-0.04	41	0	0	N/A	N/A
hsa-miR-3170	4398-4404	7mer-m8	-0.02	35	0	0	N/A	N/A
hsa-miR-6890-5p	4399-4405	7mer-m8	-0.03	30	0	0	N/A	N/A
hsa-miR-1273f	4402-4408	7mer-m8	-0.02	43	0	0	N/A	N/A
hsa-miR-6832-5p	4405-4411	7mer-m8	-0.09	50	0	0	N/A	N/A
hsa-miR-411-5p.2	4407-4414	8mer	-0.03	32	0	0.043	N/A	-4.108
hsa-miR-411-5p.1	4407-4413	7mer-1A	-0.01	32	0	0.043	N/A	-4.168
hsa-miR-3149	4417-4423	7mer-1A	-0.01	28	0	0.01	N/A	N/A
hsa-miR-4775	4421-4427	7mer-m8	-0.02	47	0	0	N/A	N/A
hsa-miR-590-3p	4421-4427	7mer-1A	-0.01	34	0	0.01	N/A	N/A
hsa-miR-4735-5p	4422-4428	7mer-m8	-0.02	33	0	0	N/A	N/A
hsa-miR-4794	4426-4432	7mer-m8	-0.02	35	0	0	N/A	N/A
hsa-miR-664a-5p	4426-4432	7mer-m8	-0.02	32	0	0	N/A	N/A
hsa-miR-4650-5p	4431-4437	7mer-m8	-0.02	38	0	0	N/A	N/A
hsa-miR-1911-3p	4433-4439	7mer-m8	-0.05	55	0	0	N/A	N/A
hsa-miR-4733-3p	4434-4440	7mer-m8	-0.02	39	0	0	N/A	N/A
hsa-miR-4787-3p	4440-4446	7mer-m8	-0.09	44	0	0	N/A	N/A
hsa-miR-4438	4447-4453	7mer-1A	-0.09	77	0	0	N/A	N/A
hsa-miR-7151-3p	4447-4454	8mer	-0.03	52	0	0	N/A	N/A
hsa-miR-5095	4447-4454	8mer	-0.03	49	0	0	N/A	N/A
hsa-miR-6504-3p	4449-4455	7mer-m8	-0.02	47	0	0	N/A	N/A
hsa-miR-5089-5p	4453-4459	7mer-m8	-0.02	37	0	0	N/A	N/A
hsa-miR-619-5p	4454-4460	7mer-m8	-0.02	56	0	0	N/A	N/A
hsa-miR-6506-5p	4454-4460	7mer-m8	-0.02	45	0	0	N/A	N/A
hsa-miR-4740-3p	4464-4470	7mer-1A	-0.07	58	0	0	N/A	N/A
hsa-miR-6865-3p	4469-4476	8mer	-0.03	53	0	0	N/A	N/A
hsa-miR-3620-3p	4470-4476	7mer-1A	-0.01	26	0	0	N/A	N/A
hsa-miR-6862-3p	4471-4477	7mer-m8	-0.02	43	0	0	N/A	N/A
hsa-miR-6784-3p	4471-4477	7mer-m8	-0.02	42	0	0	N/A	N/A
hsa-miR-6747-3p	4476-4483	8mer	-0.03	47	0	0	N/A	N/A
hsa-miR-4722-3p	4477-4483	7mer-1A	-0.08	60	0	0	N/A	N/A
hsa-miR-6727-3p	4477-4483	7mer-1A	-0.04	46	0	0	N/A	N/A
hsa-miR-1976	4478-4485	8mer	-0.04	72	0	0	N/A	N/A
hsa-miR-3653-5p	4479-4485	7mer-1A	-0.01	31	0	0	N/A	N/A
hsa-miR-4279	4480-4486	7mer-1A	-0.01	54	0	0	N/A	N/A
hsa-miR-498	4489-4495	7mer-m8	-0.02	69	0	0.01	N/A	-3.599
hsa-miR-4726-3p	4495-4502	8mer	-0.03	62	0	0	N/A	N/A
hsa-miR-1915-3p	4496-4502	7mer-1A	-0.01	45	0	0	N/A	N/A
hsa-miR-6764-5p	4496-4502	7mer-1A	-0.01	40	0	0	N/A	N/A
hsa-miR-6840-3p	4496-4502	7mer-1A	-0.01	37	0	0	N/A	N/A
hsa-miR-6778-3p	4499-4505	7mer-m8	-0.13	75	0	0	N/A	N/A
hsa-miR-4317	4513-4519	7mer-1A	-0.01	30	0	0	N/A	N/A
hsa-miR-4284	4517-4523	7mer-1A	-0.01	34	0	0	N/A	N/A
hsa-miR-24-3p	4517-4523	7mer-1A	-0.01	25	0	0.039	< 0.1	-3.548
hsa-miR-8057	4518-4524	7mer-1A	-0.01	44	0	0	N/A	N/A
hsa-miR-4466	4528-4534	7mer-1A	-0.1	44	0	0	N/A	N/A
hsa-miR-675-5p	4528-4534	7mer-1A	-0.14	42	0	0	N/A	N/A
hsa-miR-106a-3p	4533-4539	7mer-m8	-0.02	39	0	0	N/A	N/A
hsa-miR-548s	4547-4554	8mer	-0.03	43	0	0	N/A	N/A
hsa-miR-3926	4547-4553	7mer-1A	-0.04	39	0	0	N/A	N/A
hsa-miR-4435	4548-4554	7mer-1A	-0.12	76	0	0	N/A	N/A
hsa-miR-3187-3p	4548-4554	7mer-1A	-0.04	68	0	0	N/A	-2.192
hsa-miR-4701-5p	4548-4554	7mer-1A	-0.02	56	0	0.01	N/A	-2.550
hsa-miR-588	4548-4554	7mer-1A	-0.01	37	0	0.01	N/A	-1.742
hsa-miR-6885-3p	4559-4565	7mer-1A	-0.01	32	0	0	N/A	N/A
hsa-miR-19a-5p	4560-4566	7mer-m8	-0.06	76	0	0	N/A	N/A
hsa-miR-19b-2-5p	4560-4566	7mer-m8	-0.05	72	0	0	N/A	N/A
hsa-miR-19b-1-5p	4560-4566	7mer-m8	-0.05	72	0	0	N/A	N/A
hsa-miR-4797-5p	4565-4571	7mer-m8	-0.02	63	0	0	N/A	N/A
hsa-miR-4524a-3p	4568-4575	8mer	-0.09	69	0	0.01	N/A	N/A
hsa-miR-3672	4570-4576	7mer-1A	-0.05	63	0	0	N/A	N/A
hsa-miR-6864-3p	4570-4576	7mer-1A	-0.01	33	0	0	N/A	N/A
hsa-miR-8055	4572-4578	7mer-1A	-0.01	43	0	0	N/A	N/A
hsa-miR-129-5p	4574-4580	7mer-1A	-0.01	47	0	0.039	< 0.1	-1.231
hsa-miR-627-3p	4596-4602	7mer-m8	-0.04	66	0	0	N/A	N/A
hsa-miR-5003-3p	4597-4604	8mer	-0.03	79	0	0	N/A	N/A
hsa-miR-3163	4604-4611	8mer	-0.03	86	0	0	N/A	-3.701
hsa-miR-3133	4613-4619	7mer-1A	-0.01	63	0	0	N/A	N/A
hsa-miR-186-5p	4613-4619	7mer-1A	-0.01	59	0	0.144	N/A	-3.022
hsa-miR-548aq-5p	4617-4623	7mer-m8	-0.02	53	0	0.01	N/A	N/A
hsa-miR-559	4617-4623	7mer-m8	-0.02	44	0	0.01	N/A	N/A
hsa-miR-548as-5p	4617-4623	7mer-m8	-0.02	43	0	0.01	N/A	N/A
hsa-miR-548j-5p	4617-4623	7mer-m8	-0.02	42	0	0.01	N/A	N/A
hsa-miR-548ap-5p	4617-4623	7mer-m8	-0.02	42	0	0.01	N/A	N/A
hsa-miR-548h-5p	4617-4623	7mer-m8	-0.02	42	0	0.01	N/A	N/A
hsa-miR-548am-5p	4617-4623	7mer-m8	-0.02	41	0	0.01	N/A	N/A
hsa-miR-548d-5p	4617-4623	7mer-m8	-0.02	41	0	0.01	N/A	N/A
hsa-miR-548bb-5p	4617-4623	7mer-m8	-0.02	41	0	0.01	N/A	N/A
hsa-miR-548ay-5p	4617-4623	7mer-m8	-0.02	41	0	0.01	N/A	N/A
hsa-miR-548ak	4617-4623	7mer-m8	-0.02	41	0	0.01	N/A	N/A
hsa-miR-548b-5p	4617-4623	7mer-m8	-0.02	41	0	0.01	N/A	N/A
hsa-miR-548w	4617-4623	7mer-m8	-0.02	41	0	0.01	N/A	N/A
hsa-miR-548ae-5p	4617-4623	7mer-m8	-0.02	41	0	0.01	N/A	N/A
hsa-miR-548o-5p	4617-4623	7mer-m8	-0.02	41	0	0.01	N/A	N/A
hsa-miR-548c-5p	4617-4623	7mer-m8	-0.02	41	0	0.01	N/A	N/A
hsa-miR-548ad-5p	4617-4623	7mer-m8	-0.02	41	0	0.01	N/A	N/A
hsa-miR-548au-5p	4617-4623	7mer-m8	-0.02	41	0	0.01	N/A	N/A
hsa-miR-548i	4617-4623	7mer-m8	-0.02	40	0	0.01	N/A	N/A
hsa-miR-548a-5p	4617-4623	7mer-m8	-0.02	40	0	0.01	N/A	N/A
hsa-miR-548ab	4617-4623	7mer-m8	-0.02	40	0	0.01	N/A	N/A
hsa-miR-548y	4617-4623	7mer-m8	-0.02	40	0	0.01	N/A	N/A
hsa-miR-548ar-5p	4617-4623	7mer-m8	-0.02	39	0	0.01	N/A	N/A
hsa-miR-548n	4618-4624	7mer-m8	-0.02	53	0	0.01	N/A	N/A
hsa-miR-3613-3p	4621-4627	7mer-m8	-0.02	36	0	0	N/A	N/A
hsa-miR-3148	4639-4645	7mer-m8	-0.02	38	0	0	N/A	N/A
hsa-miR-3125	4642-4648	7mer-m8	-0.15	87	0	0	N/A	N/A
hsa-miR-6859-5p	4642-4648	7mer-m8	-0.08	84	0	0	N/A	N/A
hsa-miR-3916	4642-4648	7mer-m8	-0.13	84	0	0	N/A	N/A
hsa-miR-583	4644-4650	7mer-m8	-0.02	58	0	0	N/A	N/A
hsa-miR-3065-5p	4648-4655	8mer	-0.03	43	0	0	N/A	N/A
hsa-miR-7159-5p	4649-4655	7mer-m8	-0.02	32	0	0	N/A	N/A
hsa-miR-513c-5p	4652-4658	7mer-1A	-0.01	45	0	0.082	N/A	-1.381
hsa-miR-514b-5p	4652-4658	7mer-1A	-0.01	43	0	0.082	N/A	-1.248
hsa-miR-769-5p	4662-4668	7mer-1A	-0.14	86	0	0.082	N/A	-2.486
hsa-miR-4786-5p	4662-4668	7mer-1A	-0.01	10	0	0	N/A	N/A
hsa-miR-921	4665-4671	7mer-m8	-0.08	60	0	0	N/A	N/A
hsa-miR-3174	4665-4671	7mer-1A	-0.01	35	0	0	N/A	-3.203
[truncated: 147 more rows]

## Sheet: C4a
miRNA	Position in the UTR	seed match	context++ score	context++ score percentile	weighted context++ score	conserved branch length	Pct	Predicted relative KD
Conserved sites
No conserved sites found
Poorly conserved sites
hsa-miR-658	15-21	7mer-m8	-0.18	68	-0.18	0.01	N/A	N/A
hsa-miR-7846-3p	16-22	7mer-m8	-0.19	63	-0.19	0	N/A	N/A
hsa-miR-7977	20-26	7mer-m8	-0.02	47	-0.02	0	N/A	N/A
hsa-miR-6749-3p	23-30	8mer	-0.48	98	-0.48	0	N/A	N/A
hsa-miR-4691-5p	24-30	7mer-1A	-0.11	81	-0.11	0	N/A	N/A
hsa-miR-6792-3p	24-30	7mer-1A	-0.15	78	-0.15	0	N/A	N/A
hsa-miR-4326	25-31	7mer-m8	-0.11	78	-0.11	0	N/A	N/A
hsa-miR-4726-3p	36-43	8mer	-0.6	99	-0.6	0	N/A	N/A
hsa-miR-6840-3p	37-43	7mer-1A	-0.2	97	-0.2	0	N/A	N/A
hsa-miR-1915-3p	37-43	7mer-1A	-0.2	95	-0.2	0	N/A	N/A
hsa-miR-6764-5p	37-43	7mer-1A	-0.21	95	-0.21	0	N/A	N/A
hsa-miR-7977	38-44	7mer-1A	-0.05	67	-0.05	0	N/A	N/A
hsa-miR-218-1-3p	41-47	7mer-m8	-0.23	90	-0.23	0	N/A	N/A
hsa-miR-218-2-3p	42-48	7mer-m8	-0.1	80	-0.1	0	N/A	N/A
hsa-miR-4267	51-57	7mer-1A	-0.1	81	-0.1	0	N/A	N/A
hsa-miR-6512-3p	52-58	7mer-1A	-0.1	73	-0.1	0	N/A	-4.260
hsa-miR-6720-5p	52-58	7mer-1A	-0.1	72	-0.1	0	N/A	-4.260
hsa-miR-2115-5p	54-61	8mer	-0.44	98	-0.44	0	N/A	N/A
hsa-miR-7162-5p	55-61	7mer-1A	-0.15	82	-0.15	0.01	N/A	N/A
hsa-miR-516a-3p	55-61	7mer-1A	-0.14	81	-0.14	0.01	N/A	N/A
hsa-miR-516b-3p	55-61	7mer-1A	-0.14	81	-0.14	0.01	N/A	N/A
hsa-miR-302c-3p.2	57-63	7mer-m8	-0.1	81	-0.1	0.199	< 0.1	-3.381
hsa-miR-520f-3p	57-63	7mer-m8	-0.08	77	-0.08	0.199	< 0.1	-3.381
hsa-miR-4519	60-66	7mer-m8	-0.1	74	-0.1	0	N/A	N/A
hsa-miR-7154-5p	76-83	8mer	-0.3	98	-0.3	0	N/A	N/A
hsa-miR-8060	76-82	7mer-1A	-0.08	80	-0.08	0	N/A	N/A
hsa-miR-433-3p	77-83	7mer-1A	-0.09	81	-0.09	0	N/A	-2.531
hsa-miR-1206	78-85	8mer	-0.3	97	-0.3	0	N/A	N/A
hsa-miR-6853-3p	79-85	7mer-1A	-0.01	25	-0.01	0	N/A	N/A
hsa-miR-124-5p	80-87	8mer	-0.4	98	-0.4	0	N/A	N/A
hsa-miR-7974	84-90	7mer-m8	-0.25	90	-0.25	0	N/A	N/A
hsa-miR-4726-3p	89-95	7mer-1A	-0.25	97	-0.25	0	N/A	N/A
hsa-miR-6840-3p	89-95	7mer-1A	-0.2	97	-0.2	0	N/A	N/A
hsa-miR-6764-5p	89-95	7mer-1A	-0.19	94	-0.19	0	N/A	N/A
hsa-miR-1915-3p	89-95	7mer-1A	-0.14	90	-0.14	0	N/A	N/A
hsa-miR-4281	92-98	7mer-1A	-0.23	97	-0.23	0	N/A	N/A
hsa-miR-133a-3p.1	92-98	7mer-m8	-0.27	88	-0.27	0.092	< 0.1	-2.750
hsa-miR-7152-3p	93-99	7mer-m8	-0.24	91	-0.24	0	N/A	N/A
hsa-miR-7976	97-103	7mer-1A	-0.28	97	-0.28	0	N/A	N/A
hsa-miR-874-3p	97-103	7mer-m8	-0.3	96	-0.3	1.625	N/A	-4.543
hsa-miR-146b-3p	97-103	7mer-1A	-0.2	92	-0.2	0	N/A	N/A
hsa-miR-6799-3p	97-103	7mer-1A	-0.13	80	-0.13	0	N/A	-4.794
hsa-miR-3173-5p	97-103	7mer-1A	-0.12	79	-0.12	0	N/A	-5.082
hsa-miR-4517	102-108	7mer-1A	-0.14	93	-0.14	0	N/A	N/A
hsa-miR-5583-3p	102-108	7mer-1A	-0.05	86	-0.05	0	N/A	N/A
hsa-miR-889-3p	103-109	7mer-1A	-0.01	47	-0.01	0	N/A	-2.241
hsa-miR-6882-3p	118-124	7mer-1A	-0.33	96	-0.33	0	N/A	N/A
hsa-miR-3117-5p	126-132	7mer-1A	-0.24	93	-0.24	0	N/A	N/A
hsa-miR-6730-3p	127-133	7mer-m8	-0.37	98	-0.37	0	N/A	N/A
hsa-miR-888-3p	128-134	7mer-m8	-0.2	94	-0.2	0	N/A	N/A
hsa-miR-200a-3p	131-137	7mer-m8	-0.21	94	-0.21	0.01	< 0.1	-2.567
hsa-miR-141-3p	131-137	7mer-m8	-0.21	94	-0.21	0.01	< 0.1	-2.567
hsa-miR-5189-3p	135-141	7mer-1A	-0.24	91	-0.24	0	N/A	N/A

## Sheet: C4b
miRNA	Position in the UTR	seed match	context++ score	context++ score percentile	weighted context++ score	conserved branch length	Pct	Predicted relative KD
Conserved sites
No conserved sites found
Poorly conserved sites
hsa-miR-658	15-21	7mer-m8	-0.18	68	-0.18	0.01	N/A	N/A
hsa-miR-7846-3p	16-22	7mer-m8	-0.19	63	-0.19	0	N/A	N/A
hsa-miR-7977	20-26	7mer-m8	-0.02	47	-0.02	0	N/A	N/A
hsa-miR-6749-3p	23-30	8mer	-0.48	98	-0.48	0	N/A	N/A
hsa-miR-4691-5p	24-30	7mer-1A	-0.11	81	-0.11	0	N/A	N/A
hsa-miR-6792-3p	24-30	7mer-1A	-0.15	78	-0.15	0	N/A	N/A
hsa-miR-4326	25-31	7mer-m8	-0.11	78	-0.11	0	N/A	N/A
hsa-miR-4726-3p	36-43	8mer	-0.6	99	-0.6	0	N/A	N/A
hsa-miR-6840-3p	37-43	7mer-1A	-0.2	97	-0.2	0	N/A	N/A
hsa-miR-6764-5p	37-43	7mer-1A	-0.21	95	-0.21	0	N/A	N/A
hsa-miR-1915-3p	37-43	7mer-1A	-0.2	95	-0.2	0	N/A	N/A
hsa-miR-7977	38-44	7mer-1A	-0.05	67	-0.05	0	N/A	N/A
hsa-miR-218-1-3p	41-47	7mer-m8	-0.23	90	-0.23	0	N/A	N/A
hsa-miR-218-2-3p	42-48	7mer-m8	-0.1	80	-0.1	0	N/A	N/A
hsa-miR-4267	51-57	7mer-1A	-0.1	81	-0.1	0	N/A	N/A
hsa-miR-6512-3p	52-58	7mer-1A	-0.1	73	-0.1	0	N/A	-4.260
hsa-miR-6720-5p	52-58	7mer-1A	-0.1	72	-0.1	0	N/A	-4.260
hsa-miR-2115-5p	54-61	8mer	-0.44	98	-0.44	0	N/A	N/A
hsa-miR-7162-5p	55-61	7mer-1A	-0.15	82	-0.15	0.01	N/A	N/A
hsa-miR-516a-3p	55-61	7mer-1A	-0.14	81	-0.14	0.01	N/A	N/A
hsa-miR-516b-3p	55-61	7mer-1A	-0.14	81	-0.14	0.01	N/A	N/A
hsa-miR-302c-3p.2	57-63	7mer-m8	-0.1	81	-0.1	0.192	< 0.1	-3.381
hsa-miR-520f-3p	57-63	7mer-m8	-0.08	77	-0.08	0.192	< 0.1	-3.381
hsa-miR-4519	60-66	7mer-m8	-0.1	74	-0.1	0	N/A	N/A
hsa-miR-7154-5p	76-83	8mer	-0.3	98	-0.3	0	N/A	N/A
hsa-miR-8060	76-82	7mer-1A	-0.08	80	-0.08	0	N/A	N/A
hsa-miR-433-3p	77-83	7mer-1A	-0.09	81	-0.09	0	N/A	-2.531
hsa-miR-1206	78-85	8mer	-0.3	97	-0.3	0	N/A	N/A
hsa-miR-6853-3p	79-85	7mer-1A	-0.01	25	-0.01	0	N/A	N/A
hsa-miR-124-5p	80-87	8mer	-0.4	98	-0.4	0	N/A	N/A
hsa-miR-7974	84-90	7mer-m8	-0.25	90	-0.25	0	N/A	N/A
hsa-miR-4726-3p	89-95	7mer-1A	-0.25	97	-0.25	0	N/A	N/A
hsa-miR-6840-3p	89-95	7mer-1A	-0.2	97	-0.2	0	N/A	N/A
hsa-miR-6764-5p	89-95	7mer-1A	-0.19	94	-0.19	0	N/A	N/A
hsa-miR-1915-3p	89-95	7mer-1A	-0.14	90	-0.14	0	N/A	N/A
hsa-miR-4281	92-98	7mer-1A	-0.23	97	-0.23	0	N/A	N/A
hsa-miR-133a-3p.1	92-98	7mer-m8	-0.27	88	-0.27	0.085	< 0.1	-2.750
hsa-miR-7152-3p	93-99	7mer-m8	-0.24	91	-0.24	0	N/A	N/A
hsa-miR-7976	97-103	7mer-1A	-0.28	97	-0.28	0	N/A	N/A
hsa-miR-874-3p	97-103	7mer-m8	-0.3	96	-0.3	1.762	N/A	-4.543
hsa-miR-146b-3p	97-103	7mer-1A	-0.2	92	-0.2	0	N/A	N/A
hsa-miR-6799-3p	97-103	7mer-1A	-0.13	80	-0.13	0	N/A	-4.794
hsa-miR-3173-5p	97-103	7mer-1A	-0.12	79	-0.12	0	N/A	-5.082
hsa-miR-4517	102-108	7mer-1A	-0.14	93	-0.14	0	N/A	N/A
hsa-miR-5583-3p	102-108	7mer-1A	-0.05	86	-0.05	0	N/A	N/A
hsa-miR-889-3p	103-109	7mer-1A	-0.01	47	-0.01	0	N/A	-2.241
hsa-miR-6882-3p	118-124	7mer-1A	-0.33	96	-0.33	0	N/A	N/A
hsa-miR-3117-5p	126-132	7mer-1A	-0.24	93	-0.24	0	N/A	N/A
hsa-miR-6730-3p	127-133	7mer-m8	-0.37	98	-0.37	0	N/A	N/A
hsa-miR-888-3p	128-134	7mer-m8	-0.2	94	-0.2	0	N/A	N/A
hsa-miR-200a-3p	131-137	7mer-m8	-0.16	90	-0.16	0.01	< 0.1	-2.567
hsa-miR-141-3p	131-137	7mer-m8	-0.16	90	-0.16	0.01	< 0.1	-2.567
hsa-miR-5189-3p	135-141	7mer-1A	-0.24	91	-0.24	0	N/A	N/A

[truncated: 26 more sheets: C5, C6, C7, C8a, C8b, C9, MASP1, MASP2, CD46, CD55, CD59, CFD, CFP, CFH, CFB, CR1, CR2, CR3 ITGAM, C3aR1, C5aR1 …]
