# Supplementary material for: Comprehensive Prediction Analysis of Novel Noncoding Regulatory Variants Identified in the MicroRNA Binding Regions in Complement System Genes
Source: Int J Mol Sci. 2026 Jun 30;27(13):5877. doi: 10.3390/ijms27135877 (PMC13361139; doi:10.3390/ijms27135877)
Supplement: Supplementary file 1 [file ijms-27-05877-s001.zip › Revised Suppl.Table S4-Mutation disease model-Final.xlsx]

## Sheet: Summary
Diseases	Variant Counts	Gene	Selelected rsid	Total model score
CD59 deficiency	61	CD59	rs79098693, rs77695144, rs4755904, rs36093484, rs11032350, rs7130936, rs831618, rs7046, rs7357, rs704697, rs560607574, rs58634493	231.19
CD59-mediated hemolytic anemia	61	CD59	rs79098693, rs77695144, rs4755904, rs36093484, rs11032350, rs7130936, rs831618, rs7046, rs7357, rs704697, rs560607574, rs58634493	261.69
Late complement component immunodeficiency	53	C7, C8a, C6, C9,C8b	rs77503860, rs150777213, rs73078489, rs139136306, rs77483167, rs10067242, rs113860223, rs77189730, rs374256138,	195.3
Complement component 7 deficiency	33	C7	rs11569585, rs150777213, rs10067242, rs9200, rs73750287, rs1423415, rs77483167, rs374256138, rs10473230, rs78106100, rs14190, rs60001990, rs62357089,	135.7
Knops blood group phenotype	17	CR1	rs57994498, rs7555024, rs144569962, rs41274778, rs41274780, rs56149234, rs10863434, rs4844385, rs4844386, rs56149234, rs10779339	66.44
Malaria Susceptibility to Malaria Resistance to Included	17	CR1	rs57994498, rs7555024, rs144569962, rs41274778, rs41274780, rs41274776, rs56149234, rs10863434, rs4844385, rs4844386, rs10779339	66.44
Atypical hemolytic uremic syndrome	15	CFH, CD46,CFB, C3	rs35742764, rs4151672, rs6664092, rs1237, rs117431447, rs14374, rs488738, rs7144, rs541108124, rs11569585	129.77
Systemic Lupus Erythematosus	14	ITGAM,CR2	rs9933520, rs58200984, rs9429940, rs4597342, rs4594268, rs3087796, rs58384006	43.52
Classical complement pathway immunodeficiency	14	C1QC,C1S	rs61042086, rs76033197, rs9434, rs7183, rs10601144	45.49
Complement factor D deficiency	13	CFD	rs4151672, rs72984024, rs116938070, rs1135146, rs10506, rs71743169	49.69
Recurrent Neisseria infections due to factor D deficiency	13	CFD	rs72984024, rs116938070, rs1135146, rs10506, rs71743169	43.19
HELLP syndrome	12	CFH, CD46	rs2724390, rs35742764, rs6664092_alt1, rs541108124, rs1237, rs117431447, rs14374, rs488738, rs7144	47
Age-related macular degeneration	12	CFB, CFH, C9, C3	rs4151672 , rs35742764 , rs488738	72.81
3MC syndrome	11	MASP1	rs72549274, rs78625548, rs16848736, rs137929458, rs3836477,rs698090	92.57
C1q deficiency	11	C1QC	rs61042086, rs9434, rs10601144	41.47
Complement component 6 deficiency	10	C6	rs61042086, rs76033197, rs9434, rs7183, rs10601144, rs150777213, rs10067242, rs1423416, rs9200, rs73750287, rs1423415	42.65
Predicted diseases mapped to the top variants in the 3’UTRs of the complement cascade genes.

## Sheet: Variant_Master
Uploaded_variation	Location	Allele	Gene_Symbol	Gene_ID	Consequence	CANONICAL	Clinical_Significance	Phenotypes	Allele_Frequency	CADD_Score	Has_Disease_Annotation
rs61042086	1:22647800-22647800	T	C1QC	ENSG00000159189	3_prime_UTR_variant	YES	-	C1q_deficiency_3+MIM_morbid+ENSG00000159189,Immunodeficiency_due_to_a_classical_component_pathway_complement_deficiency+Orphanet+ENSG00000159189	0.012	7.314	Yes
rs9434_alt1	1:22647804-22647804	A	C1QC	ENSG00000159189	3_prime_UTR_variant	YES	benign	C1q_deficiency_3+MIM_morbid+ENSG00000159189,Immunodeficiency_due_to_a_classical_component_pathway_complement_deficiency+Orphanet+ENSG00000159189,ClinVar:_phenotype_not_specified+ClinVar+rs9434	0.5877	3.709	Yes
rs9434_alt2	1:22647804-22647804	G	C1QC	ENSG00000159189	3_prime_UTR_variant	YES	-	C1q_deficiency_3+MIM_morbid+ENSG00000159189,Immunodeficiency_due_to_a_classical_component_pathway_complement_deficiency+Orphanet+ENSG00000159189,ClinVar:_phenotype_not_specified+ClinVar+rs9434		3.308	Yes
rs9434_alt3	1:22647804-22647804	T	C1QC	ENSG00000159189	3_prime_UTR_variant	YES	-	C1q_deficiency_3+MIM_morbid+ENSG00000159189,Immunodeficiency_due_to_a_classical_component_pathway_complement_deficiency+Orphanet+ENSG00000159189,ClinVar:_phenotype_not_specified+ClinVar+rs9434		3.912	Yes
rs60255495	1:22647888-22647905	-	C1QC	ENSG00000159189	3_prime_UTR_variant	YES	-	C1q_deficiency_3+MIM_morbid+ENSG00000159189,Immunodeficiency_due_to_a_classical_component_pathway_complement_deficiency+Orphanet+ENSG00000159189			Yes
rs10601144_alt1	1:22648053-22648056	-	C1QC	ENSG00000159189	3_prime_UTR_variant	YES	-	C1q_deficiency_3+MIM_morbid+ENSG00000159189,Immunodeficiency_due_to_a_classical_component_pathway_complement_deficiency+Orphanet+ENSG00000159189,ClinVar:_phenotype_not_specified+ClinVar+rs10601144			Yes
rs10601144_alt2	1:22648054-22648056	-	C1QC	ENSG00000159189	3_prime_UTR_variant	YES	-	C1q_deficiency_3+MIM_morbid+ENSG00000159189,Immunodeficiency_due_to_a_classical_component_pathway_complement_deficiency+Orphanet+ENSG00000159189,ClinVar:_phenotype_not_specified+ClinVar+rs10601144			Yes
rs10601144_alt3	1:22648055-22648056	-	C1QC	ENSG00000159189	3_prime_UTR_variant	YES	-	C1q_deficiency_3+MIM_morbid+ENSG00000159189,Immunodeficiency_due_to_a_classical_component_pathway_complement_deficiency+Orphanet+ENSG00000159189,ClinVar:_phenotype_not_specified+ClinVar+rs10601144			Yes
rs10601144_alt4	1:22648056-22648056	T	C1QC	ENSG00000159189	3_prime_UTR_variant	YES	-	C1q_deficiency_3+MIM_morbid+ENSG00000159189,Immunodeficiency_due_to_a_classical_component_pathway_complement_deficiency+Orphanet+ENSG00000159189,ClinVar:_phenotype_not_specified+ClinVar+rs10601144			Yes
rs10601144_alt5	1:22648056-22648056	TT	C1QC	ENSG00000159189	3_prime_UTR_variant	YES	-	C1q_deficiency_3+MIM_morbid+ENSG00000159189,Immunodeficiency_due_to_a_classical_component_pathway_complement_deficiency+Orphanet+ENSG00000159189,ClinVar:_phenotype_not_specified+ClinVar+rs10601144			Yes
rs10601144_alt6	1:22648056-22648056	TTTTTTT	C1QC	ENSG00000159189	3_prime_UTR_variant	YES	-	C1q_deficiency_3+MIM_morbid+ENSG00000159189,Immunodeficiency_due_to_a_classical_component_pathway_complement_deficiency+Orphanet+ENSG00000159189,ClinVar:_phenotype_not_specified+ClinVar+rs10601144			Yes
rs7183_alt1	12:7070715-7070715	A	C1S	ENSG00000182326	3_prime_UTR_variant	YES	-	C1S-related_Ehlers-Danlos_syndrome__periodontal_type+G2P+ENSG00000182326,COMPLEMENT_COMPONENT_C1s_DEFICIENCY+MIM_morbid+ENSG00000182326,EHLERS-DANLOS_SYNDROME__PERIODONTAL_TYPE__2+MIM_morbid+ENSG00000182326,Immunodeficiency_due_to_a_classical_component_pathway_complement_deficiency+Orphanet+ENSG00000182326,Periodontal_Ehlers-Danlos_syndrome+Orphanet+ENSG00000182326,ClinVar:_phenotype_not_specifie…		0.114	Yes
rs7183_alt2	12:7070715-7070715	T	C1S	ENSG00000182326	3_prime_UTR_variant	YES	benign	C1S-related_Ehlers-Danlos_syndrome__periodontal_type+G2P+ENSG00000182326,COMPLEMENT_COMPONENT_C1s_DEFICIENCY+MIM_morbid+ENSG00000182326,EHLERS-DANLOS_SYNDROME__PERIODONTAL_TYPE__2+MIM_morbid+ENSG00000182326,Immunodeficiency_due_to_a_classical_component_pathway_complement_deficiency+Orphanet+ENSG00000182326,Periodontal_Ehlers-Danlos_syndrome+Orphanet+ENSG00000182326,ClinVar:_phenotype_not_specifie…		0.094	Yes
rs76033197	12:7070986-7070986	C	C1S	ENSG00000182326	3_prime_UTR_variant	YES	-	C1S-related_Ehlers-Danlos_syndrome__periodontal_type+G2P+ENSG00000182326,COMPLEMENT_COMPONENT_C1s_DEFICIENCY+MIM_morbid+ENSG00000182326,EHLERS-DANLOS_SYNDROME__PERIODONTAL_TYPE__2+MIM_morbid+ENSG00000182326,Immunodeficiency_due_to_a_classical_component_pathway_complement_deficiency+Orphanet+ENSG00000182326,Periodontal_Ehlers-Danlos_syndrome+Orphanet+ENSG00000182326		4.982	Yes
rs11569585	19:6677788-6677788	A	C3	ENSG00000125730	3_prime_UTR_variant	YES	benign	COMPLEMENT_COMPONENT_3_DEFICIENCY__AUTOSOMAL_RECESSIVE+MIM_morbid+ENSG00000125730,HEMOLYTIC_UREMIC_SYNDROME__ATYPICAL__SUSCEPTIBILITY_TO__5+MIM_morbid+ENSG00000125730,MACULAR_DEGENERATION__AGE-RELATED__9+MIM_morbid+ENSG00000125730,Atypical_hemolytic_uremic_syndrome_with_complement_gene_abnormality+Orphanet+ENSG00000125730,Complement_component_3_deficiency+Orphanet+ENSG00000125730,ClinVar:_phenoty…	0.0477	1.036	Yes
rs7974238	12:8056980-8056980	T	C3AR1	ENSG00000171860	3_prime_UTR_variant	YES	-	-		2.559	No
rs2072449_alt1	12:8058041-8058041	G	C3AR1	ENSG00000171860	3_prime_UTR_variant	YES	-	Monocyte_percentage_of_white_cells+NHGRI-EBI_GWAS_catalog+rs2072449,Neutrophil_count+NHGRI-EBI_GWAS_catalog+rs2072449		1.104	Yes
rs2072449_alt2	12:8058041-8058041	T	C3AR1	ENSG00000171860	3_prime_UTR_variant	YES	-	Monocyte_percentage_of_white_cells+NHGRI-EBI_GWAS_catalog+rs2072449,Neutrophil_count+NHGRI-EBI_GWAS_catalog+rs2072449		1.002	Yes
rs2072448	12:8058101-8058101	G	C3AR1	ENSG00000171860	3_prime_UTR_variant	YES	-	Neutrophil_count+NHGRI-EBI_GWAS_catalog+rs2072448		5.182	Yes
rs7842	12:8058591-8058591	C	C3AR1	ENSG00000171860	3_prime_UTR_variant	YES	-	-		0.344	No
rs2230318	12:8058660-8058660	T	C3AR1	ENSG00000171860	3_prime_UTR_variant	YES	-	-		0.401	No
rs200329556_alt1	19:47321058-47321058	C	C5AR1	ENSG00000197405	3_prime_UTR_variant	YES	-	-	0.0901	0.037	No
rs200329556_alt2	19:47321058-47321058	G	C5AR1	ENSG00000197405	3_prime_UTR_variant	YES	-	-		0.032	No
rs200329556_alt3	19:47321058-47321058	T	C5AR1	ENSG00000197405	3_prime_UTR_variant	YES	-	-		0.032	No
rs372023175	19:47321066-47321067	-	C5AR1	ENSG00000197405	3_prime_UTR_variant	YES	-	-	0.7486	0.065	No
rs34285755_alt1	19:47321200-47321202	-	C5AR1	ENSG00000197405	3_prime_UTR_variant	YES	-	-			No
rs34285755_alt2	19:47321201-47321202	-	C5AR1	ENSG00000197405	3_prime_UTR_variant	YES	-	-			No
rs113016810	19:47321518-47321518	A	C5AR1	ENSG00000197405	3_prime_UTR_variant	YES	-	-	0.014	1.188	No
rs35042977	19:47321532-47321532	C	C5AR1	ENSG00000197405	3_prime_UTR_variant	YES	-	-	0.9882		No
rs143950605	19:47342033-47342036	-	C5AR2	ENSG00000134830	3_prime_UTR_variant	YES	-	-			No
rs113911693	19:47342083-47342083	A	C5AR2	ENSG00000134830	3_prime_UTR_variant	YES	-	-	0.0122	0.367	No
rs111927143	19:47342164-47342164	G	C5AR2	ENSG00000134830	3_prime_UTR_variant	YES	-	-	0.0431	1.1	No
rs141494282	19:47342277-47342277	G	C5AR2	ENSG00000134830	3_prime_UTR_variant	YES	-	-	0.0114	1.73	No
rs113700574	19:47342295-47342295	G	C5AR2	ENSG00000134830	3_prime_UTR_variant	YES	-	-	0.0425	1.468	No
rs139284755	19:47342305-47342305	G	C5AR2	ENSG00000134830	3_prime_UTR_variant	YES	-	-	0.0198	0.637	No
rs12981803_alt1	19:47342334-47342334	A	C5AR2	ENSG00000134830	3_prime_UTR_variant	YES	-	-		0.165	No
rs12981803_alt2	19:47342334-47342334	G	C5AR2	ENSG00000134830	3_prime_UTR_variant	YES	-	-		0.166	No
rs12981803_alt3	19:47342334-47342334	T	C5AR2	ENSG00000134830	3_prime_UTR_variant	YES	-	-	0.7456	0.205	No
rs113395638	19:47342405-47342405	C	C5AR2	ENSG00000134830	3_prime_UTR_variant	YES	-	-	0.0331	0.879	No
rs140188339_alt1	19:47342676-47342676	A	C5AR2	ENSG00000134830	3_prime_UTR_variant	YES	-	-	0.0012	0.182	No
rs140188339_alt2	19:47342676-47342676	T	C5AR2	ENSG00000134830	3_prime_UTR_variant	YES	-	-	0.0102	0.765	No
rs11879753_alt1	19:47343139-47343139	A	C5AR2	ENSG00000134830	3_prime_UTR_variant	YES	-	-		0.494	No
rs11879753_alt2	19:47343139-47343139	C	C5AR2	ENSG00000134830	3_prime_UTR_variant	YES	-	-	0.0306	0.41	No
rs11668128	19:47343306-47343306	T	C5AR2	ENSG00000134830	3_prime_UTR_variant	YES	-	-	0.0789	0.567	No
rs11668130	19:47343313-47343313	T	C5AR2	ENSG00000134830	3_prime_UTR_variant	YES	-	-	0.0785	0.366	No
rs4802346_alt1	19:47343576-47343576	A	C5AR2	ENSG00000134830	3_prime_UTR_variant	YES	-	-		1.447	No
rs4802346_alt2	19:47343576-47343576	C	C5AR2	ENSG00000134830	3_prime_UTR_variant	YES	-	-	0.3253	1.648	No
rs4802346_alt3	19:47343576-47343576	G	C5AR2	ENSG00000134830	3_prime_UTR_variant	YES	-	-		1.612	No
rs8112962	19:47343902-47343902	C	C5AR2	ENSG00000134830	3_prime_UTR_variant	YES	-	-	0.097	1.969	No
rs2910426	19:47344335-47344335	A	C5AR2	ENSG00000134830	3_prime_UTR_variant	YES	-	-	0.2821	0.387	No
rs2910425	19:47344503-47344503	T	C5AR2	ENSG00000134830	3_prime_UTR_variant	YES	-	-	0.0116	0.3	No
rs10432282	19:47344864-47344864	T	C5AR2	ENSG00000134830	3_prime_UTR_variant	YES	-	-	0.0984	1.587	No
rs2972611	19:47345117-47345117	C	C5AR2	ENSG00000134830	3_prime_UTR_variant	YES	-	-	0.0116	4.02	No
rs2910424	19:47345193-47345193	A	C5AR2	ENSG00000134830	3_prime_UTR_variant	YES	-	-	0.0116	0.607	No
rs2972601	19:47345306-47345306	A	C5AR2	ENSG00000134830	3_prime_UTR_variant	YES	-	-	0.0116	1.026	No
rs143947889_alt1	19:47345386-47345386	A	C5AR2	ENSG00000134830	3_prime_UTR_variant	YES	-	-		0.964	No
rs143947889_alt2	19:47345386-47345386	T	C5AR2	ENSG00000134830	3_prime_UTR_variant	YES	-	-	0.0998	3.466	No
rs146881754_alt1	19:47345398-47345398	A	C5AR2	ENSG00000134830	3_prime_UTR_variant	YES	-	-	0.0984	0.968	No
rs146881754_alt2	19:47345398-47345398	T	C5AR2	ENSG00000134830	3_prime_UTR_variant	YES	-	-		1.248	No
rs2972602	19:47345509-47345509	T	C5AR2	ENSG00000134830	3_prime_UTR_variant	YES	-	-	0.0118	2.324	No
rs11671306	19:47345561-47345561	T	C5AR2	ENSG00000134830	3_prime_UTR_variant	YES	-	-	0.026	1.475	No
rs3112443	19:47346275-47346275	T	C5AR2	ENSG00000134830	3_prime_UTR_variant	YES	-	-	0.275	1.097	No
rs115235949_alt1	19:47346354-47346354	A	C5AR2	ENSG00000134830	3_prime_UTR_variant	YES	-	-		1.967	No
rs115235949_alt2	19:47346354-47346354	C	C5AR2	ENSG00000134830	3_prime_UTR_variant	YES	-	-	0.0988	2.535	No
rs2972606	19:47346472-47346472	G	C5AR2	ENSG00000134830	3_prime_UTR_variant	YES	-	-	0.2829	0.694	No
rs2910423	19:47346851-47346851	A	C5AR2	ENSG00000134830	3_prime_UTR_variant	YES	-	-	0.275	2.287	No
rs2972607	19:47347020-47347020	G	C5AR2	ENSG00000134830	3_prime_UTR_variant	YES	-	-	0.2825	0.49	No
rs2972608	19:47347030-47347030	G	C5AR2	ENSG00000134830	3_prime_UTR_variant	YES	-	-	0.2829	1.677	No
rs11668857	19:47347104-47347104	C	C5AR2	ENSG00000134830	3_prime_UTR_variant	YES	-	-	0.1619	2.378	No
rs150777213	5:41142167-41142167	C	C6	ENSG00000039537	3_prime_UTR_variant	YES	-	COMPLEMENT_COMPONENT_6_DEFICIENCY+MIM_morbid+ENSG00000039537,Immunodeficiency_due_to_a_late_component_of_complement_deficiency+Orphanet+ENSG00000039537	0.0144	3.327	Yes
rs73750287_alt1	5:41142188-41142188	A	C6	ENSG00000039537	3_prime_UTR_variant	YES	-	COMPLEMENT_COMPONENT_6_DEFICIENCY+MIM_morbid+ENSG00000039537,Immunodeficiency_due_to_a_late_component_of_complement_deficiency+Orphanet+ENSG00000039537		0.614	Yes
rs73750287_alt2	5:41142188-41142188	G	C6	ENSG00000039537	3_prime_UTR_variant	YES	-	COMPLEMENT_COMPONENT_6_DEFICIENCY+MIM_morbid+ENSG00000039537,Immunodeficiency_due_to_a_late_component_of_complement_deficiency+Orphanet+ENSG00000039537	0.0433	0.658	Yes
rs10067242	5:41142471-41142471	T	C6	ENSG00000039537	3_prime_UTR_variant	YES	-	COMPLEMENT_COMPONENT_6_DEFICIENCY+MIM_morbid+ENSG00000039537,Immunodeficiency_due_to_a_late_component_of_complement_deficiency+Orphanet+ENSG00000039537	0.0172	0.816	Yes
rs9200_alt1	5:41142504-41142504	A	C6	ENSG00000039537	3_prime_UTR_variant	YES	-	COMPLEMENT_COMPONENT_6_DEFICIENCY+MIM_morbid+ENSG00000039537,Immunodeficiency_due_to_a_late_component_of_complement_deficiency+Orphanet+ENSG00000039537		5.383	Yes
rs9200_alt2	5:41142504-41142504	G	C6	ENSG00000039537	3_prime_UTR_variant	YES	-	COMPLEMENT_COMPONENT_6_DEFICIENCY+MIM_morbid+ENSG00000039537,Immunodeficiency_due_to_a_late_component_of_complement_deficiency+Orphanet+ENSG00000039537		5.072	Yes
rs9200_alt3	5:41142504-41142504	T	C6	ENSG00000039537	3_prime_UTR_variant	YES	-	COMPLEMENT_COMPONENT_6_DEFICIENCY+MIM_morbid+ENSG00000039537,Immunodeficiency_due_to_a_late_component_of_complement_deficiency+Orphanet+ENSG00000039537	0.6707	8.409	Yes
rs1423416	5:41142530-41142530	G	C6	ENSG00000039537	3_prime_UTR_variant	YES	-	COMPLEMENT_COMPONENT_6_DEFICIENCY+MIM_morbid+ENSG00000039537,Immunodeficiency_due_to_a_late_component_of_complement_deficiency+Orphanet+ENSG00000039537	0.0433	0.678	Yes
rs1423415_alt1	5:41142583-41142583	G	C6	ENSG00000039537	3_prime_UTR_variant	YES	-	COMPLEMENT_COMPONENT_6_DEFICIENCY+MIM_morbid+ENSG00000039537,Immunodeficiency_due_to_a_late_component_of_complement_deficiency+Orphanet+ENSG00000039537		0.468	Yes
rs1423415_alt2	5:41142583-41142583	T	C6	ENSG00000039537	3_prime_UTR_variant	YES	-	COMPLEMENT_COMPONENT_6_DEFICIENCY+MIM_morbid+ENSG00000039537,Immunodeficiency_due_to_a_late_component_of_complement_deficiency+Orphanet+ENSG00000039537	0.0433	2.335	Yes
rs1061429	5:40981587-40981587	A	C7	ENSG00000112936	3_prime_UTR_variant	YES	benign	Complement_component_7_deficiency+MIM_morbid+ENSG00000112936,Immunodeficiency_due_to_a_late_component_of_complement_deficiency+Orphanet+ENSG00000112936,ClinVar:_phenotype_not_specified+ClinVar+rs1061429,ClinVar:_phenotype_not_specified+ClinVar+rs1061429	0.3878	1.134	Yes
rs35249475	5:40981671-40981674	-	C7	ENSG00000112936	3_prime_UTR_variant	YES	-	Complement_component_7_deficiency+MIM_morbid+ENSG00000112936,Immunodeficiency_due_to_a_late_component_of_complement_deficiency+Orphanet+ENSG00000112936			Yes
rs10473230_alt1	5:40981929-40981929	C	C7	ENSG00000112936	3_prime_UTR_variant	YES	-	Complement_component_7_deficiency+MIM_morbid+ENSG00000112936,Immunodeficiency_due_to_a_late_component_of_complement_deficiency+Orphanet+ENSG00000112936,Complement_component_C7_levels+NHGRI-EBI_GWAS_catalog+rs10473230	0.1595	8.943	Yes
rs10473230_alt2	5:40981929-40981929	G	C7	ENSG00000112936	3_prime_UTR_variant	YES	-	Complement_component_7_deficiency+MIM_morbid+ENSG00000112936,Immunodeficiency_due_to_a_late_component_of_complement_deficiency+Orphanet+ENSG00000112936,Complement_component_C7_levels+NHGRI-EBI_GWAS_catalog+rs10473230		8.563	Yes
rs16870568	5:40982073-40982073	C	C7	ENSG00000112936	3_prime_UTR_variant	YES	-	Complement_component_7_deficiency+MIM_morbid+ENSG00000112936,Immunodeficiency_due_to_a_late_component_of_complement_deficiency+Orphanet+ENSG00000112936	0.3015	0.191	Yes
rs1138523_alt1	5:40982354-40982354	G	C7	ENSG00000112936	3_prime_UTR_variant	YES	-	Complement_component_7_deficiency+MIM_morbid+ENSG00000112936,Immunodeficiency_due_to_a_late_component_of_complement_deficiency+Orphanet+ENSG00000112936,Apolipoprotein_D_levels+NHGRI-EBI_GWAS_catalog+rs1138523,Complement_component_C7_levels+NHGRI-EBI_GWAS_catalog+rs1138523,Kallikrein-14_levels+NHGRI-EBI_GWAS_catalog+rs1138523		0.215	Yes
rs1138523_alt2	5:40982354-40982354	T	C7	ENSG00000112936	3_prime_UTR_variant	YES	-	Complement_component_7_deficiency+MIM_morbid+ENSG00000112936,Immunodeficiency_due_to_a_late_component_of_complement_deficiency+Orphanet+ENSG00000112936,Apolipoprotein_D_levels+NHGRI-EBI_GWAS_catalog+rs1138523,Complement_component_C7_levels+NHGRI-EBI_GWAS_catalog+rs1138523,Kallikrein-14_levels+NHGRI-EBI_GWAS_catalog+rs1138523	0.2003	1.022	Yes
rs12153342_alt1	5:40982358-40982358	G	C7	ENSG00000112936	3_prime_UTR_variant	YES	-	Complement_component_7_deficiency+MIM_morbid+ENSG00000112936,Immunodeficiency_due_to_a_late_component_of_complement_deficiency+Orphanet+ENSG00000112936		0.899	Yes
rs12153342_alt2	5:40982358-40982358	T	C7	ENSG00000112936	3_prime_UTR_variant	YES	-	Complement_component_7_deficiency+MIM_morbid+ENSG00000112936,Immunodeficiency_due_to_a_late_component_of_complement_deficiency+Orphanet+ENSG00000112936	0.224	2.173	Yes
rs1138524	5:40982388-40982388	T	C7	ENSG00000112936	3_prime_UTR_variant	YES	-	Complement_component_7_deficiency+MIM_morbid+ENSG00000112936,Immunodeficiency_due_to_a_late_component_of_complement_deficiency+Orphanet+ENSG00000112936,Complement_component_C7_levels+NHGRI-EBI_GWAS_catalog+rs1138524	0.2017	2.949	Yes
rs1061442_alt1	5:40982518-40982518	C	C7	ENSG00000112936	3_prime_UTR_variant	YES	-	Complement_component_7_deficiency+MIM_morbid+ENSG00000112936,Immunodeficiency_due_to_a_late_component_of_complement_deficiency+Orphanet+ENSG00000112936		1.846	Yes
rs1061442_alt2	5:40982518-40982518	T	C7	ENSG00000112936	3_prime_UTR_variant	YES	-	Complement_component_7_deficiency+MIM_morbid+ENSG00000112936,Immunodeficiency_due_to_a_late_component_of_complement_deficiency+Orphanet+ENSG00000112936	0.2238	2.002	Yes
rs1061443	5:40982520-40982520	T	C7	ENSG00000112936	3_prime_UTR_variant	YES	-	Complement_component_7_deficiency+MIM_morbid+ENSG00000112936,Immunodeficiency_due_to_a_late_component_of_complement_deficiency+Orphanet+ENSG00000112936	0.2113	0.581	Yes
rs8264	5:40982678-40982678	G	C7	ENSG00000112936	3_prime_UTR_variant	YES	-	Complement_component_7_deficiency+MIM_morbid+ENSG00000112936,Immunodeficiency_due_to_a_late_component_of_complement_deficiency+Orphanet+ENSG00000112936	0.1599	3.235	Yes
rs148252286_alt1	5:40982796-40982796	A	C7	ENSG00000112936	3_prime_UTR_variant	YES	-	Complement_component_7_deficiency+MIM_morbid+ENSG00000112936,Immunodeficiency_due_to_a_late_component_of_complement_deficiency+Orphanet+ENSG00000112936		5.794	Yes
rs148252286_alt2	5:40982796-40982796	T	C7	ENSG00000112936	3_prime_UTR_variant	YES	-	Complement_component_7_deficiency+MIM_morbid+ENSG00000112936,Immunodeficiency_due_to_a_late_component_of_complement_deficiency+Orphanet+ENSG00000112936	0.014	5.356	Yes
rs14190	5:40982875-40982875	G	C7	ENSG00000112936	3_prime_UTR_variant	YES	-	Complement_component_7_deficiency+MIM_morbid+ENSG00000112936,Immunodeficiency_due_to_a_late_component_of_complement_deficiency+Orphanet+ENSG00000112936	0.2115	8.488	Yes
rs60001990	5:40982955-40982955	T	C7	ENSG00000112936	3_prime_UTR_variant	YES	-	Complement_component_7_deficiency+MIM_morbid+ENSG00000112936,Immunodeficiency_due_to_a_late_component_of_complement_deficiency+Orphanet+ENSG00000112936	0.0635	1.071	Yes
rs2053881_alt1	5:40982989-40982989	C	C7	ENSG00000112936	3_prime_UTR_variant	YES	-	Complement_component_7_deficiency+MIM_morbid+ENSG00000112936,Immunodeficiency_due_to_a_late_component_of_complement_deficiency+Orphanet+ENSG00000112936,Complement_component_C7_levels+NHGRI-EBI_GWAS_catalog+rs2053881,Serum_levels_of_protein_C7+NHGRI-EBI_GWAS_catalog+rs2053881		10.71	Yes
rs2053881_alt2	5:40982989-40982989	G	C7	ENSG00000112936	3_prime_UTR_variant	YES	-	Complement_component_7_deficiency+MIM_morbid+ENSG00000112936,Immunodeficiency_due_to_a_late_component_of_complement_deficiency+Orphanet+ENSG00000112936,Complement_component_C7_levels+NHGRI-EBI_GWAS_catalog+rs2053881,Serum_levels_of_protein_C7+NHGRI-EBI_GWAS_catalog+rs2053881	0.2282	10.17	Yes
rs77483167	5:40983196-40983196	T	C7	ENSG00000112936	3_prime_UTR_variant	YES	-	Complement_component_7_deficiency+MIM_morbid+ENSG00000112936,Immunodeficiency_due_to_a_late_component_of_complement_deficiency+Orphanet+ENSG00000112936	0.0136	1.365	Yes
rs7732104	5:40983334-40983334	A	C7	ENSG00000112936	3_prime_UTR_variant	YES	-	Complement_component_7_deficiency+MIM_morbid+ENSG00000112936,Immunodeficiency_due_to_a_late_component_of_complement_deficiency+Orphanet+ENSG00000112936,Clozapine-induced_cytotoxicity+NHGRI-EBI_GWAS_catalog+rs7732104	0.1729	0.148	Yes
rs73088363_alt1	5:40983425-40983425	A	C7	ENSG00000112936	3_prime_UTR_variant	YES	-	Complement_component_7_deficiency+MIM_morbid+ENSG00000112936,Immunodeficiency_due_to_a_late_component_of_complement_deficiency+Orphanet+ENSG00000112936		0.352	Yes
rs73088363_alt2	5:40983425-40983425	C	C7	ENSG00000112936	3_prime_UTR_variant	YES	-	Complement_component_7_deficiency+MIM_morbid+ENSG00000112936,Immunodeficiency_due_to_a_late_component_of_complement_deficiency+Orphanet+ENSG00000112936	0.1599	0.276	Yes
rs62357089_alt1	5:40983806-40983806	C	C7	ENSG00000112936	3_prime_UTR_variant	YES	-	Complement_component_7_deficiency+MIM_morbid+ENSG00000112936,Immunodeficiency_due_to_a_late_component_of_complement_deficiency+Orphanet+ENSG00000112936	0.368	6.102	Yes
rs62357089_alt2	5:40983806-40983806	G	C7	ENSG00000112936	3_prime_UTR_variant	YES	-	Complement_component_7_deficiency+MIM_morbid+ENSG00000112936,Immunodeficiency_due_to_a_late_component_of_complement_deficiency+Orphanet+ENSG00000112936		6.407	Yes
rs62357089_alt3	5:40983806-40983806	T	C7	ENSG00000112936	3_prime_UTR_variant	YES	-	Complement_component_7_deficiency+MIM_morbid+ENSG00000112936,Immunodeficiency_due_to_a_late_component_of_complement_deficiency+Orphanet+ENSG00000112936		6.009	Yes
rs62357090_alt1	5:40983808-40983808	C	C7	ENSG00000112936	3_prime_UTR_variant	YES	-	Complement_component_7_deficiency+MIM_morbid+ENSG00000112936,Immunodeficiency_due_to_a_late_component_of_complement_deficiency+Orphanet+ENSG00000112936		5.617	Yes
rs62357090_alt2	5:40983808-40983808	G	C7	ENSG00000112936	3_prime_UTR_variant	YES	-	Complement_component_7_deficiency+MIM_morbid+ENSG00000112936,Immunodeficiency_due_to_a_late_component_of_complement_deficiency+Orphanet+ENSG00000112936	0.3676	5.951	Yes
rs77189730_alt1	5:40984184-40984184	A	C7	ENSG00000112936	3_prime_UTR_variant	YES	-	Complement_component_7_deficiency+MIM_morbid+ENSG00000112936,Immunodeficiency_due_to_a_late_component_of_complement_deficiency+Orphanet+ENSG00000112936		0.92	Yes
rs77189730_alt2	5:40984184-40984184	T	C7	ENSG00000112936	3_prime_UTR_variant	YES	-	Complement_component_7_deficiency+MIM_morbid+ENSG00000112936,Immunodeficiency_due_to_a_late_component_of_complement_deficiency+Orphanet+ENSG00000112936	0.0176	0.769	Yes
rs374256138	5:40984413-40984413	T	C7	ENSG00000112936	3_prime_UTR_variant	YES	-	Complement_component_7_deficiency+MIM_morbid+ENSG00000112936,Immunodeficiency_due_to_a_late_component_of_complement_deficiency+Orphanet+ENSG00000112936	0.0158	0.032	Yes
rs78106100	5:40984485-40984485	A	C7	ENSG00000112936	3_prime_UTR_variant	YES	-	Complement_component_7_deficiency+MIM_morbid+ENSG00000112936,Immunodeficiency_due_to_a_late_component_of_complement_deficiency+Orphanet+ENSG00000112936	0.0212	0.184	Yes
rs1774889	1:56918010-56918010	T	C8A	ENSG00000157131	3_prime_UTR_variant	YES	-	COMPLEMENT_COMPONENT_8_DEFICIENCY__TYPE_I+MIM_morbid+ENSG00000157131,Immunodeficiency_due_to_a_late_component_of_complement_deficiency+Orphanet+ENSG00000157131	0.1364	2.424	Yes
rs77503860	1:56918192-56918192	G	C8A	ENSG00000157131	3_prime_UTR_variant	YES	-	COMPLEMENT_COMPONENT_8_DEFICIENCY__TYPE_I+MIM_morbid+ENSG00000157131,Immunodeficiency_due_to_a_late_component_of_complement_deficiency+Orphanet+ENSG00000157131	0.0264	7.889	Yes
rs2795_alt1	1:56929347-56929347	G	C8B	ENSG00000021852	3_prime_UTR_variant	YES	-	COMPLEMENT_COMPONENT_8_DEFICIENCY__TYPE_II+MIM_morbid+ENSG00000021852,Immunodeficiency_due_to_a_late_component_of_complement_deficiency+Orphanet+ENSG00000021852	0.3672	4.597	Yes
rs2795_alt2	1:56929347-56929347	T	C8B	ENSG00000021852	3_prime_UTR_variant	YES	-	COMPLEMENT_COMPONENT_8_DEFICIENCY__TYPE_II+MIM_morbid+ENSG00000021852,Immunodeficiency_due_to_a_late_component_of_complement_deficiency+Orphanet+ENSG00000021852		4.151	Yes
rs73078489	5:39284224-39284224	A	C9	ENSG00000113600	3_prime_UTR_variant	YES	-	COMPLEMENT_COMPONENT_9_DEFICIENCY+MIM_morbid+ENSG00000113600,MACULAR_DEGENERATION__AGE-RELATED__15+MIM_morbid+ENSG00000113600,Immunodeficiency_due_to_a_late_component_of_complement_deficiency+Orphanet+ENSG00000113600	0.0152	3.266	Yes
rs79311110	5:39284313-39284313	A	C9	ENSG00000113600	3_prime_UTR_variant	YES	-	COMPLEMENT_COMPONENT_9_DEFICIENCY+MIM_morbid+ENSG00000113600,MACULAR_DEGENERATION__AGE-RELATED__15+MIM_morbid+ENSG00000113600,Immunodeficiency_due_to_a_late_component_of_complement_deficiency+Orphanet+ENSG00000113600	0.0659	2.406	Yes
rs113860223	5:39284359-39284359	T	C9	ENSG00000113600	3_prime_UTR_variant	YES	-	COMPLEMENT_COMPONENT_9_DEFICIENCY+MIM_morbid+ENSG00000113600,MACULAR_DEGENERATION__AGE-RELATED__15+MIM_morbid+ENSG00000113600,Immunodeficiency_due_to_a_late_component_of_complement_deficiency+Orphanet+ENSG00000113600	0.0152	0.185	Yes
rs139136306	5:39284619-39284619	G	C9	ENSG00000113600	3_prime_UTR_variant	YES	-	COMPLEMENT_COMPONENT_9_DEFICIENCY+MIM_morbid+ENSG00000113600,MACULAR_DEGENERATION__AGE-RELATED__15+MIM_morbid+ENSG00000113600,Immunodeficiency_due_to_a_late_component_of_complement_deficiency+Orphanet+ENSG00000113600	0.0132	2.339	Yes
rs261738_alt1	5:39285037-39285037	A	C9	ENSG00000113600	3_prime_UTR_variant	YES	-	COMPLEMENT_COMPONENT_9_DEFICIENCY+MIM_morbid+ENSG00000113600,MACULAR_DEGENERATION__AGE-RELATED__15+MIM_morbid+ENSG00000113600,Immunodeficiency_due_to_a_late_component_of_complement_deficiency+Orphanet+ENSG00000113600	0.8067	0.133	Yes
rs261738_alt2	5:39285037-39285037	G	C9	ENSG00000113600	3_prime_UTR_variant	YES	-	COMPLEMENT_COMPONENT_9_DEFICIENCY+MIM_morbid+ENSG00000113600,MACULAR_DEGENERATION__AGE-RELATED__15+MIM_morbid+ENSG00000113600,Immunodeficiency_due_to_a_late_component_of_complement_deficiency+Orphanet+ENSG00000113600		0.375	Yes
rs2724390	1:207793980-207793980	G	CD46	ENSG00000117335	3_prime_UTR_variant	YES	benign	HEMOLYTIC_UREMIC_SYNDROME__ATYPICAL__SUSCEPTIBILITY_TO__2+MIM_morbid+ENSG00000117335,Atypical_hemolytic_uremic_syndrome_with_complement_gene_abnormality+Orphanet+ENSG00000117335,HELLP_syndrome+Orphanet+ENSG00000117335,Atypical_hemolytic-uremic_syndrome_with_MCP/CD46_anomaly+ClinVar+rs2724390,ClinVar:_phenotype_not_specified+ClinVar+rs2724390	0.0266	5.777	Yes
rs541108124	1:207794320-207794320	C	CD46	ENSG00000117335	3_prime_UTR_variant	YES	-	HEMOLYTIC_UREMIC_SYNDROME__ATYPICAL__SUSCEPTIBILITY_TO__2+MIM_morbid+ENSG00000117335,Atypical_hemolytic_uremic_syndrome_with_complement_gene_abnormality+Orphanet+ENSG00000117335,HELLP_syndrome+Orphanet+ENSG00000117335	0.0224	2.648	Yes
rs7144_alt1	1:207794374-207794374	A	CD46	ENSG00000117335	3_prime_UTR_variant	YES	-	HEMOLYTIC_UREMIC_SYNDROME__ATYPICAL__SUSCEPTIBILITY_TO__2+MIM_morbid+ENSG00000117335,Atypical_hemolytic_uremic_syndrome_with_complement_gene_abnormality+Orphanet+ENSG00000117335,HELLP_syndrome+Orphanet+ENSG00000117335,Atypical_hemolytic-uremic_syndrome_with_MCP/CD46_anomaly+ClinVar+rs7144,ClinVar:_phenotype_not_specified+ClinVar+rs7144		0.127	Yes
rs7144_alt2	1:207794374-207794374	C	CD46	ENSG00000117335	3_prime_UTR_variant	YES	benign	HEMOLYTIC_UREMIC_SYNDROME__ATYPICAL__SUSCEPTIBILITY_TO__2+MIM_morbid+ENSG00000117335,Atypical_hemolytic_uremic_syndrome_with_complement_gene_abnormality+Orphanet+ENSG00000117335,HELLP_syndrome+Orphanet+ENSG00000117335,Atypical_hemolytic-uremic_syndrome_with_MCP/CD46_anomaly+ClinVar+rs7144,ClinVar:_phenotype_not_specified+ClinVar+rs7144	0.3472	0.154	Yes
rs6664092_alt1	1:207794395-207794395	A	CD46	ENSG00000117335	3_prime_UTR_variant	YES	benign	HEMOLYTIC_UREMIC_SYNDROME__ATYPICAL__SUSCEPTIBILITY_TO__2+MIM_morbid+ENSG00000117335,Atypical_hemolytic_uremic_syndrome_with_complement_gene_abnormality+Orphanet+ENSG00000117335,HELLP_syndrome+Orphanet+ENSG00000117335,Atypical_hemolytic-uremic_syndrome_with_MCP/CD46_anomaly+ClinVar+rs6664092	0.0122	0.238	Yes
rs6664092_alt2	1:207794395-207794395	C	CD46	ENSG00000117335	3_prime_UTR_variant	YES	-	HEMOLYTIC_UREMIC_SYNDROME__ATYPICAL__SUSCEPTIBILITY_TO__2+MIM_morbid+ENSG00000117335,Atypical_hemolytic_uremic_syndrome_with_complement_gene_abnormality+Orphanet+ENSG00000117335,HELLP_syndrome+Orphanet+ENSG00000117335,Atypical_hemolytic-uremic_syndrome_with_MCP/CD46_anomaly+ClinVar+rs6664092		0.064	Yes
rs14374	1:207794912-207794912	C	CD46	ENSG00000117335	3_prime_UTR_variant	YES	benign	HEMOLYTIC_UREMIC_SYNDROME__ATYPICAL__SUSCEPTIBILITY_TO__2+MIM_morbid+ENSG00000117335,Atypical_hemolytic_uremic_syndrome_with_complement_gene_abnormality+Orphanet+ENSG00000117335,HELLP_syndrome+Orphanet+ENSG00000117335,Atypical_hemolytic-uremic_syndrome_with_MCP/CD46_anomaly+ClinVar+rs14374,ClinVar:_phenotype_not_specified+ClinVar+rs14374	0.0242	0.141	Yes
rs117431447	1:207794975-207794975	T	CD46	ENSG00000117335	3_prime_UTR_variant	YES	benign	HEMOLYTIC_UREMIC_SYNDROME__ATYPICAL__SUSCEPTIBILITY_TO__2+MIM_morbid+ENSG00000117335,Atypical_hemolytic_uremic_syndrome_with_complement_gene_abnormality+Orphanet+ENSG00000117335,HELLP_syndrome+Orphanet+ENSG00000117335,Atypical_hemolytic-uremic_syndrome_with_MCP/CD46_anomaly+ClinVar+rs117431447	0.0232	0.581	Yes
rs1237	1:207795352-207795352	G	CD46	ENSG00000117335	3_prime_UTR_variant	YES	benign	HEMOLYTIC_UREMIC_SYNDROME__ATYPICAL__SUSCEPTIBILITY_TO__2+MIM_morbid+ENSG00000117335,Atypical_hemolytic_uremic_syndrome_with_complement_gene_abnormality+Orphanet+ENSG00000117335,HELLP_syndrome+Orphanet+ENSG00000117335,Atypical_hemolytic-uremic_syndrome_with_MCP/CD46_anomaly+ClinVar+rs1237,ClinVar:_phenotype_not_specified+ClinVar+rs1237	0.028	2.607	Yes
rs28371653	1:207359701-207359701	G	CD55	ENSG00000196352	3_prime_UTR_variant	YES	-	BLOOD_GROUP__CROMER_SYSTEM+MIM_morbid+ENSG00000196352,COMPLEMENT_HYPERACTIVATION__ANGIOPATHIC_THROMBOSIS__AND_PROTEIN-LOSING_ENTEROPATHY+MIM_morbid+ENSG00000196352,Complement_hyperactivation-angiopathic_thrombosis-protein-losing_enteropathy_syndrome+Orphanet+ENSG00000196352	0.0156	0.238	Yes
rs28371655_alt1	1:207360113-207360113	A	CD55	ENSG00000196352	3_prime_UTR_variant	YES	-	BLOOD_GROUP__CROMER_SYSTEM+MIM_morbid+ENSG00000196352,COMPLEMENT_HYPERACTIVATION__ANGIOPATHIC_THROMBOSIS__AND_PROTEIN-LOSING_ENTEROPATHY+MIM_morbid+ENSG00000196352,Complement_hyperactivation-angiopathic_thrombosis-protein-losing_enteropathy_syndrome+Orphanet+ENSG00000196352	0.013	1.68	Yes
rs28371655_alt2	1:207360113-207360113	T	CD55	ENSG00000196352	3_prime_UTR_variant	YES	-	BLOOD_GROUP__CROMER_SYSTEM+MIM_morbid+ENSG00000196352,COMPLEMENT_HYPERACTIVATION__ANGIOPATHIC_THROMBOSIS__AND_PROTEIN-LOSING_ENTEROPATHY+MIM_morbid+ENSG00000196352,Complement_hyperactivation-angiopathic_thrombosis-protein-losing_enteropathy_syndrome+Orphanet+ENSG00000196352		0.673	Yes
rs28371656_alt1	1:207360578-207360578	A	CD55	ENSG00000196352	3_prime_UTR_variant	YES	-	BLOOD_GROUP__CROMER_SYSTEM+MIM_morbid+ENSG00000196352,COMPLEMENT_HYPERACTIVATION__ANGIOPATHIC_THROMBOSIS__AND_PROTEIN-LOSING_ENTEROPATHY+MIM_morbid+ENSG00000196352,Complement_hyperactivation-angiopathic_thrombosis-protein-losing_enteropathy_syndrome+Orphanet+ENSG00000196352	0.0132	1.074	Yes
rs28371656_alt2	1:207360578-207360578	T	CD55	ENSG00000196352	3_prime_UTR_variant	YES	-	BLOOD_GROUP__CROMER_SYSTEM+MIM_morbid+ENSG00000196352,COMPLEMENT_HYPERACTIVATION__ANGIOPATHIC_THROMBOSIS__AND_PROTEIN-LOSING_ENTEROPATHY+MIM_morbid+ENSG00000196352,Complement_hyperactivation-angiopathic_thrombosis-protein-losing_enteropathy_syndrome+Orphanet+ENSG00000196352		1.535	Yes
rs77762316	11:33703067-33703067	G	CD59	ENSG00000085063	3_prime_UTR_variant	YES	-	HEMOLYTIC_ANEMIA__CD59-MEDIATED__WITH_OR_WITHOUT_IMMUNE-MEDIATED_POLYNEUROPATHY+MIM_morbid+ENSG00000085063,Primary_CD59_deficiency+Orphanet+ENSG00000085063	0.0124	1.403	Yes
rs704697_alt1	11:33703234-33703234	A	CD59	ENSG00000085063	3_prime_UTR_variant	YES	-	HEMOLYTIC_ANEMIA__CD59-MEDIATED__WITH_OR_WITHOUT_IMMUNE-MEDIATED_POLYNEUROPATHY+MIM_morbid+ENSG00000085063,Primary_CD59_deficiency+Orphanet+ENSG00000085063		0.61	Yes
rs704697_alt2	11:33703234-33703234	C	CD59	ENSG00000085063	3_prime_UTR_variant	YES	-	HEMOLYTIC_ANEMIA__CD59-MEDIATED__WITH_OR_WITHOUT_IMMUNE-MEDIATED_POLYNEUROPATHY+MIM_morbid+ENSG00000085063,Primary_CD59_deficiency+Orphanet+ENSG00000085063	0.5096	0.739	Yes
rs704697_alt3	11:33703234-33703234	G	CD59	ENSG00000085063	3_prime_UTR_variant	YES	-	HEMOLYTIC_ANEMIA__CD59-MEDIATED__WITH_OR_WITHOUT_IMMUNE-MEDIATED_POLYNEUROPATHY+MIM_morbid+ENSG00000085063,Primary_CD59_deficiency+Orphanet+ENSG00000085063		0.658	Yes
rs79094033	11:33703339-33703339	T	CD59	ENSG00000085063	3_prime_UTR_variant	YES	-	HEMOLYTIC_ANEMIA__CD59-MEDIATED__WITH_OR_WITHOUT_IMMUNE-MEDIATED_POLYNEUROPATHY+MIM_morbid+ENSG00000085063,Primary_CD59_deficiency+Orphanet+ENSG00000085063	0.0441	0.464	Yes
rs1047581	11:33703446-33703446	C	CD59	ENSG00000085063	3_prime_UTR_variant	YES	-	HEMOLYTIC_ANEMIA__CD59-MEDIATED__WITH_OR_WITHOUT_IMMUNE-MEDIATED_POLYNEUROPATHY+MIM_morbid+ENSG00000085063,Primary_CD59_deficiency+Orphanet+ENSG00000085063	0.2103	1.834	Yes
rs77354123	11:33703506-33703506	A	CD59	ENSG00000085063	3_prime_UTR_variant	YES	-	HEMOLYTIC_ANEMIA__CD59-MEDIATED__WITH_OR_WITHOUT_IMMUNE-MEDIATED_POLYNEUROPATHY+MIM_morbid+ENSG00000085063,Primary_CD59_deficiency+Orphanet+ENSG00000085063	0.0573	3.905	Yes
rs73481002	11:33704191-33704191	G	CD59	ENSG00000085063	3_prime_UTR_variant	YES	-	HEMOLYTIC_ANEMIA__CD59-MEDIATED__WITH_OR_WITHOUT_IMMUNE-MEDIATED_POLYNEUROPATHY+MIM_morbid+ENSG00000085063,Primary_CD59_deficiency+Orphanet+ENSG00000085063	0.0355	1.252	Yes
rs58634493_alt1	11:33704212-33704216	-	CD59	ENSG00000085063	3_prime_UTR_variant	YES	-	HEMOLYTIC_ANEMIA__CD59-MEDIATED__WITH_OR_WITHOUT_IMMUNE-MEDIATED_POLYNEUROPATHY+MIM_morbid+ENSG00000085063,Primary_CD59_deficiency+Orphanet+ENSG00000085063			Yes
rs58634493_alt2	11:33704214-33704216	-	CD59	ENSG00000085063	3_prime_UTR_variant	YES	-	HEMOLYTIC_ANEMIA__CD59-MEDIATED__WITH_OR_WITHOUT_IMMUNE-MEDIATED_POLYNEUROPATHY+MIM_morbid+ENSG00000085063,Primary_CD59_deficiency+Orphanet+ENSG00000085063			Yes
rs73482903	11:33704334-33704334	A	CD59	ENSG00000085063	3_prime_UTR_variant	YES	-	HEMOLYTIC_ANEMIA__CD59-MEDIATED__WITH_OR_WITHOUT_IMMUNE-MEDIATED_POLYNEUROPATHY+MIM_morbid+ENSG00000085063,Primary_CD59_deficiency+Orphanet+ENSG00000085063	0.0353	3.869	Yes
rs1546727	11:33704676-33704676	A	CD59	ENSG00000085063	3_prime_UTR_variant	YES	-	HEMOLYTIC_ANEMIA__CD59-MEDIATED__WITH_OR_WITHOUT_IMMUNE-MEDIATED_POLYNEUROPATHY+MIM_morbid+ENSG00000085063,Primary_CD59_deficiency+Orphanet+ENSG00000085063	0.1589	1.8	Yes
rs36093484_alt1	11:33704744-33704744	A	CD59	ENSG00000085063	3_prime_UTR_variant	YES	-	HEMOLYTIC_ANEMIA__CD59-MEDIATED__WITH_OR_WITHOUT_IMMUNE-MEDIATED_POLYNEUROPATHY+MIM_morbid+ENSG00000085063,Primary_CD59_deficiency+Orphanet+ENSG00000085063	0.1863	6.183	Yes
rs36093484_alt2	11:33704744-33704744	T	CD59	ENSG00000085063	3_prime_UTR_variant	YES	-	HEMOLYTIC_ANEMIA__CD59-MEDIATED__WITH_OR_WITHOUT_IMMUNE-MEDIATED_POLYNEUROPATHY+MIM_morbid+ENSG00000085063,Primary_CD59_deficiency+Orphanet+ENSG00000085063		6.999	Yes
rs7106551	11:33704866-33704866	G	CD59	ENSG00000085063	3_prime_UTR_variant	YES	-	HEMOLYTIC_ANEMIA__CD59-MEDIATED__WITH_OR_WITHOUT_IMMUNE-MEDIATED_POLYNEUROPATHY+MIM_morbid+ENSG00000085063,Primary_CD59_deficiency+Orphanet+ENSG00000085063	0.012	5.02	Yes
rs12364970	11:33704998-33704998	G	CD59	ENSG00000085063	3_prime_UTR_variant	YES	-	HEMOLYTIC_ANEMIA__CD59-MEDIATED__WITH_OR_WITHOUT_IMMUNE-MEDIATED_POLYNEUROPATHY+MIM_morbid+ENSG00000085063,Primary_CD59_deficiency+Orphanet+ENSG00000085063	0.1571	0.743	Yes
rs7123070	11:33705055-33705055	A	CD59	ENSG00000085063	3_prime_UTR_variant	YES	-	HEMOLYTIC_ANEMIA__CD59-MEDIATED__WITH_OR_WITHOUT_IMMUNE-MEDIATED_POLYNEUROPATHY+MIM_morbid+ENSG00000085063,Primary_CD59_deficiency+Orphanet+ENSG00000085063	0.0114	0.258	Yes
rs77695144_alt1	11:33705143-33705143	A	CD59	ENSG00000085063	3_prime_UTR_variant	YES	-	HEMOLYTIC_ANEMIA__CD59-MEDIATED__WITH_OR_WITHOUT_IMMUNE-MEDIATED_POLYNEUROPATHY+MIM_morbid+ENSG00000085063,Primary_CD59_deficiency+Orphanet+ENSG00000085063	0.0012	0.569	Yes
rs77695144_alt2	11:33705143-33705143	C	CD59	ENSG00000085063	3_prime_UTR_variant	YES	-	HEMOLYTIC_ANEMIA__CD59-MEDIATED__WITH_OR_WITHOUT_IMMUNE-MEDIATED_POLYNEUROPATHY+MIM_morbid+ENSG00000085063,Primary_CD59_deficiency+Orphanet+ENSG00000085063	0.0238	0.18	Yes
rs113743057	11:33705198-33705198	T	CD59	ENSG00000085063	3_prime_UTR_variant	YES	-	HEMOLYTIC_ANEMIA__CD59-MEDIATED__WITH_OR_WITHOUT_IMMUNE-MEDIATED_POLYNEUROPATHY+MIM_morbid+ENSG00000085063,Primary_CD59_deficiency+Orphanet+ENSG00000085063	0.0306	6.355	Yes
rs7046_alt1	11:33705434-33705434	C	CD59	ENSG00000085063	3_prime_UTR_variant	YES	-	HEMOLYTIC_ANEMIA__CD59-MEDIATED__WITH_OR_WITHOUT_IMMUNE-MEDIATED_POLYNEUROPATHY+MIM_morbid+ENSG00000085063,Primary_CD59_deficiency+Orphanet+ENSG00000085063		1.257	Yes
rs7046_alt2	11:33705434-33705434	G	CD59	ENSG00000085063	3_prime_UTR_variant	YES	-	HEMOLYTIC_ANEMIA__CD59-MEDIATED__WITH_OR_WITHOUT_IMMUNE-MEDIATED_POLYNEUROPATHY+MIM_morbid+ENSG00000085063,Primary_CD59_deficiency+Orphanet+ENSG00000085063	0.641	1.603	Yes
rs12272660	11:33705969-33705969	C	CD59	ENSG00000085063	3_prime_UTR_variant	YES	-	HEMOLYTIC_ANEMIA__CD59-MEDIATED__WITH_OR_WITHOUT_IMMUNE-MEDIATED_POLYNEUROPATHY+MIM_morbid+ENSG00000085063,Primary_CD59_deficiency+Orphanet+ENSG00000085063	0.0443	1.952	Yes
rs73482907	11:33705990-33705990	T	CD59	ENSG00000085063	3_prime_UTR_variant	YES	-	HEMOLYTIC_ANEMIA__CD59-MEDIATED__WITH_OR_WITHOUT_IMMUNE-MEDIATED_POLYNEUROPATHY+MIM_morbid+ENSG00000085063,Primary_CD59_deficiency+Orphanet+ENSG00000085063	0.0421	1.142	Yes
rs11585	11:33706159-33706159	A	CD59	ENSG00000085063	3_prime_UTR_variant	YES	-	HEMOLYTIC_ANEMIA__CD59-MEDIATED__WITH_OR_WITHOUT_IMMUNE-MEDIATED_POLYNEUROPATHY+MIM_morbid+ENSG00000085063,Primary_CD59_deficiency+Orphanet+ENSG00000085063	0.124	4.847	Yes
rs111371641	11:33706212-33706212	C	CD59	ENSG00000085063	3_prime_UTR_variant	YES	-	HEMOLYTIC_ANEMIA__CD59-MEDIATED__WITH_OR_WITHOUT_IMMUNE-MEDIATED_POLYNEUROPATHY+MIM_morbid+ENSG00000085063,Primary_CD59_deficiency+Orphanet+ENSG00000085063	0.0142	3.591	Yes
rs569908806	11:33706558-33706558	G	CD59	ENSG00000085063	3_prime_UTR_variant	YES	-	HEMOLYTIC_ANEMIA__CD59-MEDIATED__WITH_OR_WITHOUT_IMMUNE-MEDIATED_POLYNEUROPATHY+MIM_morbid+ENSG00000085063,Primary_CD59_deficiency+Orphanet+ENSG00000085063	0.0202	1.748	Yes
rs74580548	11:33706624-33706624	C	CD59	ENSG00000085063	3_prime_UTR_variant	YES	-	HEMOLYTIC_ANEMIA__CD59-MEDIATED__WITH_OR_WITHOUT_IMMUNE-MEDIATED_POLYNEUROPATHY+MIM_morbid+ENSG00000085063,Primary_CD59_deficiency+Orphanet+ENSG00000085063	0.0479	3.899	Yes
rs73482912	11:33706841-33706841	G	CD59	ENSG00000085063	3_prime_UTR_variant	YES	-	HEMOLYTIC_ANEMIA__CD59-MEDIATED__WITH_OR_WITHOUT_IMMUNE-MEDIATED_POLYNEUROPATHY+MIM_morbid+ENSG00000085063,Primary_CD59_deficiency+Orphanet+ENSG00000085063	0.0423	3.867	Yes
rs831618_alt1	11:33707068-33707068	A	CD59	ENSG00000085063	3_prime_UTR_variant	YES	-	HEMOLYTIC_ANEMIA__CD59-MEDIATED__WITH_OR_WITHOUT_IMMUNE-MEDIATED_POLYNEUROPATHY+MIM_morbid+ENSG00000085063,Primary_CD59_deficiency+Orphanet+ENSG00000085063		3.913	Yes
rs831618_alt2	11:33707068-33707068	C	CD59	ENSG00000085063	3_prime_UTR_variant	YES	-	HEMOLYTIC_ANEMIA__CD59-MEDIATED__WITH_OR_WITHOUT_IMMUNE-MEDIATED_POLYNEUROPATHY+MIM_morbid+ENSG00000085063,Primary_CD59_deficiency+Orphanet+ENSG00000085063		4.712	Yes
rs831618_alt3	11:33707068-33707068	G	CD59	ENSG00000085063	3_prime_UTR_variant	YES	-	HEMOLYTIC_ANEMIA__CD59-MEDIATED__WITH_OR_WITHOUT_IMMUNE-MEDIATED_POLYNEUROPATHY+MIM_morbid+ENSG00000085063,Primary_CD59_deficiency+Orphanet+ENSG00000085063	0.5092	4.046	Yes
rs75265524	11:33707115-33707115	G	CD59	ENSG00000085063	3_prime_UTR_variant	YES	-	HEMOLYTIC_ANEMIA__CD59-MEDIATED__WITH_OR_WITHOUT_IMMUNE-MEDIATED_POLYNEUROPATHY+MIM_morbid+ENSG00000085063,Primary_CD59_deficiency+Orphanet+ENSG00000085063	0.0146	8.828	Yes
rs60666954	11:33707267-33707267	T	CD59	ENSG00000085063	3_prime_UTR_variant	YES	-	HEMOLYTIC_ANEMIA__CD59-MEDIATED__WITH_OR_WITHOUT_IMMUNE-MEDIATED_POLYNEUROPATHY+MIM_morbid+ENSG00000085063,Primary_CD59_deficiency+Orphanet+ENSG00000085063	0.0419	0.693	Yes
rs79098693_alt1	11:33707445-33707445	A	CD59	ENSG00000085063	3_prime_UTR_variant	YES	-	HEMOLYTIC_ANEMIA__CD59-MEDIATED__WITH_OR_WITHOUT_IMMUNE-MEDIATED_POLYNEUROPATHY+MIM_morbid+ENSG00000085063,Primary_CD59_deficiency+Orphanet+ENSG00000085063	0.0004	5.98	Yes
rs79098693_alt2	11:33707445-33707445	G	CD59	ENSG00000085063	3_prime_UTR_variant	YES	-	HEMOLYTIC_ANEMIA__CD59-MEDIATED__WITH_OR_WITHOUT_IMMUNE-MEDIATED_POLYNEUROPATHY+MIM_morbid+ENSG00000085063,Primary_CD59_deficiency+Orphanet+ENSG00000085063	0.0102	6.205	Yes
rs79098693_alt3	11:33707445-33707445	T	CD59	ENSG00000085063	3_prime_UTR_variant	YES	-	HEMOLYTIC_ANEMIA__CD59-MEDIATED__WITH_OR_WITHOUT_IMMUNE-MEDIATED_POLYNEUROPATHY+MIM_morbid+ENSG00000085063,Primary_CD59_deficiency+Orphanet+ENSG00000085063		6.442	Yes
rs4755904_alt1	11:33707713-33707713	A	CD59	ENSG00000085063	3_prime_UTR_variant	YES	-	HEMOLYTIC_ANEMIA__CD59-MEDIATED__WITH_OR_WITHOUT_IMMUNE-MEDIATED_POLYNEUROPATHY+MIM_morbid+ENSG00000085063,Primary_CD59_deficiency+Orphanet+ENSG00000085063	0.0435	1.463	Yes
rs4755904_alt2	11:33707713-33707713	T	CD59	ENSG00000085063	3_prime_UTR_variant	YES	-	HEMOLYTIC_ANEMIA__CD59-MEDIATED__WITH_OR_WITHOUT_IMMUNE-MEDIATED_POLYNEUROPATHY+MIM_morbid+ENSG00000085063,Primary_CD59_deficiency+Orphanet+ENSG00000085063		0.471	Yes
rs11032349	11:33708126-33708126	T	CD59	ENSG00000085063	3_prime_UTR_variant	YES	-	HEMOLYTIC_ANEMIA__CD59-MEDIATED__WITH_OR_WITHOUT_IMMUNE-MEDIATED_POLYNEUROPATHY+MIM_morbid+ENSG00000085063,Primary_CD59_deficiency+Orphanet+ENSG00000085063	0.1224	0.648	Yes
rs74352141	11:33708293-33708293	C	CD59	ENSG00000085063	3_prime_UTR_variant	YES	-	HEMOLYTIC_ANEMIA__CD59-MEDIATED__WITH_OR_WITHOUT_IMMUNE-MEDIATED_POLYNEUROPATHY+MIM_morbid+ENSG00000085063,Primary_CD59_deficiency+Orphanet+ENSG00000085063	0.0134	0.698	Yes
rs7130936_alt1	11:33708459-33708459	A	CD59	ENSG00000085063	3_prime_UTR_variant	YES	-	HEMOLYTIC_ANEMIA__CD59-MEDIATED__WITH_OR_WITHOUT_IMMUNE-MEDIATED_POLYNEUROPATHY+MIM_morbid+ENSG00000085063,Primary_CD59_deficiency+Orphanet+ENSG00000085063	0.1264	0.774	Yes
rs7130936_alt2	11:33708459-33708459	T	CD59	ENSG00000085063	3_prime_UTR_variant	YES	-	HEMOLYTIC_ANEMIA__CD59-MEDIATED__WITH_OR_WITHOUT_IMMUNE-MEDIATED_POLYNEUROPATHY+MIM_morbid+ENSG00000085063,Primary_CD59_deficiency+Orphanet+ENSG00000085063		1.059	Yes
rs11032350_alt1	11:33708514-33708514	C	CD59	ENSG00000085063	3_prime_UTR_variant	YES	-	HEMOLYTIC_ANEMIA__CD59-MEDIATED__WITH_OR_WITHOUT_IMMUNE-MEDIATED_POLYNEUROPATHY+MIM_morbid+ENSG00000085063,Primary_CD59_deficiency+Orphanet+ENSG00000085063	0.1583	4.862	Yes
rs11032350_alt2	11:33708514-33708514	T	CD59	ENSG00000085063	3_prime_UTR_variant	YES	-	HEMOLYTIC_ANEMIA__CD59-MEDIATED__WITH_OR_WITHOUT_IMMUNE-MEDIATED_POLYNEUROPATHY+MIM_morbid+ENSG00000085063,Primary_CD59_deficiency+Orphanet+ENSG00000085063		3.979	Yes
rs560607574_alt1	11:33708611-33708617	-	CD59	ENSG00000085063	3_prime_UTR_variant	YES	-	HEMOLYTIC_ANEMIA__CD59-MEDIATED__WITH_OR_WITHOUT_IMMUNE-MEDIATED_POLYNEUROPATHY+MIM_morbid+ENSG00000085063,Primary_CD59_deficiency+Orphanet+ENSG00000085063			Yes
rs560607574_alt2	11:33708612-33708617	-	CD59	ENSG00000085063	3_prime_UTR_variant	YES	-	HEMOLYTIC_ANEMIA__CD59-MEDIATED__WITH_OR_WITHOUT_IMMUNE-MEDIATED_POLYNEUROPATHY+MIM_morbid+ENSG00000085063,Primary_CD59_deficiency+Orphanet+ENSG00000085063			Yes
rs560607574_alt3	11:33708613-33708617	-	CD59	ENSG00000085063	3_prime_UTR_variant	YES	-	HEMOLYTIC_ANEMIA__CD59-MEDIATED__WITH_OR_WITHOUT_IMMUNE-MEDIATED_POLYNEUROPATHY+MIM_morbid+ENSG00000085063,Primary_CD59_deficiency+Orphanet+ENSG00000085063			Yes
rs560607574_alt4	11:33708614-33708617	-	CD59	ENSG00000085063	3_prime_UTR_variant	YES	-	HEMOLYTIC_ANEMIA__CD59-MEDIATED__WITH_OR_WITHOUT_IMMUNE-MEDIATED_POLYNEUROPATHY+MIM_morbid+ENSG00000085063,Primary_CD59_deficiency+Orphanet+ENSG00000085063			Yes
rs560607574_alt5	11:33708615-33708617	-	CD59	ENSG00000085063	3_prime_UTR_variant	YES	-	HEMOLYTIC_ANEMIA__CD59-MEDIATED__WITH_OR_WITHOUT_IMMUNE-MEDIATED_POLYNEUROPATHY+MIM_morbid+ENSG00000085063,Primary_CD59_deficiency+Orphanet+ENSG00000085063			Yes
rs560607574_alt6	11:33708616-33708617	-	CD59	ENSG00000085063	3_prime_UTR_variant	YES	-	HEMOLYTIC_ANEMIA__CD59-MEDIATED__WITH_OR_WITHOUT_IMMUNE-MEDIATED_POLYNEUROPATHY+MIM_morbid+ENSG00000085063,Primary_CD59_deficiency+Orphanet+ENSG00000085063			Yes
rs560607574_alt7	11:33708617-33708617	A	CD59	ENSG00000085063	3_prime_UTR_variant	YES	-	HEMOLYTIC_ANEMIA__CD59-MEDIATED__WITH_OR_WITHOUT_IMMUNE-MEDIATED_POLYNEUROPATHY+MIM_morbid+ENSG00000085063,Primary_CD59_deficiency+Orphanet+ENSG00000085063			Yes
rs560607574_alt8	11:33708617-33708617	AA	CD59	ENSG00000085063	3_prime_UTR_variant	YES	-	HEMOLYTIC_ANEMIA__CD59-MEDIATED__WITH_OR_WITHOUT_IMMUNE-MEDIATED_POLYNEUROPATHY+MIM_morbid+ENSG00000085063,Primary_CD59_deficiency+Orphanet+ENSG00000085063			Yes
rs560607574_alt9	11:33708617-33708617	AAA	CD59	ENSG00000085063	3_prime_UTR_variant	YES	-	HEMOLYTIC_ANEMIA__CD59-MEDIATED__WITH_OR_WITHOUT_IMMUNE-MEDIATED_POLYNEUROPATHY+MIM_morbid+ENSG00000085063,Primary_CD59_deficiency+Orphanet+ENSG00000085063			Yes
rs7357_alt1	11:33708715-33708715	C	CD59	ENSG00000085063	3_prime_UTR_variant	YES	-	HEMOLYTIC_ANEMIA__CD59-MEDIATED__WITH_OR_WITHOUT_IMMUNE-MEDIATED_POLYNEUROPATHY+MIM_morbid+ENSG00000085063,Primary_CD59_deficiency+Orphanet+ENSG00000085063		1.221	Yes
rs7357_alt2	11:33708715-33708715	T	CD59	ENSG00000085063	3_prime_UTR_variant	YES	-	HEMOLYTIC_ANEMIA__CD59-MEDIATED__WITH_OR_WITHOUT_IMMUNE-MEDIATED_POLYNEUROPATHY+MIM_morbid+ENSG00000085063,Primary_CD59_deficiency+Orphanet+ENSG00000085063	0.1867	1.52	Yes
rs79924344	11:33709132-33709132	C	CD59	ENSG00000085063	3_prime_UTR_variant	YES	-	HEMOLYTIC_ANEMIA__CD59-MEDIATED__WITH_OR_WITHOUT_IMMUNE-MEDIATED_POLYNEUROPATHY+MIM_morbid+ENSG00000085063,Primary_CD59_deficiency+Orphanet+ENSG00000085063	0.0276	4.064	Yes
rs41275158	11:33709786-33709786	T	CD59	ENSG00000085063	3_prime_UTR_variant	YES	-	HEMOLYTIC_ANEMIA__CD59-MEDIATED__WITH_OR_WITHOUT_IMMUNE-MEDIATED_POLYNEUROPATHY+MIM_morbid+ENSG00000085063,Primary_CD59_deficiency+Orphanet+ENSG00000085063	0.0132	8.363	Yes
rs77171493	11:33709853-33709853	A	CD59	ENSG00000085063	3_prime_UTR_variant	YES	-	HEMOLYTIC_ANEMIA__CD59-MEDIATED__WITH_OR_WITHOUT_IMMUNE-MEDIATED_POLYNEUROPATHY+MIM_morbid+ENSG00000085063,Primary_CD59_deficiency+Orphanet+ENSG00000085063	0.0208	2.939	Yes
rs842	11:33709860-33709860	T	CD59	ENSG00000085063	3_prime_UTR_variant	YES	-	HEMOLYTIC_ANEMIA__CD59-MEDIATED__WITH_OR_WITHOUT_IMMUNE-MEDIATED_POLYNEUROPATHY+MIM_morbid+ENSG00000085063,Primary_CD59_deficiency+Orphanet+ENSG00000085063	0.1863	0.93	Yes
rs2231461	11:33709999-33709999	G	CD59	ENSG00000085063	3_prime_UTR_variant	YES	-	HEMOLYTIC_ANEMIA__CD59-MEDIATED__WITH_OR_WITHOUT_IMMUNE-MEDIATED_POLYNEUROPATHY+MIM_morbid+ENSG00000085063,Primary_CD59_deficiency+Orphanet+ENSG00000085063	0.0479	6.647	Yes
rs4151672_alt1	6:31952053-31952053	G	CFB	ENSG00000243649	3_prime_UTR_variant	YES	-	COMPLEMENT_FACTOR_B_DEFICIENCY+MIM_morbid+ENSG00000243649,HEMOLYTIC_UREMIC_SYNDROME__ATYPICAL__SUSCEPTIBILITY_TO__4+MIM_morbid+ENSG00000243649,MACULAR_DEGENERATION__AGE-RELATED__14+MIM_morbid+ENSG00000243649,Atypical_hemolytic_uremic_syndrome_with_complement_gene_abnormality+Orphanet+ENSG00000243649,Advanced_age_related_macular_degeneration+AMDGC+rs4151672,Age_Related_Macular_Degeneration_with_ne…		3.611	Yes
rs4151672_alt2	6:31952053-31952053	T	CFB	ENSG00000243649	3_prime_UTR_variant	YES	benign	COMPLEMENT_FACTOR_B_DEFICIENCY+MIM_morbid+ENSG00000243649,HEMOLYTIC_UREMIC_SYNDROME__ATYPICAL__SUSCEPTIBILITY_TO__4+MIM_morbid+ENSG00000243649,MACULAR_DEGENERATION__AGE-RELATED__14+MIM_morbid+ENSG00000243649,Atypical_hemolytic_uremic_syndrome_with_complement_gene_abnormality+Orphanet+ENSG00000243649,Advanced_age_related_macular_degeneration+AMDGC+rs4151672,Age_Related_Macular_Degeneration_with_ne…	0.0306	4.7	Yes
rs10506_alt1	19:863356-863356	G	CFD	ENSG00000197766	3_prime_UTR_variant	YES	-	COMPLEMENT_FACTOR_D_DEFICIENCY+MIM_morbid+ENSG00000197766,Recurrent_Neisseria_infections_due_to_factor_D_deficiency+Orphanet+ENSG00000197766		1.375	Yes
rs10506_alt2	19:863356-863356	T	CFD	ENSG00000197766	3_prime_UTR_variant	YES	-	COMPLEMENT_FACTOR_D_DEFICIENCY+MIM_morbid+ENSG00000197766,Recurrent_Neisseria_infections_due_to_factor_D_deficiency+Orphanet+ENSG00000197766	0.2754	3.277	Yes
rs1135146_alt1	19:863388-863388	A	CFD	ENSG00000197766	3_prime_UTR_variant	YES	-	COMPLEMENT_FACTOR_D_DEFICIENCY+MIM_morbid+ENSG00000197766,Recurrent_Neisseria_infections_due_to_factor_D_deficiency+Orphanet+ENSG00000197766		0.516	Yes
rs1135146_alt2	19:863388-863388	G	CFD	ENSG00000197766	3_prime_UTR_variant	YES	-	COMPLEMENT_FACTOR_D_DEFICIENCY+MIM_morbid+ENSG00000197766,Recurrent_Neisseria_infections_due_to_factor_D_deficiency+Orphanet+ENSG00000197766	0.1208	0.404	Yes
rs1135146_alt3	19:863388-863388	T	CFD	ENSG00000197766	3_prime_UTR_variant	YES	-	COMPLEMENT_FACTOR_D_DEFICIENCY+MIM_morbid+ENSG00000197766,Recurrent_Neisseria_infections_due_to_factor_D_deficiency+Orphanet+ENSG00000197766		1.113	Yes
rs71743169_alt1	19:863437-863441	-	CFD	ENSG00000197766	3_prime_UTR_variant	YES	-	COMPLEMENT_FACTOR_D_DEFICIENCY+MIM_morbid+ENSG00000197766,Recurrent_Neisseria_infections_due_to_factor_D_deficiency+Orphanet+ENSG00000197766			Yes
rs71743169_alt2	19:863438-863441	-	CFD	ENSG00000197766	3_prime_UTR_variant	YES	-	COMPLEMENT_FACTOR_D_DEFICIENCY+MIM_morbid+ENSG00000197766,Recurrent_Neisseria_infections_due_to_factor_D_deficiency+Orphanet+ENSG00000197766			Yes
rs71743169_alt3	19:863440-863441	-	CFD	ENSG00000197766	3_prime_UTR_variant	YES	-	COMPLEMENT_FACTOR_D_DEFICIENCY+MIM_morbid+ENSG00000197766,Recurrent_Neisseria_infections_due_to_factor_D_deficiency+Orphanet+ENSG00000197766			Yes
rs71743169_alt4	19:863441-863441	A	CFD	ENSG00000197766	3_prime_UTR_variant	YES	-	COMPLEMENT_FACTOR_D_DEFICIENCY+MIM_morbid+ENSG00000197766,Recurrent_Neisseria_infections_due_to_factor_D_deficiency+Orphanet+ENSG00000197766			Yes
rs116938070	19:863500-863500	A	CFD	ENSG00000197766	3_prime_UTR_variant	YES	-	COMPLEMENT_FACTOR_D_DEFICIENCY+MIM_morbid+ENSG00000197766,Recurrent_Neisseria_infections_due_to_factor_D_deficiency+Orphanet+ENSG00000197766	0.0272	1.626	Yes
rs72984024_alt1	19:863601-863601	A	CFD	ENSG00000197766	3_prime_UTR_variant	YES	-	COMPLEMENT_FACTOR_D_DEFICIENCY+MIM_morbid+ENSG00000197766,Recurrent_Neisseria_infections_due_to_factor_D_deficiency+Orphanet+ENSG00000197766		2.157	Yes
rs72984024_alt2	19:863601-863601	G	CFD	ENSG00000197766	3_prime_UTR_variant	YES	-	COMPLEMENT_FACTOR_D_DEFICIENCY+MIM_morbid+ENSG00000197766,Recurrent_Neisseria_infections_due_to_factor_D_deficiency+Orphanet+ENSG00000197766		2.773	Yes
rs72984024_alt3	19:863601-863601	T	CFD	ENSG00000197766	3_prime_UTR_variant	YES	-	COMPLEMENT_FACTOR_D_DEFICIENCY+MIM_morbid+ENSG00000197766,Recurrent_Neisseria_infections_due_to_factor_D_deficiency+Orphanet+ENSG00000197766	0.0331	3.31	Yes
rs35742764	1:196747411-196747411	T	CFH	ENSG00000000971	3_prime_UTR_variant	YES	benign	BASAL_LAMINAR_DRUSEN+MIM_morbid+ENSG00000000971,COMPLEMENT_FACTOR_H_DEFICIENCY+MIM_morbid+ENSG00000000971,HEMOLYTIC_UREMIC_SYNDROME__ATYPICAL__SUSCEPTIBILITY_TO__1+MIM_morbid+ENSG00000000971,MACULAR_DEGENERATION__AGE-RELATED__4+MIM_morbid+ENSG00000000971,Atypical_hemolytic_uremic_syndrome_with_complement_gene_abnormality+Orphanet+ENSG00000000971,De_novo_thrombotic_microangiopathy_after_kidney_tra…	0.0198	3.576	Yes
rs488738_alt1	1:196747491-196747491	A	CFH	ENSG00000000971	3_prime_UTR_variant	YES	benign	BASAL_LAMINAR_DRUSEN+MIM_morbid+ENSG00000000971,COMPLEMENT_FACTOR_H_DEFICIENCY+MIM_morbid+ENSG00000000971,HEMOLYTIC_UREMIC_SYNDROME__ATYPICAL__SUSCEPTIBILITY_TO__1+MIM_morbid+ENSG00000000971,MACULAR_DEGENERATION__AGE-RELATED__4+MIM_morbid+ENSG00000000971,Atypical_hemolytic_uremic_syndrome_with_complement_gene_abnormality+Orphanet+ENSG00000000971,De_novo_thrombotic_microangiopathy_after_kidney_tra…	0.0871	3.716	Yes
rs488738_alt2	1:196747491-196747491	G	CFH	ENSG00000000971	3_prime_UTR_variant	YES	-	BASAL_LAMINAR_DRUSEN+MIM_morbid+ENSG00000000971,COMPLEMENT_FACTOR_H_DEFICIENCY+MIM_morbid+ENSG00000000971,HEMOLYTIC_UREMIC_SYNDROME__ATYPICAL__SUSCEPTIBILITY_TO__1+MIM_morbid+ENSG00000000971,MACULAR_DEGENERATION__AGE-RELATED__4+MIM_morbid+ENSG00000000971,Atypical_hemolytic_uremic_syndrome_with_complement_gene_abnormality+Orphanet+ENSG00000000971,De_novo_thrombotic_microangiopathy_after_kidney_tra…		3.853	Yes
rs191627866	X:47623799-47623799	T	CFP	ENSG00000126759	3_prime_UTR_variant	YES	-	PROPERDIN_DEFICIENCY__X-LINKED+MIM_morbid+ENSG00000126759,Properdin_deficiency+Orphanet+ENSG00000126759	0.0135	0.601	Yes
rs8177084	X:47624080-47624080	A	CFP	ENSG00000126759	3_prime_UTR_variant	YES	-	PROPERDIN_DEFICIENCY__X-LINKED+MIM_morbid+ENSG00000126759,Properdin_deficiency+Orphanet+ENSG00000126759	0.0207	8.091	Yes
rs115257895	17:30464859-30464859	C	CPD	ENSG00000108582	3_prime_UTR_variant	YES	-	-	0.0122	9.963	No
rs71902832	17:30465054-30465060	-	CPD	ENSG00000108582	3_prime_UTR_variant	YES	-	-			No
rs10491108	17:30466299-30466299	C	CPD	ENSG00000108582	3_prime_UTR_variant	YES	-	-	0.0625	11.9	No
rs112991040	17:30466339-30466339	A	CPD	ENSG00000108582	3_prime_UTR_variant	YES	-	-	0.0122	0.687	No
rs143769806	17:30466559-30466563	-	CPD	ENSG00000108582	3_prime_UTR_variant	YES	-	-			No
rs76570178	17:30466612-30466612	G	CPD	ENSG00000108582	3_prime_UTR_variant	YES	-	-	0.013	4.52	No
rs9406_alt1	17:30467002-30467002	G	CPD	ENSG00000108582	3_prime_UTR_variant	YES	-	-	0.6833	8.298	No
rs9406_alt2	17:30467002-30467002	T	CPD	ENSG00000108582	3_prime_UTR_variant	YES	-	-		7.822	No
rs115362604	17:30467393-30467393	C	CPD	ENSG00000108582	3_prime_UTR_variant	YES	-	-	0.0122	6.645	No
rs7226280	17:30467718-30467718	G	CPD	ENSG00000108582	3_prime_UTR_variant	YES	-	-	0.023	11.59	No
rs200929032	17:30468408-30468409	-	CPD	ENSG00000108582	3_prime_UTR_variant	YES	-	-	0.0122	0.095	No
rs199611727	17:30468414-30468415	-	CPD	ENSG00000108582	3_prime_UTR_variant	YES	-	-			No
rs112430879	17:30468677-30468677	T	CPD	ENSG00000108582	3_prime_UTR_variant	YES	-	-	0.0142	13.58	No
rs78040813	17:30468734-30468734	A	CPD	ENSG00000108582	3_prime_UTR_variant	YES	-	-	0.0419	11.56	No
rs60480272	17:30469186-30469186	G	CPD	ENSG00000108582	3_prime_UTR_variant	YES	-	-	0.0144	5.333	No
rs113479237_alt1	12:68851453-68851453	A	CPM	ENSG00000135678	3_prime_UTR_variant	YES	-	-		1.594	No
rs113479237_alt2	12:68851453-68851453	C	CPM	ENSG00000135678	3_prime_UTR_variant	YES	-	-	0.117	1.943	No
rs201854861	12:68851543-68851544	-	CPM	ENSG00000135678	3_prime_UTR_variant	YES	-	-	0.0138	0.704	No
rs1152926_alt1	12:68852185-68852185	C	CPM	ENSG00000135678	3_prime_UTR_variant	YES	-	-		6.025	No
rs1152926_alt2	12:68852185-68852185	G	CPM	ENSG00000135678	3_prime_UTR_variant	YES	-	-	0.8826	6.206	No
rs1152926_alt3	12:68852185-68852185	T	CPM	ENSG00000135678	3_prime_UTR_variant	YES	-	-	0.0168	5.816	No
rs150278860	12:68852446-68852446	C	CPM	ENSG00000135678	3_prime_UTR_variant	YES	-	-	0.0104	1.63	No
rs55947127_alt1	12:68852562-68852569	-	CPM	ENSG00000135678	3_prime_UTR_variant	YES	-	-			No
rs55947127_alt2	12:68852566-68852569	-	CPM	ENSG00000135678	3_prime_UTR_variant	YES	-	-			No
rs55947127_alt3	12:68852567-68852569	-	CPM	ENSG00000135678	3_prime_UTR_variant	YES	-	-			No
rs55947127_alt4	12:68852568-68852569	-	CPM	ENSG00000135678	3_prime_UTR_variant	YES	-	-			No
rs55947127_alt5	12:68852569-68852569	T	CPM	ENSG00000135678	3_prime_UTR_variant	YES	-	-			No
rs55947127_alt6	12:68852569-68852569	TT	CPM	ENSG00000135678	3_prime_UTR_variant	YES	-	-			No
rs55947127_alt7	12:68852569-68852569	TTT	CPM	ENSG00000135678	3_prime_UTR_variant	YES	-	-			No
rs1152927	12:68852877-68852877	T	CPM	ENSG00000135678	3_prime_UTR_variant	YES	-	-	0.8802	0.786	No
rs74714610	12:68853667-68853667	T	CPM	ENSG00000135678	3_prime_UTR_variant	YES	-	-	0.0108	1.728	No
rs7971479_alt1	12:68853703-68853703	G	CPM	ENSG00000135678	3_prime_UTR_variant	YES	-	-		3.338	No
rs7971479_alt2	12:68853703-68853703	T	CPM	ENSG00000135678	3_prime_UTR_variant	YES	-	-	0.1148	3.086	No
rs1152928	12:68853777-68853777	G	CPM	ENSG00000135678	3_prime_UTR_variant	YES	-	-	0.017	0.972	No
rs368106774	12:68853889-68853889	T	CPM	ENSG00000135678	3_prime_UTR_variant	YES	-	-	0.0238	3.133	No
rs182760272	12:68853890-68853890	T	CPM	ENSG00000135678	3_prime_UTR_variant	YES	-	-	0.0238	1.432	No
rs373759073_alt1	12:68853892-68853892	G	CPM	ENSG00000135678	3_prime_UTR_variant	YES	-	-		0.167	No
rs373759073_alt2	12:68853892-68853892	T	CPM	ENSG00000135678	3_prime_UTR_variant	YES	-	-	0.0238	0.139	No
rs55707865	12:68853917-68853917	T	CPM	ENSG00000135678	3_prime_UTR_variant	YES	-	-	0.0639	0.726	No
rs9817	12:68854168-68854168	T	CPM	ENSG00000135678	3_prime_UTR_variant	YES	-	-	0.0885	2.105	No
rs7974970	12:68854268-68854268	T	CPM	ENSG00000135678	3_prime_UTR_variant	YES	-	-	0.0587	1.76	No
rs1196278	12:68854926-68854926	A	CPM	ENSG00000135678	3_prime_UTR_variant	YES	-	-	0.0319	2.181	No
rs1196279	12:68855017-68855017	T	CPM	ENSG00000135678	3_prime_UTR_variant	YES	-	-	0.133	1.595	No
rs13486	12:68855307-68855307	G	CPM	ENSG00000135678	3_prime_UTR_variant	YES	-	-	0.135	1.957	No
rs57330829_alt1	12:68855752-68855756	-	CPM	ENSG00000135678	3_prime_UTR_variant	YES	-	-			No
rs57330829_alt2	12:68855753-68855756	-	CPM	ENSG00000135678	3_prime_UTR_variant	YES	-	-			No
rs57330829_alt3	12:68855754-68855756	-	CPM	ENSG00000135678	3_prime_UTR_variant	YES	-	-			No
rs57330829_alt4	12:68855755-68855756	-	CPM	ENSG00000135678	3_prime_UTR_variant	YES	-	-			No
rs57330829_alt5	12:68855756-68855756	T	CPM	ENSG00000135678	3_prime_UTR_variant	YES	-	-			No
rs57330829_alt6	12:68855756-68855756	TT	CPM	ENSG00000135678	3_prime_UTR_variant	YES	-	-			No
rs57330829_alt7	12:68855756-68855756	TTT	CPM	ENSG00000135678	3_prime_UTR_variant	YES	-	-			No
rs1129786_alt1	12:68855966-68855966	A	CPM	ENSG00000135678	3_prime_UTR_variant	YES	-	-	0.5419	1.033	No
rs1129786_alt2	12:68855966-68855966	C	CPM	ENSG00000135678	3_prime_UTR_variant	YES	-	-		0.891	No
rs151329296	12:68855989-68855989	T	CPM	ENSG00000135678	3_prime_UTR_variant	YES	-	-	0.0148	1.934	No
rs59415987	12:68856229-68856229	C	CPM	ENSG00000135678	3_prime_UTR_variant	YES	-	-	0.0903	5.832	No
rs45518542	10:100042242-100042242	C	CPN1	ENSG00000120054	3_prime_UTR_variant	YES	-	CPN1-related_carboxypeptidase_N_deficiency+G2P+ENSG00000120054,CARBOXYPEPTIDASE_N_DEFICIENCY+MIM_morbid+ENSG00000120054	0.014	1.156	Yes
rs9998_alt1	3:194339977-194339977	A	CPN2	ENSG00000178772	3_prime_UTR_variant	YES	-	-	0.2766	2.158	No
rs9998_alt2	3:194339977-194339977	C	CPN2	ENSG00000178772	3_prime_UTR_variant	YES	-	-		1.793	No
rs12940_alt1	3:194340087-194340087	G	CPN2	ENSG00000178772	3_prime_UTR_variant	YES	-	-		1.338	No
rs12940_alt2	3:194340087-194340087	T	CPN2	ENSG00000178772	3_prime_UTR_variant	YES	-	-	0.2744	1.838	No
rs1048996_alt1	3:194340314-194340314	A	CPN2	ENSG00000178772	3_prime_UTR_variant	YES	-	Serum_levels_of_protein_A4GNT+NHGRI-EBI_GWAS_catalog+rs1048996	0.2432	1.68	Yes
rs1048996_alt2	3:194340314-194340314	C	CPN2	ENSG00000178772	3_prime_UTR_variant	YES	-	Serum_levels_of_protein_A4GNT+NHGRI-EBI_GWAS_catalog+rs1048996		1.388	Yes
rs6774551_alt1	3:194340701-194340701	C	CPN2	ENSG00000178772	3_prime_UTR_variant	YES	-	-	0.0767	0.127	No
rs6774551_alt2	3:194340701-194340701	G	CPN2	ENSG00000178772	3_prime_UTR_variant	YES	-	-		0.147	No
rs73079656_alt1	3:194340745-194340745	A	CPN2	ENSG00000178772	3_prime_UTR_variant	YES	-	-	0.0202	3.033	No
rs73079656_alt2	3:194340745-194340745	T	CPN2	ENSG00000178772	3_prime_UTR_variant	YES	-	-		0.957	No
rs6774653_alt1	3:194340832-194340832	A	CPN2	ENSG00000178772	3_prime_UTR_variant	YES	-	-	0.2672	3.285	No
rs6774653_alt2	3:194340832-194340832	C	CPN2	ENSG00000178772	3_prime_UTR_variant	YES	-	-		3.195	No
rs11713634	3:194340849-194340849	A	CPN2	ENSG00000178772	3_prime_UTR_variant	YES	-	COVID-19_hospitalized_vs_tested__not_hospitalized+NHGRI-EBI_GWAS_catalog+rs11713634,TNF-related_activation-induced_cytokine_levels+NHGRI-EBI_GWAS_catalog+rs11713634	0.3562	2.165	Yes
rs41274776	1:207639446-207639446	G	CR1	ENSG00000203710	3_prime_UTR_variant	YES	-	KNOPS_BLOOD_GROUP_SYSTEM+MIM_morbid+ENSG00000203710,MALARIA__SUSCEPTIBILITY_TO_MALARIA__RESISTANCE_TO__INCLUDED+MIM_morbid+ENSG00000203710	0.1196	2.469	Yes
rs144569962	1:207639563-207639563	C	CR1	ENSG00000203710	3_prime_UTR_variant	YES	-	KNOPS_BLOOD_GROUP_SYSTEM+MIM_morbid+ENSG00000203710,MALARIA__SUSCEPTIBILITY_TO_MALARIA__RESISTANCE_TO__INCLUDED+MIM_morbid+ENSG00000203710	0.027	0.773	Yes
rs41274778	1:207639613-207639613	T	CR1	ENSG00000203710	3_prime_UTR_variant	YES	-	KNOPS_BLOOD_GROUP_SYSTEM+MIM_morbid+ENSG00000203710,MALARIA__SUSCEPTIBILITY_TO_MALARIA__RESISTANCE_TO__INCLUDED+MIM_morbid+ENSG00000203710	0.0399	0.145	Yes
rs41274780	1:207639711-207639711	T	CR1	ENSG00000203710	3_prime_UTR_variant	YES	-	KNOPS_BLOOD_GROUP_SYSTEM+MIM_morbid+ENSG00000203710,MALARIA__SUSCEPTIBILITY_TO_MALARIA__RESISTANCE_TO__INCLUDED+MIM_morbid+ENSG00000203710	0.0407	0.052	Yes
rs57994498	1:207639914-207639914	C	CR1	ENSG00000203710	3_prime_UTR_variant	YES	-	KNOPS_BLOOD_GROUP_SYSTEM+MIM_morbid+ENSG00000203710,MALARIA__SUSCEPTIBILITY_TO_MALARIA__RESISTANCE_TO__INCLUDED+MIM_morbid+ENSG00000203710	0.012	3.967	Yes
rs56149234_alt1	1:207640211-207640211	A	CR1	ENSG00000203710	3_prime_UTR_variant	YES	-	KNOPS_BLOOD_GROUP_SYSTEM+MIM_morbid+ENSG00000203710,MALARIA__SUSCEPTIBILITY_TO_MALARIA__RESISTANCE_TO__INCLUDED+MIM_morbid+ENSG00000203710		0.35	Yes
rs56149234_alt2	1:207640211-207640211	T	CR1	ENSG00000203710	3_prime_UTR_variant	YES	-	KNOPS_BLOOD_GROUP_SYSTEM+MIM_morbid+ENSG00000203710,MALARIA__SUSCEPTIBILITY_TO_MALARIA__RESISTANCE_TO__INCLUDED+MIM_morbid+ENSG00000203710	0.1224	1.032	Yes
rs4844385_alt1	1:207640256-207640256	A	CR1	ENSG00000203710	3_prime_UTR_variant	YES	-	KNOPS_BLOOD_GROUP_SYSTEM+MIM_morbid+ENSG00000203710,MALARIA__SUSCEPTIBILITY_TO_MALARIA__RESISTANCE_TO__INCLUDED+MIM_morbid+ENSG00000203710		0.921	Yes
rs4844385_alt2	1:207640256-207640256	C	CR1	ENSG00000203710	3_prime_UTR_variant	YES	-	KNOPS_BLOOD_GROUP_SYSTEM+MIM_morbid+ENSG00000203710,MALARIA__SUSCEPTIBILITY_TO_MALARIA__RESISTANCE_TO__INCLUDED+MIM_morbid+ENSG00000203710	0.5885	0.896	Yes
rs4844385_alt3	1:207640256-207640256	G	CR1	ENSG00000203710	3_prime_UTR_variant	YES	-	KNOPS_BLOOD_GROUP_SYSTEM+MIM_morbid+ENSG00000203710,MALARIA__SUSCEPTIBILITY_TO_MALARIA__RESISTANCE_TO__INCLUDED+MIM_morbid+ENSG00000203710		0.901	Yes
rs7555024	1:207640292-207640292	T	CR1	ENSG00000203710	3_prime_UTR_variant	YES	-	KNOPS_BLOOD_GROUP_SYSTEM+MIM_morbid+ENSG00000203710,MALARIA__SUSCEPTIBILITY_TO_MALARIA__RESISTANCE_TO__INCLUDED+MIM_morbid+ENSG00000203710	0.0202	0.291	Yes
rs4844386_alt1	1:207640381-207640381	A	CR1	ENSG00000203710	3_prime_UTR_variant	YES	-	KNOPS_BLOOD_GROUP_SYSTEM+MIM_morbid+ENSG00000203710,MALARIA__SUSCEPTIBILITY_TO_MALARIA__RESISTANCE_TO__INCLUDED+MIM_morbid+ENSG00000203710		0.675	Yes
rs4844386_alt2	1:207640381-207640381	C	CR1	ENSG00000203710	3_prime_UTR_variant	YES	-	KNOPS_BLOOD_GROUP_SYSTEM+MIM_morbid+ENSG00000203710,MALARIA__SUSCEPTIBILITY_TO_MALARIA__RESISTANCE_TO__INCLUDED+MIM_morbid+ENSG00000203710	0.5849	0.809	Yes
rs10779339_alt1	1:207641106-207641106	C	CR1	ENSG00000203710	3_prime_UTR_variant	YES	-	KNOPS_BLOOD_GROUP_SYSTEM+MIM_morbid+ENSG00000203710,MALARIA__SUSCEPTIBILITY_TO_MALARIA__RESISTANCE_TO__INCLUDED+MIM_morbid+ENSG00000203710	0.5827	1.466	Yes
rs10779339_alt2	1:207641106-207641106	G	CR1	ENSG00000203710	3_prime_UTR_variant	YES	-	KNOPS_BLOOD_GROUP_SYSTEM+MIM_morbid+ENSG00000203710,MALARIA__SUSCEPTIBILITY_TO_MALARIA__RESISTANCE_TO__INCLUDED+MIM_morbid+ENSG00000203710		0.422	Yes
rs10863434_alt1	1:207641490-207641490	A	CR1	ENSG00000203710	3_prime_UTR_variant	YES	-	KNOPS_BLOOD_GROUP_SYSTEM+MIM_morbid+ENSG00000203710,MALARIA__SUSCEPTIBILITY_TO_MALARIA__RESISTANCE_TO__INCLUDED+MIM_morbid+ENSG00000203710		0.888	Yes
rs10863434_alt2	1:207641490-207641490	G	CR1	ENSG00000203710	3_prime_UTR_variant	YES	-	KNOPS_BLOOD_GROUP_SYSTEM+MIM_morbid+ENSG00000203710,MALARIA__SUSCEPTIBILITY_TO_MALARIA__RESISTANCE_TO__INCLUDED+MIM_morbid+ENSG00000203710	0.5859	0.908	Yes
rs9429940_alt1	1:207489567-207489567	A	CR2	ENSG00000117322	3_prime_UTR_variant	YES	-	IMMUNODEFICIENCY__COMMON_VARIABLE__2+MIM_morbid+ENSG00000117322,IMMUNODEFICIENCY__COMMON_VARIABLE__7+MIM_morbid+ENSG00000117322,SYSTEMIC_LUPUS_ERYTHEMATOSUS__SUSCEPTIBILITY_TO__9+MIM_morbid+ENSG00000117322,Common_variable_immunodeficiency+Orphanet+ENSG00000117322,Systemic_lupus_erythematosus+Orphanet+ENSG00000117322		0.738	Yes
rs9429940_alt2	1:207489567-207489567	C	CR2	ENSG00000117322	3_prime_UTR_variant	YES	-	IMMUNODEFICIENCY__COMMON_VARIABLE__2+MIM_morbid+ENSG00000117322,IMMUNODEFICIENCY__COMMON_VARIABLE__7+MIM_morbid+ENSG00000117322,SYSTEMIC_LUPUS_ERYTHEMATOSUS__SUSCEPTIBILITY_TO__9+MIM_morbid+ENSG00000117322,Common_variable_immunodeficiency+Orphanet+ENSG00000117322,Systemic_lupus_erythematosus+Orphanet+ENSG00000117322	0.9097	0.848	Yes
rs9429940_alt3	1:207489567-207489567	G	CR2	ENSG00000117322	3_prime_UTR_variant	YES	-	IMMUNODEFICIENCY__COMMON_VARIABLE__2+MIM_morbid+ENSG00000117322,IMMUNODEFICIENCY__COMMON_VARIABLE__7+MIM_morbid+ENSG00000117322,SYSTEMIC_LUPUS_ERYTHEMATOSUS__SUSCEPTIBILITY_TO__9+MIM_morbid+ENSG00000117322,Common_variable_immunodeficiency+Orphanet+ENSG00000117322,Systemic_lupus_erythematosus+Orphanet+ENSG00000117322		0.765	Yes
rs58200984	16:31331914-31331914	C	ITGAM	ENSG00000169896	3_prime_UTR_variant	YES	-	Systemic_lupus_erythematosus+Orphanet+ENSG00000169896	0.1062	2.701	Yes
rs4594268_alt1	16:31331922-31331922	A	ITGAM	ENSG00000169896	3_prime_UTR_variant	YES	-	Systemic_lupus_erythematosus+Orphanet+ENSG00000169896		1.278	Yes
rs4594268_alt2	16:31331922-31331922	C	ITGAM	ENSG00000169896	3_prime_UTR_variant	YES	-	Systemic_lupus_erythematosus+Orphanet+ENSG00000169896	0.6863	1.455	Yes
rs4594268_alt3	16:31331922-31331922	G	ITGAM	ENSG00000169896	3_prime_UTR_variant	YES	-	Systemic_lupus_erythematosus+Orphanet+ENSG00000169896		1.337	Yes
rs9933520	16:31332065-31332065	G	ITGAM	ENSG00000169896	3_prime_UTR_variant	YES	-	Systemic_lupus_erythematosus+Orphanet+ENSG00000169896	0.1695	5.931	Yes
rs3087796_alt1	16:31332332-31332332	G	ITGAM	ENSG00000169896	3_prime_UTR_variant	YES	-	Systemic_lupus_erythematosus+Orphanet+ENSG00000169896	0.6855	0.247	Yes
rs3087796_alt2	16:31332332-31332332	T	ITGAM	ENSG00000169896	3_prime_UTR_variant	YES	-	Systemic_lupus_erythematosus+Orphanet+ENSG00000169896		0.213	Yes
rs4597342_alt1	16:31332448-31332448	A	ITGAM	ENSG00000169896	3_prime_UTR_variant	YES	-	Systemic_lupus_erythematosus+Orphanet+ENSG00000169896,Serum_metabolite_levels_CMS+NHGRI-EBI_GWAS_catalog+rs4597342		2.162	Yes
rs4597342_alt2	16:31332448-31332448	C	ITGAM	ENSG00000169896	3_prime_UTR_variant	YES	-	Systemic_lupus_erythematosus+Orphanet+ENSG00000169896,Serum_metabolite_levels_CMS+NHGRI-EBI_GWAS_catalog+rs4597342	0.6855	2.506	Yes
rs4597342_alt3	16:31332448-31332448	G	ITGAM	ENSG00000169896	3_prime_UTR_variant	YES	-	Systemic_lupus_erythematosus+Orphanet+ENSG00000169896,Serum_metabolite_levels_CMS+NHGRI-EBI_GWAS_catalog+rs4597342		2.259	Yes
rs58384006	16:31332639-31332639	TTTAC	ITGAM	ENSG00000169896	3_prime_UTR_variant	YES	-	Systemic_lupus_erythematosus+Orphanet+ENSG00000169896			Yes
rs698090	3:187246512-187246512	T	MASP1	ENSG00000127241	3_prime_UTR_variant	-	-	MASP1-related_3MC_syndrome+G2P+ENSG00000127241,3MC_SYNDROME_1+MIM_morbid+ENSG00000127241,3MC_syndrome+Orphanet+ENSG00000127241	0.5441	0.594	Yes
rs16848736	3:187246524-187246524	C	MASP1	ENSG00000127241	3_prime_UTR_variant	-	-	MASP1-related_3MC_syndrome+G2P+ENSG00000127241,3MC_SYNDROME_1+MIM_morbid+ENSG00000127241,3MC_syndrome+Orphanet+ENSG00000127241	0.0667	1.879	Yes
rs72549274_alt1	3:187246582-187246582	C	MASP1	ENSG00000127241	3_prime_UTR_variant	-	-	MASP1-related_3MC_syndrome+G2P+ENSG00000127241,3MC_SYNDROME_1+MIM_morbid+ENSG00000127241,3MC_syndrome+Orphanet+ENSG00000127241		4.474	Yes
rs72549274_alt2	3:187246582-187246582	G	MASP1	ENSG00000127241	3_prime_UTR_variant	-	-	MASP1-related_3MC_syndrome+G2P+ENSG00000127241,3MC_SYNDROME_1+MIM_morbid+ENSG00000127241,3MC_syndrome+Orphanet+ENSG00000127241	0.0124	4.685	Yes
rs78625548	3:187246769-187246769	A	MASP1	ENSG00000127241	3_prime_UTR_variant	-	-	MASP1-related_3MC_syndrome+G2P+ENSG00000127241,3MC_SYNDROME_1+MIM_morbid+ENSG00000127241,3MC_syndrome+Orphanet+ENSG00000127241	0.0168	2.826	Yes
rs3836477_alt1	3:187247040-187247042	-	MASP1	ENSG00000127241	3_prime_UTR_variant	-	-	MASP1-related_3MC_syndrome+G2P+ENSG00000127241,3MC_SYNDROME_1+MIM_morbid+ENSG00000127241,3MC_syndrome+Orphanet+ENSG00000127241,ClinVar:_phenotype_not_specified+ClinVar+rs3836477			Yes
rs3836477_alt2	3:187247041-187247042	-	MASP1	ENSG00000127241	3_prime_UTR_variant	-	-	MASP1-related_3MC_syndrome+G2P+ENSG00000127241,3MC_SYNDROME_1+MIM_morbid+ENSG00000127241,3MC_syndrome+Orphanet+ENSG00000127241,ClinVar:_phenotype_not_specified+ClinVar+rs3836477			Yes
rs3836477_alt3	3:187247042-187247042	T	MASP1	ENSG00000127241	3_prime_UTR_variant	-	-	MASP1-related_3MC_syndrome+G2P+ENSG00000127241,3MC_SYNDROME_1+MIM_morbid+ENSG00000127241,3MC_syndrome+Orphanet+ENSG00000127241,ClinVar:_phenotype_not_specified+ClinVar+rs3836477			Yes
rs137929458_alt1	3:187247099-187247100	-	MASP1	ENSG00000127241	3_prime_UTR_variant	-	-	MASP1-related_3MC_syndrome+G2P+ENSG00000127241,3MC_SYNDROME_1+MIM_morbid+ENSG00000127241,3MC_syndrome+Orphanet+ENSG00000127241,ClinVar:_phenotype_not_specified+ClinVar+rs137929458			Yes
rs137929458_alt2	3:187247100-187247100	T	MASP1	ENSG00000127241	3_prime_UTR_variant	-	-	MASP1-related_3MC_syndrome+G2P+ENSG00000127241,3MC_SYNDROME_1+MIM_morbid+ENSG00000127241,3MC_syndrome+Orphanet+ENSG00000127241,ClinVar:_phenotype_not_specified+ClinVar+rs137929458			Yes
rs137929458_alt3	3:187247100-187247100	TT	MASP1	ENSG00000127241	3_prime_UTR_variant	-	-	MASP1-related_3MC_syndrome+G2P+ENSG00000127241,3MC_SYNDROME_1+MIM_morbid+ENSG00000127241,3MC_syndrome+Orphanet+ENSG00000127241,ClinVar:_phenotype_not_specified+ClinVar+rs137929458			Yes
rs1033638_alt1	1:11026660-11026660	C	MASP2	ENSG00000009724	3_prime_UTR_variant	YES	-	AMYOTROPHIC_LATERAL_SCLEROSIS_10_WITH_OR_WITHOUT_FRONTOTEMPORAL_DEMENTIA+MIM_morbid+ENSG00000120948,Amyotrophic_lateral_sclerosis+Orphanet+ENSG00000120948,Frontotemporal_dementia_with_motor_neuron_disease+Orphanet+ENSG00000120948,MASP2_DEFICIENCY+MIM_morbid+ENSG00000009724,Immunodeficiency_due_to_MASP-2_deficiency+Orphanet+ENSG00000009724,Amyotrophic_Lateral_Sclerosis__Dominant+ClinVar+rs1033638,…		0.079	Yes
rs1033638_alt2	1:11026660-11026660	G	MASP2	ENSG00000009724	3_prime_UTR_variant	YES	benign	AMYOTROPHIC_LATERAL_SCLEROSIS_10_WITH_OR_WITHOUT_FRONTOTEMPORAL_DEMENTIA+MIM_morbid+ENSG00000120948,Amyotrophic_lateral_sclerosis+Orphanet+ENSG00000120948,Frontotemporal_dementia_with_motor_neuron_disease+Orphanet+ENSG00000120948,MASP2_DEFICIENCY+MIM_morbid+ENSG00000009724,Immunodeficiency_due_to_MASP-2_deficiency+Orphanet+ENSG00000009724,Amyotrophic_Lateral_Sclerosis__Dominant+ClinVar+rs1033638,…	0.7097	0.085	Yes

## Sheet: Variant_Disease_Edges_Filtered
Uploaded_variation	Location	Allele	Gene_Symbol	Gene_ID	Disease	Source_Count	Source_Databases	Source_Refs	Raw_Entries	Clinical_Significance	Allele_Frequency	CADD_Score	Source_Weight	ClinSig_Weight	Rarity_Weight	CADD_Weight	Model_Score
rs4151672_alt2	6:31952053-31952053	T	CFB	ENSG00000243649	Age-related macular degeneration	4	AMDGC; ClinVar; MIM_morbid; dbGaP	ENSG00000243649; rs4151672	6	benign	0.0306	4.7	10	0	1.51428	0.47	11.98
rs4151672_alt1	6:31952053-31952053	G	CFB	ENSG00000243649	Age-related macular degeneration	4	AMDGC; ClinVar; MIM_morbid; dbGaP	ENSG00000243649; rs4151672	6			3.611	10	0	0.5	0.3611	10.86
rs1033638_alt1	1:11026660-11026660	C	MASP2	ENSG00000009724	Amyotrophic lateral sclerosis / frontotemporal dementia	3	ClinVar; MIM_morbid; Orphanet	ENSG00000120948; rs1033638	4			0.079	9.5	0	0.5	0.0079	10.01
rs72549274_alt2	3:187246582-187246582	G	MASP1	ENSG00000127241	3MC syndrome	3	G2P; MIM_morbid; Orphanet	ENSG00000127241	3		0.0124	4.685	7.5	0	1.90658	0.4685	9.88
rs1033638_alt2	1:11026660-11026660	G	MASP2	ENSG00000009724	Amyotrophic lateral sclerosis / frontotemporal dementia	3	ClinVar; MIM_morbid; Orphanet	ENSG00000120948; rs1033638	4	benign	0.7097	0.085	9.5	0	0.148925	0.0085	9.66
rs2724390	1:207793980-207793980	G	CD46	ENSG00000117335	Atypical hemolytic uremic syndrome	3	ClinVar; MIM_morbid; Orphanet	ENSG00000117335; rs2724390	3	benign	0.0266	5.777	7.5	0	1.57512	0.5777	9.65
rs35742764	1:196747411-196747411	T	CFH	ENSG00000000971	Atypical hemolytic uremic syndrome	3	ClinVar; MIM_morbid; Orphanet	ENSG00000000971; rs35742764	3	benign	0.0198	3.576	7.5	0	1.70333	0.3576	9.56
rs78625548	3:187246769-187246769	A	MASP1	ENSG00000127241	3MC syndrome	3	G2P; MIM_morbid; Orphanet	ENSG00000127241	3		0.0168	2.826	7.5	0	1.77469	0.2826	9.56
rs4151672_alt2	6:31952053-31952053	T	CFB	ENSG00000243649	Atypical hemolytic uremic syndrome	3	ClinVar; MIM_morbid; Orphanet	ENSG00000243649; rs4151672	3	benign	0.0306	4.7	7.5	0	1.51428	0.47	9.48
rs6664092_alt1	1:207794395-207794395	A	CD46	ENSG00000117335	Atypical hemolytic uremic syndrome	3	ClinVar; MIM_morbid; Orphanet	ENSG00000117335; rs6664092	3	benign	0.0122	0.238	7.5	0	1.91364	0.0238	9.44
rs1237	1:207795352-207795352	G	CD46	ENSG00000117335	Atypical hemolytic uremic syndrome	3	ClinVar; MIM_morbid; Orphanet	ENSG00000117335; rs1237	3	benign	0.028	2.607	7.5	0	1.55284	0.2607	9.31
rs117431447	1:207794975-207794975	T	CD46	ENSG00000117335	Atypical hemolytic uremic syndrome	3	ClinVar; MIM_morbid; Orphanet	ENSG00000117335; rs117431447	3	benign	0.0232	0.581	7.5	0	1.63451	0.0581	9.19
rs14374	1:207794912-207794912	C	CD46	ENSG00000117335	Atypical hemolytic uremic syndrome	3	ClinVar; MIM_morbid; Orphanet	ENSG00000117335; rs14374	3	benign	0.0242	0.141	7.5	0	1.61618	0.0141	9.13
rs9429940_alt3	1:207489567-207489567	G	CR2	ENSG00000117322	Common variable immunodeficiency	2	MIM_morbid; Orphanet	ENSG00000117322	3			0.765	8.5	0	0.5	0.0765	9.08
rs9429940_alt1	1:207489567-207489567	A	CR2	ENSG00000117322	Common variable immunodeficiency	2	MIM_morbid; Orphanet	ENSG00000117322	3			0.738	8.5	0	0.5	0.0738	9.07
rs488738_alt1	1:196747491-196747491	A	CFH	ENSG00000000971	Atypical hemolytic uremic syndrome	3	ClinVar; MIM_morbid; Orphanet	ENSG00000000971; rs488738	3	benign	0.0871	3.716	7.5	0	1.05998	0.3716	8.93
rs16848736	3:187246524-187246524	C	MASP1	ENSG00000127241	3MC syndrome	3	G2P; MIM_morbid; Orphanet	ENSG00000127241	3		0.0667	1.879	7.5	0	1.17587	0.1879	8.86
rs9429940_alt2	1:207489567-207489567	C	CR2	ENSG00000117322	Common variable immunodeficiency	2	MIM_morbid; Orphanet	ENSG00000117322	3		0.9097	0.848	8.5	0	0.0411018	0.0848	8.63
rs76033197	12:7070986-7070986	C	C1S	ENSG00000182326	Periodontal Ehlers-Danlos syndrome	3	G2P; MIM_morbid; Orphanet	ENSG00000182326	3			4.982	7.5	0	0.5	0.4982	8.5
rs72549274_alt1	3:187246582-187246582	C	MASP1	ENSG00000127241	3MC syndrome	3	G2P; MIM_morbid; Orphanet	ENSG00000127241	3			4.474	7.5	0	0.5	0.4474	8.45
rs488738_alt2	1:196747491-196747491	G	CFH	ENSG00000000971	Atypical hemolytic uremic syndrome	3	ClinVar; MIM_morbid; Orphanet	ENSG00000000971; rs488738	3			3.853	7.5	0	0.5	0.3853	8.39
rs4151672_alt1	6:31952053-31952053	G	CFB	ENSG00000243649	Atypical hemolytic uremic syndrome	3	ClinVar; MIM_morbid; Orphanet	ENSG00000243649; rs4151672	3			3.611	7.5	0	0.5	0.3611	8.36
rs7183_alt1	12:7070715-7070715	A	C1S	ENSG00000182326	Periodontal Ehlers-Danlos syndrome	3	G2P; MIM_morbid; Orphanet	ENSG00000182326	3			0.114	7.5	0	0.5	0.0114	8.01
rs7183_alt2	12:7070715-7070715	T	C1S	ENSG00000182326	Periodontal Ehlers-Danlos syndrome	3	G2P; MIM_morbid; Orphanet	ENSG00000182326	3	benign		0.094	7.5	0	0.5	0.0094	8.01
rs6664092_alt2	1:207794395-207794395	C	CD46	ENSG00000117335	Atypical hemolytic uremic syndrome	3	ClinVar; MIM_morbid; Orphanet	ENSG00000117335; rs6664092	3			0.064	7.5	0	0.5	0.0064	8.01
rs7144_alt1	1:207794374-207794374	A	CD46	ENSG00000117335	Atypical hemolytic uremic syndrome	3	ClinVar; MIM_morbid; Orphanet	ENSG00000117335; rs7144	3			0.127	7.5	0	0.5	0.0127	8.01
rs1033638_alt1	1:11026660-11026660	C	MASP2	ENSG00000009724	MASP-2 deficiency	3	ClinVar; MIM_morbid; Orphanet	ENSG00000009724; rs1033638	3			0.079	7.5	0	0.5	0.0079	8.01
rs137929458_alt1	3:187247099-187247100	-	MASP1	ENSG00000127241	3MC syndrome	3	G2P; MIM_morbid; Orphanet	ENSG00000127241	3				7.5	0	0.5	0	8
rs137929458_alt2	3:187247100-187247100	T	MASP1	ENSG00000127241	3MC syndrome	3	G2P; MIM_morbid; Orphanet	ENSG00000127241	3				7.5	0	0.5	0	8
rs137929458_alt3	3:187247100-187247100	TT	MASP1	ENSG00000127241	3MC syndrome	3	G2P; MIM_morbid; Orphanet	ENSG00000127241	3				7.5	0	0.5	0	8
rs3836477_alt1	3:187247040-187247042	-	MASP1	ENSG00000127241	3MC syndrome	3	G2P; MIM_morbid; Orphanet	ENSG00000127241	3				7.5	0	0.5	0	8
rs3836477_alt2	3:187247041-187247042	-	MASP1	ENSG00000127241	3MC syndrome	3	G2P; MIM_morbid; Orphanet	ENSG00000127241	3				7.5	0	0.5	0	8
rs3836477_alt3	3:187247042-187247042	T	MASP1	ENSG00000127241	3MC syndrome	3	G2P; MIM_morbid; Orphanet	ENSG00000127241	3				7.5	0	0.5	0	8
rs8177084	X:47624080-47624080	A	CFP	ENSG00000126759	Properdin deficiency	2	MIM_morbid; Orphanet	ENSG00000126759	2		0.0207	8.091	5.5	0	1.68403	0.8091	7.99
rs7144_alt2	1:207794374-207794374	C	CD46	ENSG00000117335	Atypical hemolytic uremic syndrome	3	ClinVar; MIM_morbid; Orphanet	ENSG00000117335; rs7144	3	benign	0.3472	0.154	7.5	0	0.45942	0.0154	7.97
rs698090	3:187246512-187246512	T	MASP1	ENSG00000127241	3MC syndrome	3	G2P; MIM_morbid; Orphanet	ENSG00000127241	3		0.5441	0.594	7.5	0	0.264321	0.0594	7.82
rs1033638_alt2	1:11026660-11026660	G	MASP2	ENSG00000009724	MASP-2 deficiency	3	ClinVar; MIM_morbid; Orphanet	ENSG00000009724; rs1033638	3	benign	0.7097	0.085	7.5	0	0.148925	0.0085	7.66
rs35742764	1:196747411-196747411	T	CFH	ENSG00000000971	Factor H deficiency	2	MIM_morbid; Orphanet	ENSG00000000971	2	benign	0.0198	3.576	5.5	0	1.70333	0.3576	7.56
rs28371655_alt1	1:207360113-207360113	A	CD55	ENSG00000196352	CHAPLE disease / CD55 deficiency	2	MIM_morbid; Orphanet	ENSG00000196352	2		0.013	1.68	5.5	0	1.88606	0.168	7.55
rs28371656_alt1	1:207360578-207360578	A	CD55	ENSG00000196352	CHAPLE disease / CD55 deficiency	2	MIM_morbid; Orphanet	ENSG00000196352	2		0.0132	1.074	5.5	0	1.87943	0.1074	7.49
rs191627866	X:47623799-47623799	T	CFP	ENSG00000126759	Properdin deficiency	2	MIM_morbid; Orphanet	ENSG00000126759	2		0.0135	0.601	5.5	0	1.86967	0.0601	7.43
rs541108124	1:207794320-207794320	C	CD46	ENSG00000117335	Atypical hemolytic uremic syndrome	2	MIM_morbid; Orphanet	ENSG00000117335	2		0.0224	2.648	5.5	0	1.64975	0.2648	7.41
rs28371653	1:207359701-207359701	G	CD55	ENSG00000196352	CHAPLE disease / CD55 deficiency	2	MIM_morbid; Orphanet	ENSG00000196352	2		0.0156	0.238	5.5	0	1.80688	0.0238	7.33
rs35742764	1:196747411-196747411	T	CFH	ENSG00000000971	Age-related macular degeneration	2	ClinVar; MIM_morbid	ENSG00000000971; rs35742764	2	benign	0.0198	3.576	5	0	1.70333	0.3576	7.06
rs35742764	1:196747411-196747411	T	CFH	ENSG00000000971	Basal laminar drusen	2	ClinVar; MIM_morbid	ENSG00000000971; rs35742764	2	benign	0.0198	3.576	5	0	1.70333	0.3576	7.06
rs45518542	10:100042242-100042242	C	CPN1	ENSG00000120054	Carboxypeptidase N deficiency	2	G2P; MIM_morbid	ENSG00000120054	2		0.014	1.156	5	0	1.85387	0.1156	6.97
rs11569585	19:6677788-6677788	A	C3	ENSG00000125730	Atypical hemolytic uremic syndrome	2	MIM_morbid; Orphanet	ENSG00000125730	2	benign	0.0477	1.036	5.5	0	1.32148	0.1036	6.93
rs11569585	19:6677788-6677788	A	C3	ENSG00000125730	Complement component 3 deficiency	2	MIM_morbid; Orphanet	ENSG00000125730	2	benign	0.0477	1.036	5.5	0	1.32148	0.1036	6.93
rs488738_alt1	1:196747491-196747491	A	CFH	ENSG00000000971	Factor H deficiency	2	MIM_morbid; Orphanet	ENSG00000000971	2	benign	0.0871	3.716	5.5	0	1.05998	0.3716	6.93
rs79098693_alt1	11:33707445-33707445	A	CD59	ENSG00000085063	CD59-mediated hemolytic anemia	1	MIM_morbid	ENSG00000085063	1		0.0004	5.98	3	0	3	0.598	6.6
rs35742764	1:196747411-196747411	T	CFH	ENSG00000000971	Dense deposit disease / MPGN II	2	ClinVar; Orphanet	ENSG00000000971; rs35742764	2	benign	0.0198	3.576	4.5	0	1.70333	0.3576	6.56
rs488738_alt1	1:196747491-196747491	A	CFH	ENSG00000000971	Age-related macular degeneration	2	ClinVar; MIM_morbid	ENSG00000000971; rs488738	2	benign	0.0871	3.716	5	0	1.05998	0.3716	6.43
rs488738_alt1	1:196747491-196747491	A	CFH	ENSG00000000971	Basal laminar drusen	2	ClinVar; MIM_morbid	ENSG00000000971; rs488738	2	benign	0.0871	3.716	5	0	1.05998	0.3716	6.43
rs488738_alt2	1:196747491-196747491	G	CFH	ENSG00000000971	Factor H deficiency	2	MIM_morbid; Orphanet	ENSG00000000971	2			3.853	5.5	0	0.5	0.3853	6.39
rs28371656_alt2	1:207360578-207360578	T	CD55	ENSG00000196352	CHAPLE disease / CD55 deficiency	2	MIM_morbid; Orphanet	ENSG00000196352	2			1.535	5.5	0	0.5	0.1535	6.15
rs79098693_alt1	11:33707445-33707445	A	CD59	ENSG00000085063	CD59 deficiency	1	Orphanet	ENSG00000085063	1		0.0004	5.98	2.5	0	3	0.598	6.1
rs28371655_alt2	1:207360113-207360113	T	CD55	ENSG00000196352	CHAPLE disease / CD55 deficiency	2	MIM_morbid; Orphanet	ENSG00000196352	2			0.673	5.5	0	0.5	0.0673	6.07
rs77695144_alt1	11:33705143-33705143	A	CD59	ENSG00000085063	CD59-mediated hemolytic anemia	1	MIM_morbid	ENSG00000085063	1		0.0012	0.569	3	0	2.92082	0.0569	5.98
rs488738_alt1	1:196747491-196747491	A	CFH	ENSG00000000971	Dense deposit disease / MPGN II	2	ClinVar; Orphanet	ENSG00000000971; rs488738	2	benign	0.0871	3.716	4.5	0	1.05998	0.3716	5.93
rs488738_alt2	1:196747491-196747491	G	CFH	ENSG00000000971	Age-related macular degeneration	2	ClinVar; MIM_morbid	ENSG00000000971; rs488738	2			3.853	5	0	0.5	0.3853	5.89
rs488738_alt2	1:196747491-196747491	G	CFH	ENSG00000000971	Basal laminar drusen	2	ClinVar; MIM_morbid	ENSG00000000971; rs488738	2			3.853	5	0	0.5	0.3853	5.89
rs41275158	11:33709786-33709786	T	CD59	ENSG00000085063	CD59-mediated hemolytic anemia	1	MIM_morbid	ENSG00000085063	1		0.0132	8.363	3	0	1.87943	0.8363	5.72
rs75265524	11:33707115-33707115	G	CD59	ENSG00000085063	CD59-mediated hemolytic anemia	1	MIM_morbid	ENSG00000085063	1		0.0146	8.828	3	0	1.83565	0.8828	5.72
rs61042086	1:22647800-22647800	T	C1QC	ENSG00000159189	C1q deficiency	1	MIM_morbid	ENSG00000159189	1		0.012	7.314	3	0	1.92082	0.7314	5.65
rs79098693_alt2	11:33707445-33707445	G	CD59	ENSG00000085063	CD59-mediated hemolytic anemia	1	MIM_morbid	ENSG00000085063	1		0.0102	6.205	3	0	1.9914	0.6205	5.61
rs77695144_alt1	11:33705143-33705143	A	CD59	ENSG00000085063	CD59 deficiency	1	Orphanet	ENSG00000085063	1		0.0012	0.569	2.5	0	2.92082	0.0569	5.48
rs7106551	11:33704866-33704866	G	CD59	ENSG00000085063	CD59-mediated hemolytic anemia	1	MIM_morbid	ENSG00000085063	1		0.012	5.02	3	0	1.92082	0.502	5.42
rs148252286_alt2	5:40982796-40982796	T	C7	ENSG00000112936	Complement component 7 deficiency	1	MIM_morbid	ENSG00000112936	1		0.014	5.356	3	0	1.85387	0.5356	5.39
rs488738_alt2	1:196747491-196747491	G	CFH	ENSG00000000971	Dense deposit disease / MPGN II	2	ClinVar; Orphanet	ENSG00000000971; rs488738	2			3.853	4.5	0	0.5	0.3853	5.39
rs77503860	1:56918192-56918192	G	C8A	ENSG00000157131	Complement component 8 deficiency type I	1	MIM_morbid	ENSG00000157131	1		0.0264	7.889	3	0	1.5784	0.7889	5.37
rs57994498	1:207639914-207639914	C	CR1	ENSG00000203710	Knops blood group phenotype	1	MIM_morbid	ENSG00000203710	1		0.012	3.967	3	0	1.92082	0.3967	5.32
rs57994498	1:207639914-207639914	C	CR1	ENSG00000203710	Malaria Susceptibility to Malaria Resistance to Included	1	MIM_morbid	ENSG00000203710	1		0.012	3.967	3	0	1.92082	0.3967	5.32
rs41275158	11:33709786-33709786	T	CD59	ENSG00000085063	CD59 deficiency	1	Orphanet	ENSG00000085063	1		0.0132	8.363	2.5	0	1.87943	0.8363	5.22
rs75265524	11:33707115-33707115	G	CD59	ENSG00000085063	CD59 deficiency	1	Orphanet	ENSG00000085063	1		0.0146	8.828	2.5	0	1.83565	0.8828	5.22
rs111371641	11:33706212-33706212	C	CD59	ENSG00000085063	CD59-mediated hemolytic anemia	1	MIM_morbid	ENSG00000085063	1		0.0142	3.591	3	0	1.84771	0.3591	5.21
rs150777213	5:41142167-41142167	C	C6	ENSG00000039537	Complement component 6 deficiency	1	MIM_morbid	ENSG00000039537	1		0.0144	3.327	3	0	1.84164	0.3327	5.17
rs61042086	1:22647800-22647800	T	C1QC	ENSG00000159189	Classical complement pathway immunodeficiency	1	Orphanet	ENSG00000159189	1		0.012	7.314	2.5	0	1.92082	0.7314	5.15
rs113743057	11:33705198-33705198	T	CD59	ENSG00000085063	CD59-mediated hemolytic anemia	1	MIM_morbid	ENSG00000085063	1		0.0306	6.355	3	0	1.51428	0.6355	5.15
rs73078489	5:39284224-39284224	A	C9	ENSG00000113600	Age-related macular degeneration	1	MIM_morbid	ENSG00000113600	1		0.0152	3.266	3	0	1.81816	0.3266	5.14
rs73078489	5:39284224-39284224	A	C9	ENSG00000113600	Complement component 9 deficiency	1	MIM_morbid	ENSG00000113600	1		0.0152	3.266	3	0	1.81816	0.3266	5.14
rs139136306	5:39284619-39284619	G	C9	ENSG00000113600	Age-related macular degeneration	1	MIM_morbid	ENSG00000113600	1		0.0132	2.339	3	0	1.87943	0.2339	5.11
rs139136306	5:39284619-39284619	G	C9	ENSG00000113600	Complement component 9 deficiency	1	MIM_morbid	ENSG00000113600	1		0.0132	2.339	3	0	1.87943	0.2339	5.11
rs79098693_alt2	11:33707445-33707445	G	CD59	ENSG00000085063	CD59 deficiency	1	Orphanet	ENSG00000085063	1		0.0102	6.205	2.5	0	1.9914	0.6205	5.11
rs28371655_alt1	1:207360113-207360113	A	CD55	ENSG00000196352	Cromer blood group phenotype	1	MIM_morbid	ENSG00000196352	1		0.013	1.68	3	0	1.88606	0.168	5.05
rs77762316	11:33703067-33703067	G	CD59	ENSG00000085063	CD59-mediated hemolytic anemia	1	MIM_morbid	ENSG00000085063	1		0.0124	1.403	3	0	1.90658	0.1403	5.05
rs77483167	5:40983196-40983196	T	C7	ENSG00000112936	Complement component 7 deficiency	1	MIM_morbid	ENSG00000112936	1		0.0136	1.365	3	0	1.86646	0.1365	5
rs28371656_alt1	1:207360578-207360578	A	CD55	ENSG00000196352	Cromer blood group phenotype	1	MIM_morbid	ENSG00000196352	1		0.0132	1.074	3	0	1.87943	0.1074	4.99
rs2231461	11:33709999-33709999	G	CD59	ENSG00000085063	CD59-mediated hemolytic anemia	1	MIM_morbid	ENSG00000085063	1		0.0479	6.647	3	0	1.31966	0.6647	4.98
rs77171493	11:33709853-33709853	A	CD59	ENSG00000085063	CD59-mediated hemolytic anemia	1	MIM_morbid	ENSG00000085063	1		0.0208	2.939	3	0	1.68194	0.2939	4.98
rs4151672_alt2	6:31952053-31952053	T	CFB	ENSG00000243649	Complement factor B deficiency	1	MIM_morbid	ENSG00000243649	1	benign	0.0306	4.7	3	0	1.51428	0.47	4.98
rs7123070	11:33705055-33705055	A	CD59	ENSG00000085063	CD59-mediated hemolytic anemia	1	MIM_morbid	ENSG00000085063	1		0.0114	0.258	3	0	1.9431	0.0258	4.97
rs79924344	11:33709132-33709132	C	CD59	ENSG00000085063	CD59-mediated hemolytic anemia	1	MIM_morbid	ENSG00000085063	1		0.0276	4.064	3	0	1.55909	0.4064	4.97
rs74352141	11:33708293-33708293	C	CD59	ENSG00000085063	CD59-mediated hemolytic anemia	1	MIM_morbid	ENSG00000085063	1		0.0134	0.698	3	0	1.8729	0.0698	4.94
rs7106551	11:33704866-33704866	G	CD59	ENSG00000085063	CD59 deficiency	1	Orphanet	ENSG00000085063	1		0.012	5.02	2.5	0	1.92082	0.502	4.92
rs148252286_alt2	5:40982796-40982796	T	C7	ENSG00000112936	Late complement component immunodeficiency	1	Orphanet	ENSG00000112936	1		0.014	5.356	2.5	0	1.85387	0.5356	4.89
rs77503860	1:56918192-56918192	G	C8A	ENSG00000157131	Late complement component immunodeficiency	1	Orphanet	ENSG00000157131	1		0.0264	7.889	2.5	0	1.5784	0.7889	4.87
rs569908806	11:33706558-33706558	G	CD59	ENSG00000085063	CD59-mediated hemolytic anemia	1	MIM_morbid	ENSG00000085063	1		0.0202	1.748	3	0	1.69465	0.1748	4.87
rs10067242	5:41142471-41142471	T	C6	ENSG00000039537	Complement component 6 deficiency	1	MIM_morbid	ENSG00000039537	1		0.0172	0.816	3	0	1.76447	0.0816	4.85
rs113860223	5:39284359-39284359	T	C9	ENSG00000113600	Age-related macular degeneration	1	MIM_morbid	ENSG00000113600	1		0.0152	0.185	3	0	1.81816	0.0185	4.84
rs113860223	5:39284359-39284359	T	C9	ENSG00000113600	Complement component 9 deficiency	1	MIM_morbid	ENSG00000113600	1		0.0152	0.185	3	0	1.81816	0.0185	4.84
rs73482903	11:33704334-33704334	A	CD59	ENSG00000085063	CD59-mediated hemolytic anemia	1	MIM_morbid	ENSG00000085063	1		0.0353	3.869	3	0	1.45223	0.3869	4.84
rs77189730_alt2	5:40984184-40984184	T	C7	ENSG00000112936	Complement component 7 deficiency	1	MIM_morbid	ENSG00000112936	1		0.0176	0.769	3	0	1.75449	0.0769	4.83
rs28371653	1:207359701-207359701	G	CD55	ENSG00000196352	Cromer blood group phenotype	1	MIM_morbid	ENSG00000196352	1		0.0156	0.238	3	0	1.80688	0.0238	4.83
rs72984024_alt3	19:863601-863601	T	CFD	ENSG00000197766	Complement factor D deficiency	1	MIM_morbid	ENSG00000197766	1		0.0331	3.31	3	0	1.48017	0.331	4.81
rs374256138	5:40984413-40984413	T	C7	ENSG00000112936	Complement component 7 deficiency	1	MIM_morbid	ENSG00000112936	1		0.0158	0.032	3	0	1.80134	0.0032	4.8
rs73482912	11:33706841-33706841	G	CD59	ENSG00000085063	CD59-mediated hemolytic anemia	1	MIM_morbid	ENSG00000085063	1		0.0423	3.867	3	0	1.37366	0.3867	4.76
rs116938070	19:863500-863500	A	CFD	ENSG00000197766	Complement factor D deficiency	1	MIM_morbid	ENSG00000197766	1		0.0272	1.626	3	0	1.56543	0.1626	4.73
rs7555024	1:207640292-207640292	T	CR1	ENSG00000203710	Knops blood group phenotype	1	MIM_morbid	ENSG00000203710	1		0.0202	0.291	3	0	1.69465	0.0291	4.72
rs7555024	1:207640292-207640292	T	CR1	ENSG00000203710	Malaria Susceptibility to Malaria Resistance to Included	1	MIM_morbid	ENSG00000203710	1		0.0202	0.291	3	0	1.69465	0.0291	4.72
rs111371641	11:33706212-33706212	C	CD59	ENSG00000085063	CD59 deficiency	1	Orphanet	ENSG00000085063	1		0.0142	3.591	2.5	0	1.84771	0.3591	4.71
rs74580548	11:33706624-33706624	C	CD59	ENSG00000085063	CD59-mediated hemolytic anemia	1	MIM_morbid	ENSG00000085063	1		0.0479	3.899	3	0	1.31966	0.3899	4.71
rs10473230_alt1	5:40981929-40981929	C	C7	ENSG00000112936	Complement component 7 deficiency	1	MIM_morbid	ENSG00000112936	1		0.1595	8.943	3	0	0.797239	0.8943	4.69
rs78106100	5:40984485-40984485	A	C7	ENSG00000112936	Complement component 7 deficiency	1	MIM_morbid	ENSG00000112936	1		0.0212	0.184	3	0	1.67366	0.0184	4.69
rs150777213	5:41142167-41142167	C	C6	ENSG00000039537	Late complement component immunodeficiency	1	Orphanet	ENSG00000039537	1		0.0144	3.327	2.5	0	1.84164	0.3327	4.67
rs2053881_alt2	5:40982989-40982989	G	C7	ENSG00000112936	Complement component 7 deficiency	1	MIM_morbid	ENSG00000112936	1		0.2282	10.17	3	0	0.641684	1.017	4.66
rs2724390	1:207793980-207793980	G	CD46	ENSG00000117335	HELLP syndrome	1	Orphanet	ENSG00000117335	1	benign	0.0266	5.777	2.5	0	1.57512	0.5777	4.65
rs113743057	11:33705198-33705198	T	CD59	ENSG00000085063	CD59 deficiency	1	Orphanet	ENSG00000085063	1		0.0306	6.355	2.5	0	1.51428	0.6355	4.65
rs144569962	1:207639563-207639563	C	CR1	ENSG00000203710	Knops blood group phenotype	1	MIM_morbid	ENSG00000203710	1		0.027	0.773	3	0	1.56864	0.0773	4.65
rs144569962	1:207639563-207639563	C	CR1	ENSG00000203710	Malaria Susceptibility to Malaria Resistance to Included	1	MIM_morbid	ENSG00000203710	1		0.027	0.773	3	0	1.56864	0.0773	4.65
rs73078489	5:39284224-39284224	A	C9	ENSG00000113600	Late complement component immunodeficiency	1	Orphanet	ENSG00000113600	1		0.0152	3.266	2.5	0	1.81816	0.3266	4.64
rs77695144_alt2	11:33705143-33705143	C	CD59	ENSG00000085063	CD59-mediated hemolytic anemia	1	MIM_morbid	ENSG00000085063	1		0.0238	0.18	3	0	1.62342	0.018	4.64
rs77354123	11:33703506-33703506	A	CD59	ENSG00000085063	CD59-mediated hemolytic anemia	1	MIM_morbid	ENSG00000085063	1		0.0573	3.905	3	0	1.24185	0.3905	4.63
rs139136306	5:39284619-39284619	G	C9	ENSG00000113600	Late complement component immunodeficiency	1	Orphanet	ENSG00000113600	1		0.0132	2.339	2.5	0	1.87943	0.2339	4.61
rs1423415_alt2	5:41142583-41142583	T	C6	ENSG00000039537	Complement component 6 deficiency	1	MIM_morbid	ENSG00000039537	1		0.0433	2.335	3	0	1.36351	0.2335	4.6
rs2053881_alt1	5:40982989-40982989	C	C7	ENSG00000112936	Complement component 7 deficiency	1	MIM_morbid	ENSG00000112936	1			10.71	3	0	0.5	1.071	4.57
rs73481002	11:33704191-33704191	G	CD59	ENSG00000085063	CD59-mediated hemolytic anemia	1	MIM_morbid	ENSG00000085063	1		0.0355	1.252	3	0	1.44977	0.1252	4.57
rs35742764	1:196747411-196747411	T	CFH	ENSG00000000971	Familial drusen	1	Orphanet	ENSG00000000971	1	benign	0.0198	3.576	2.5	0	1.70333	0.3576	4.56
rs35742764	1:196747411-196747411	T	CFH	ENSG00000000971	HELLP syndrome	1	Orphanet	ENSG00000000971	1	benign	0.0198	3.576	2.5	0	1.70333	0.3576	4.56
rs35742764	1:196747411-196747411	T	CFH	ENSG00000000971	Immunoglobulin-mediated Membranoproliferative Glomerulonephritis	1	Orphanet	ENSG00000000971	1	benign	0.0198	3.576	2.5	0	1.70333	0.3576	4.56
rs35742764	1:196747411-196747411	T	CFH	ENSG00000000971	Post-transplant thrombotic microangiopathy	1	Orphanet	ENSG00000000971	1	benign	0.0198	3.576	2.5	0	1.70333	0.3576	4.56
rs12272660	11:33705969-33705969	C	CD59	ENSG00000085063	CD59-mediated hemolytic anemia	1	MIM_morbid	ENSG00000085063	1		0.0443	1.952	3	0	1.3536	0.1952	4.55
rs77762316	11:33703067-33703067	G	CD59	ENSG00000085063	CD59 deficiency	1	Orphanet	ENSG00000085063	1		0.0124	1.403	2.5	0	1.90658	0.1403	4.55
rs14190	5:40982875-40982875	G	C7	ENSG00000112936	Complement component 7 deficiency	1	MIM_morbid	ENSG00000112936	1		0.2115	8.488	3	0	0.67469	0.8488	4.52
rs4755904_alt1	11:33707713-33707713	A	CD59	ENSG00000085063	CD59-mediated hemolytic anemia	1	MIM_morbid	ENSG00000085063	1		0.0435	1.463	3	0	1.36151	0.1463	4.51
rs77483167	5:40983196-40983196	T	C7	ENSG00000112936	Late complement component immunodeficiency	1	Orphanet	ENSG00000112936	1		0.0136	1.365	2.5	0	1.86646	0.1365	4.5
rs73482907	11:33705990-33705990	T	CD59	ENSG00000085063	CD59-mediated hemolytic anemia	1	MIM_morbid	ENSG00000085063	1		0.0421	1.142	3	0	1.37572	0.1142	4.49
rs2231461	11:33709999-33709999	G	CD59	ENSG00000085063	CD59 deficiency	1	Orphanet	ENSG00000085063	1		0.0479	6.647	2.5	0	1.31966	0.6647	4.48
rs77171493	11:33709853-33709853	A	CD59	ENSG00000085063	CD59 deficiency	1	Orphanet	ENSG00000085063	1		0.0208	2.939	2.5	0	1.68194	0.2939	4.48
rs7123070	11:33705055-33705055	A	CD59	ENSG00000085063	CD59 deficiency	1	Orphanet	ENSG00000085063	1		0.0114	0.258	2.5	0	1.9431	0.0258	4.47
rs79924344	11:33709132-33709132	C	CD59	ENSG00000085063	CD59 deficiency	1	Orphanet	ENSG00000085063	1		0.0276	4.064	2.5	0	1.55909	0.4064	4.47
rs60666954	11:33707267-33707267	T	CD59	ENSG00000085063	CD59-mediated hemolytic anemia	1	MIM_morbid	ENSG00000085063	1		0.0419	0.693	3	0	1.37779	0.0693	4.45
rs6664092_alt1	1:207794395-207794395	A	CD46	ENSG00000117335	HELLP syndrome	1	Orphanet	ENSG00000117335	1	benign	0.0122	0.238	2.5	0	1.91364	0.0238	4.44
rs74352141	11:33708293-33708293	C	CD59	ENSG00000085063	CD59 deficiency	1	Orphanet	ENSG00000085063	1		0.0134	0.698	2.5	0	1.8729	0.0698	4.44
rs11569585	19:6677788-6677788	A	C3	ENSG00000125730	Age-related macular degeneration	1	MIM_morbid	ENSG00000125730	1	benign	0.0477	1.036	3	0	1.32148	0.1036	4.43
rs1423416	5:41142530-41142530	G	C6	ENSG00000039537	Complement component 6 deficiency	1	MIM_morbid	ENSG00000039537	1		0.0433	0.678	3	0	1.36351	0.0678	4.43
rs73750287_alt2	5:41142188-41142188	G	C6	ENSG00000039537	Complement component 6 deficiency	1	MIM_morbid	ENSG00000039537	1		0.0433	0.658	3	0	1.36351	0.0658	4.43
rs79311110	5:39284313-39284313	A	C9	ENSG00000113600	Age-related macular degeneration	1	MIM_morbid	ENSG00000113600	1		0.0659	2.406	3	0	1.18111	0.2406	4.42
rs79311110	5:39284313-39284313	A	C9	ENSG00000113600	Complement component 9 deficiency	1	MIM_morbid	ENSG00000113600	1		0.0659	2.406	3	0	1.18111	0.2406	4.42
rs541108124	1:207794320-207794320	C	CD46	ENSG00000117335	HELLP syndrome	1	Orphanet	ENSG00000117335	1		0.0224	2.648	2.5	0	1.64975	0.2648	4.41
rs41274778	1:207639613-207639613	T	CR1	ENSG00000203710	Knops blood group phenotype	1	MIM_morbid	ENSG00000203710	1		0.0399	0.145	3	0	1.39903	0.0145	4.41
rs41274778	1:207639613-207639613	T	CR1	ENSG00000203710	Malaria Susceptibility to Malaria Resistance to Included	1	MIM_morbid	ENSG00000203710	1		0.0399	0.145	3	0	1.39903	0.0145	4.41
rs79094033	11:33703339-33703339	T	CD59	ENSG00000085063	CD59-mediated hemolytic anemia	1	MIM_morbid	ENSG00000085063	1		0.0441	0.464	3	0	1.35556	0.0464	4.4
rs41274780	1:207639711-207639711	T	CR1	ENSG00000203710	Knops blood group phenotype	1	MIM_morbid	ENSG00000203710	1		0.0407	0.052	3	0	1.39041	0.0052	4.4
rs41274780	1:207639711-207639711	T	CR1	ENSG00000203710	Malaria Susceptibility to Malaria Resistance to Included	1	MIM_morbid	ENSG00000203710	1		0.0407	0.052	3	0	1.39041	0.0052	4.4
rs11585	11:33706159-33706159	A	CD59	ENSG00000085063	CD59-mediated hemolytic anemia	1	MIM_morbid	ENSG00000085063	1		0.124	4.847	3	0	0.906578	0.4847	4.39
rs569908806	11:33706558-33706558	G	CD59	ENSG00000085063	CD59 deficiency	1	Orphanet	ENSG00000085063	1		0.0202	1.748	2.5	0	1.69465	0.1748	4.37
rs10473230_alt2	5:40981929-40981929	G	C7	ENSG00000112936	Complement component 7 deficiency	1	MIM_morbid	ENSG00000112936	1			8.563	3	0	0.5	0.8563	4.36
rs10067242	5:41142471-41142471	T	C6	ENSG00000039537	Late complement component immunodeficiency	1	Orphanet	ENSG00000039537	1		0.0172	0.816	2.5	0	1.76447	0.0816	4.35
rs36093484_alt1	11:33704744-33704744	A	CD59	ENSG00000085063	CD59-mediated hemolytic anemia	1	MIM_morbid	ENSG00000085063	1		0.1863	6.183	3	0	0.729787	0.6183	4.35
rs113860223	5:39284359-39284359	T	C9	ENSG00000113600	Late complement component immunodeficiency	1	Orphanet	ENSG00000113600	1		0.0152	0.185	2.5	0	1.81816	0.0185	4.34
rs73482903	11:33704334-33704334	A	CD59	ENSG00000085063	CD59 deficiency	1	Orphanet	ENSG00000085063	1		0.0353	3.869	2.5	0	1.45223	0.3869	4.34
rs77189730_alt2	5:40984184-40984184	T	C7	ENSG00000112936	Late complement component immunodeficiency	1	Orphanet	ENSG00000112936	1		0.0176	0.769	2.5	0	1.75449	0.0769	4.33
rs1237	1:207795352-207795352	G	CD46	ENSG00000117335	HELLP syndrome	1	Orphanet	ENSG00000117335	1	benign	0.028	2.607	2.5	0	1.55284	0.2607	4.31
rs72984024_alt3	19:863601-863601	T	CFD	ENSG00000197766	Recurrent Neisseria infections due to factor D deficiency	1	Orphanet	ENSG00000197766	1		0.0331	3.31	2.5	0	1.48017	0.331	4.31
rs374256138	5:40984413-40984413	T	C7	ENSG00000112936	Late complement component immunodeficiency	1	Orphanet	ENSG00000112936	1		0.0158	0.032	2.5	0	1.80134	0.0032	4.3
rs60001990	5:40982955-40982955	T	C7	ENSG00000112936	Complement component 7 deficiency	1	MIM_morbid	ENSG00000112936	1		0.0635	1.071	3	0	1.19723	0.1071	4.3
rs11032350_alt1	11:33708514-33708514	C	CD59	ENSG00000085063	CD59-mediated hemolytic anemia	1	MIM_morbid	ENSG00000085063	1		0.1583	4.862	3	0	0.800519	0.4862	4.29
rs73482912	11:33706841-33706841	G	CD59	ENSG00000085063	CD59 deficiency	1	Orphanet	ENSG00000085063	1		0.0423	3.867	2.5	0	1.37366	0.3867	4.26
rs116938070	19:863500-863500	A	CFD	ENSG00000197766	Recurrent Neisseria infections due to factor D deficiency	1	Orphanet	ENSG00000197766	1		0.0272	1.626	2.5	0	1.56543	0.1626	4.23
rs74580548	11:33706624-33706624	C	CD59	ENSG00000085063	CD59 deficiency	1	Orphanet	ENSG00000085063	1		0.0479	3.899	2.5	0	1.31966	0.3899	4.21
rs36093484_alt2	11:33704744-33704744	T	CD59	ENSG00000085063	CD59-mediated hemolytic anemia	1	MIM_morbid	ENSG00000085063	1			6.999	3	0	0.5	0.6999	4.2
rs10473230_alt1	5:40981929-40981929	C	C7	ENSG00000112936	Late complement component immunodeficiency	1	Orphanet	ENSG00000112936	1		0.1595	8.943	2.5	0	0.797239	0.8943	4.19
rs78106100	5:40984485-40984485	A	C7	ENSG00000112936	Late complement component immunodeficiency	1	Orphanet	ENSG00000112936	1		0.0212	0.184	2.5	0	1.67366	0.0184	4.19
rs117431447	1:207794975-207794975	T	CD46	ENSG00000117335	HELLP syndrome	1	Orphanet	ENSG00000117335	1	benign	0.0232	0.581	2.5	0	1.63451	0.0581	4.19
rs41274776	1:207639446-207639446	G	CR1	ENSG00000203710	Knops blood group phenotype	1	MIM_morbid	ENSG00000203710	1		0.1196	2.469	3	0	0.922269	0.2469	4.17
rs41274776	1:207639446-207639446	G	CR1	ENSG00000203710	Malaria Susceptibility to Malaria Resistance to Included	1	MIM_morbid	ENSG00000203710	1		0.1196	2.469	3	0	0.922269	0.2469	4.17
rs2053881_alt2	5:40982989-40982989	G	C7	ENSG00000112936	Late complement component immunodeficiency	1	Orphanet	ENSG00000112936	1		0.2282	10.17	2.5	0	0.641684	1.017	4.16
rs62357089_alt2	5:40983806-40983806	G	C7	ENSG00000112936	Complement component 7 deficiency	1	MIM_morbid	ENSG00000112936	1			6.407	3	0	0.5	0.6407	4.14
rs77695144_alt2	11:33705143-33705143	C	CD59	ENSG00000085063	CD59 deficiency	1	Orphanet	ENSG00000085063	1		0.0238	0.18	2.5	0	1.62342	0.018	4.14
rs79098693_alt3	11:33707445-33707445	T	CD59	ENSG00000085063	CD59-mediated hemolytic anemia	1	MIM_morbid	ENSG00000085063	1			6.442	3	0	0.5	0.6442	4.14
rs14374	1:207794912-207794912	C	CD46	ENSG00000117335	HELLP syndrome	1	Orphanet	ENSG00000117335	1	benign	0.0242	0.141	2.5	0	1.61618	0.0141	4.13
rs77354123	11:33703506-33703506	A	CD59	ENSG00000085063	CD59 deficiency	1	Orphanet	ENSG00000085063	1		0.0573	3.905	2.5	0	1.24185	0.3905	4.13
rs8264	5:40982678-40982678	G	C7	ENSG00000112936	Complement component 7 deficiency	1	MIM_morbid	ENSG00000112936	1		0.1599	3.235	3	0	0.796152	0.3235	4.12
rs1774889	1:56918010-56918010	T	C8A	ENSG00000157131	Complement component 8 deficiency type I	1	MIM_morbid	ENSG00000157131	1		0.1364	2.424	3	0	0.865186	0.2424	4.11
rs1423415_alt2	5:41142583-41142583	T	C6	ENSG00000039537	Late complement component immunodeficiency	1	Orphanet	ENSG00000039537	1		0.0433	2.335	2.5	0	1.36351	0.2335	4.1
rs62357089_alt3	5:40983806-40983806	T	C7	ENSG00000112936	Complement component 7 deficiency	1	MIM_morbid	ENSG00000112936	1			6.009	3	0	0.5	0.6009	4.1
rs148252286_alt1	5:40982796-40982796	A	C7	ENSG00000112936	Complement component 7 deficiency	1	MIM_morbid	ENSG00000112936	1			5.794	3	0	0.5	0.5794	4.08
rs2053881_alt1	5:40982989-40982989	C	C7	ENSG00000112936	Late complement component immunodeficiency	1	Orphanet	ENSG00000112936	1			10.71	2.5	0	0.5	1.071	4.07
rs73481002	11:33704191-33704191	G	CD59	ENSG00000085063	CD59 deficiency	1	Orphanet	ENSG00000085063	1		0.0355	1.252	2.5	0	1.44977	0.1252	4.07
rs62357090_alt1	5:40983808-40983808	C	C7	ENSG00000112936	Complement component 7 deficiency	1	MIM_morbid	ENSG00000112936	1			5.617	3	0	0.5	0.5617	4.06
rs35742764	1:196747411-196747411	T	CFH	ENSG00000000971	Factor H Deficiency	1	ClinVar	rs35742764	1	benign	0.0198	3.576	2	0	1.70333	0.3576	4.06
rs12272660	11:33705969-33705969	C	CD59	ENSG00000085063	CD59 deficiency	1	Orphanet	ENSG00000085063	1		0.0443	1.952	2.5	0	1.3536	0.1952	4.05
rs9200_alt1	5:41142504-41142504	A	C6	ENSG00000039537	Complement component 6 deficiency	1	MIM_morbid	ENSG00000039537	1			5.383	3	0	0.5	0.5383	4.04
rs62357089_alt1	5:40983806-40983806	C	C7	ENSG00000112936	Complement component 7 deficiency	1	MIM_morbid	ENSG00000112936	1		0.368	6.102	3	0	0.434152	0.6102	4.04
rs62357090_alt2	5:40983808-40983808	G	C7	ENSG00000112936	Complement component 7 deficiency	1	MIM_morbid	ENSG00000112936	1		0.3676	5.951	3	0	0.434624	0.5951	4.03
rs14190	5:40982875-40982875	G	C7	ENSG00000112936	Late complement component immunodeficiency	1	Orphanet	ENSG00000112936	1		0.2115	8.488	2.5	0	0.67469	0.8488	4.02
rs56149234_alt2	1:207640211-207640211	T	CR1	ENSG00000203710	Knops blood group phenotype	1	MIM_morbid	ENSG00000203710	1		0.1224	1.032	3	0	0.912219	0.1032	4.02
rs56149234_alt2	1:207640211-207640211	T	CR1	ENSG00000203710	Malaria Susceptibility to Malaria Resistance to Included	1	MIM_morbid	ENSG00000203710	1		0.1224	1.032	3	0	0.912219	0.1032	4.02
rs9200_alt2	5:41142504-41142504	G	C6	ENSG00000039537	Complement component 6 deficiency	1	MIM_morbid	ENSG00000039537	1			5.072	3	0	0.5	0.5072	4.01
rs9200_alt3	5:41142504-41142504	T	C6	ENSG00000039537	Complement component 6 deficiency	1	MIM_morbid	ENSG00000039537	1		0.6707	8.409	3	0	0.173472	0.8409	4.01
rs4755904_alt1	11:33707713-33707713	A	CD59	ENSG00000085063	CD59 deficiency	1	Orphanet	ENSG00000085063	1		0.0435	1.463	2.5	0	1.36151	0.1463	4.01
rs76033197	12:7070986-7070986	C	C1S	ENSG00000182326	Complement component C1s deficiency	1	MIM_morbid	ENSG00000182326	1			4.982	3	0	0.5	0.4982	4
rs1138524	5:40982388-40982388	T	C7	ENSG00000112936	Complement component 7 deficiency	1	MIM_morbid	ENSG00000112936	1		0.2017	2.949	3	0	0.695294	0.2949	3.99
rs73482907	11:33705990-33705990	T	CD59	ENSG00000085063	CD59 deficiency	1	Orphanet	ENSG00000085063	1		0.0421	1.142	2.5	0	1.37572	0.1142	3.99
rs11032349	11:33708126-33708126	T	CD59	ENSG00000085063	CD59-mediated hemolytic anemia	1	MIM_morbid	ENSG00000085063	1		0.1224	0.648	3	0	0.912219	0.0648	3.98
rs1546727	11:33704676-33704676	A	CD59	ENSG00000085063	CD59-mediated hemolytic anemia	1	MIM_morbid	ENSG00000085063	1		0.1589	1.8	3	0	0.798876	0.18	3.98
rs7130936_alt1	11:33708459-33708459	A	CD59	ENSG00000085063	CD59-mediated hemolytic anemia	1	MIM_morbid	ENSG00000085063	1		0.1264	0.774	3	0	0.898253	0.0774	3.98
rs831618_alt2	11:33707068-33707068	C	CD59	ENSG00000085063	CD59-mediated hemolytic anemia	1	MIM_morbid	ENSG00000085063	1			4.712	3	0	0.5	0.4712	3.97
rs1135146_alt2	19:863388-863388	G	CFD	ENSG00000197766	Complement factor D deficiency	1	MIM_morbid	ENSG00000197766	1		0.1208	0.404	3	0	0.917933	0.0404	3.96
rs60666954	11:33707267-33707267	T	CD59	ENSG00000085063	CD59 deficiency	1	Orphanet	ENSG00000085063	1		0.0419	0.693	2.5	0	1.37779	0.0693	3.95
rs1423416	5:41142530-41142530	G	C6	ENSG00000039537	Late complement component immunodeficiency	1	Orphanet	ENSG00000039537	1		0.0433	0.678	2.5	0	1.36351	0.0678	3.93
rs73750287_alt2	5:41142188-41142188	G	C6	ENSG00000039537	Late complement component immunodeficiency	1	Orphanet	ENSG00000039537	1		0.0433	0.658	2.5	0	1.36351	0.0658	3.93
rs488738_alt1	1:196747491-196747491	A	CFH	ENSG00000000971	Familial drusen	1	Orphanet	ENSG00000000971	1	benign	0.0871	3.716	2.5	0	1.05998	0.3716	3.93
rs488738_alt1	1:196747491-196747491	A	CFH	ENSG00000000971	HELLP syndrome	1	Orphanet	ENSG00000000971	1	benign	0.0871	3.716	2.5	0	1.05998	0.3716	3.93
rs488738_alt1	1:196747491-196747491	A	CFH	ENSG00000000971	Immunoglobulin-mediated Membranoproliferative Glomerulonephritis	1	Orphanet	ENSG00000000971	1	benign	0.0871	3.716	2.5	0	1.05998	0.3716	3.93
rs488738_alt1	1:196747491-196747491	A	CFH	ENSG00000000971	Post-transplant thrombotic microangiopathy	1	Orphanet	ENSG00000000971	1	benign	0.0871	3.716	2.5	0	1.05998	0.3716	3.93
rs2795_alt2	1:56929347-56929347	T	C8B	ENSG00000021852	Complement component 8 deficiency type I	1	MIM_morbid	ENSG00000021852	1			4.151	3	0	0.5	0.4151	3.92
rs79311110	5:39284313-39284313	A	C9	ENSG00000113600	Late complement component immunodeficiency	1	Orphanet	ENSG00000113600	1		0.0659	2.406	2.5	0	1.18111	0.2406	3.92
rs11032350_alt2	11:33708514-33708514	T	CD59	ENSG00000085063	CD59-mediated hemolytic anemia	1	MIM_morbid	ENSG00000085063	1			3.979	3	0	0.5	0.3979	3.9
rs79094033	11:33703339-33703339	T	CD59	ENSG00000085063	CD59 deficiency	1	Orphanet	ENSG00000085063	1		0.0441	0.464	2.5	0	1.35556	0.0464	3.9
rs9434_alt3	1:22647804-22647804	T	C1QC	ENSG00000159189	C1q deficiency	1	MIM_morbid	ENSG00000159189	1			3.912	3	0	0.5	0.3912	3.89
rs2795_alt1	1:56929347-56929347	G	C8B	ENSG00000021852	Complement component 8 deficiency type I	1	MIM_morbid	ENSG00000021852	1		0.3672	4.597	3	0	0.435097	0.4597	3.89
rs11585	11:33706159-33706159	A	CD59	ENSG00000085063	CD59 deficiency	1	Orphanet	ENSG00000085063	1		0.124	4.847	2.5	0	0.906578	0.4847	3.89
rs831618_alt1	11:33707068-33707068	A	CD59	ENSG00000085063	CD59-mediated hemolytic anemia	1	MIM_morbid	ENSG00000085063	1			3.913	3	0	0.5	0.3913	3.89
rs10506_alt2	19:863356-863356	T	CFD	ENSG00000197766	Complement factor D deficiency	1	MIM_morbid	ENSG00000197766	1		0.2754	3.277	3	0	0.560036	0.3277	3.89
rs12364970	11:33704998-33704998	G	CD59	ENSG00000085063	CD59-mediated hemolytic anemia	1	MIM_morbid	ENSG00000085063	1		0.1571	0.743	3	0	0.803824	0.0743	3.88
rs7357_alt2	11:33708715-33708715	T	CD59	ENSG00000085063	CD59-mediated hemolytic anemia	1	MIM_morbid	ENSG00000085063	1		0.1867	1.52	3	0	0.728856	0.152	3.88
rs12153342_alt2	5:40982358-40982358	T	C7	ENSG00000112936	Complement component 7 deficiency	1	MIM_morbid	ENSG00000112936	1		0.224	2.173	3	0	0.649752	0.2173	3.87
rs10473230_alt2	5:40981929-40981929	G	C7	ENSG00000112936	Late complement component immunodeficiency	1	Orphanet	ENSG00000112936	1			8.563	2.5	0	0.5	0.8563	3.86
rs1047581	11:33703446-33703446	C	CD59	ENSG00000085063	CD59-mediated hemolytic anemia	1	MIM_morbid	ENSG00000085063	1		0.2103	1.834	3	0	0.677161	0.1834	3.86
rs4151672_alt1	6:31952053-31952053	G	CFB	ENSG00000243649	Complement factor B deficiency	1	MIM_morbid	ENSG00000243649	1			3.611	3	0	0.5	0.3611	3.86
rs9933520	16:31332065-31332065	G	ITGAM	ENSG00000169896	Systemic Lupus Erythematosus	1	Orphanet	ENSG00000169896	1		0.1695	5.931	2.5	0	0.77083	0.5931	3.86
rs1061442_alt2	5:40982518-40982518	T	C7	ENSG00000112936	Complement component 7 deficiency	1	MIM_morbid	ENSG00000112936	1		0.2238	2.002	3	0	0.65014	0.2002	3.85
rs36093484_alt1	11:33704744-33704744	A	CD59	ENSG00000085063	CD59 deficiency	1	Orphanet	ENSG00000085063	1		0.1863	6.183	2.5	0	0.729787	0.6183	3.85
rs9434_alt2	1:22647804-22647804	G	C1QC	ENSG00000159189	C1q deficiency	1	MIM_morbid	ENSG00000159189	1			3.308	3	0	0.5	0.3308	3.83
rs73088363_alt2	5:40983425-40983425	C	C7	ENSG00000112936	Complement component 7 deficiency	1	MIM_morbid	ENSG00000112936	1		0.1599	0.276	3	0	0.796152	0.0276	3.82
rs842	11:33709860-33709860	T	CD59	ENSG00000085063	CD59-mediated hemolytic anemia	1	MIM_morbid	ENSG00000085063	1		0.1863	0.93	3	0	0.729787	0.093	3.82
rs1138523_alt2	5:40982354-40982354	T	C7	ENSG00000112936	Complement component 7 deficiency	1	MIM_morbid	ENSG00000112936	1		0.2003	1.022	3	0	0.698319	0.1022	3.8
rs60001990	5:40982955-40982955	T	C7	ENSG00000112936	Late complement component immunodeficiency	1	Orphanet	ENSG00000112936	1		0.0635	1.071	2.5	0	1.19723	0.1071	3.8
rs11032350_alt1	11:33708514-33708514	C	CD59	ENSG00000085063	CD59 deficiency	1	Orphanet	ENSG00000085063	1		0.1583	4.862	2.5	0	0.800519	0.4862	3.79
rs7732104	5:40983334-40983334	A	C7	ENSG00000112936	Complement component 7 deficiency	1	MIM_morbid	ENSG00000112936	1		0.1729	0.148	3	0	0.762205	0.0148	3.78
rs72984024_alt2	19:863601-863601	G	CFD	ENSG00000197766	Complement factor D deficiency	1	MIM_morbid	ENSG00000197766	1			2.773	3	0	0.5	0.2773	3.78
rs58200984	16:31331914-31331914	C	ITGAM	ENSG00000169896	Systemic Lupus Erythematosus	1	Orphanet	ENSG00000169896	1		0.1062	2.701	2.5	0	0.973875	0.2701	3.74
rs1061443	5:40982520-40982520	T	C7	ENSG00000112936	Complement component 7 deficiency	1	MIM_morbid	ENSG00000112936	1		0.2113	0.581	3	0	0.675101	0.0581	3.73
rs72984024_alt1	19:863601-863601	A	CFD	ENSG00000197766	Complement factor D deficiency	1	MIM_morbid	ENSG00000197766	1			2.157	3	0	0.5	0.2157	3.72
rs36093484_alt2	11:33704744-33704744	T	CD59	ENSG00000085063	CD59 deficiency	1	Orphanet	ENSG00000085063	1			6.999	2.5	0	0.5	0.6999	3.7
rs831618_alt3	11:33707068-33707068	G	CD59	ENSG00000085063	CD59-mediated hemolytic anemia	1	MIM_morbid	ENSG00000085063	1		0.5092	4.046	3	0	0.293112	0.4046	3.7
rs1061442_alt1	5:40982518-40982518	C	C7	ENSG00000112936	Complement component 7 deficiency	1	MIM_morbid	ENSG00000112936	1			1.846	3	0	0.5	0.1846	3.68
rs28371656_alt2	1:207360578-207360578	T	CD55	ENSG00000196352	Cromer blood group phenotype	1	MIM_morbid	ENSG00000196352	1			1.535	3	0	0.5	0.1535	3.65
rs62357089_alt2	5:40983806-40983806	G	C7	ENSG00000112936	Late complement component immunodeficiency	1	Orphanet	ENSG00000112936	1			6.407	2.5	0	0.5	0.6407	3.64
rs79098693_alt3	11:33707445-33707445	T	CD59	ENSG00000085063	CD59 deficiency	1	Orphanet	ENSG00000085063	1			6.442	2.5	0	0.5	0.6442	3.64
rs10506_alt1	19:863356-863356	G	CFD	ENSG00000197766	Complement factor D deficiency	1	MIM_morbid	ENSG00000197766	1			1.375	3	0	0.5	0.1375	3.64
rs7046_alt1	11:33705434-33705434	C	CD59	ENSG00000085063	CD59-mediated hemolytic anemia	1	MIM_morbid	ENSG00000085063	1			1.257	3	0	0.5	0.1257	3.63
rs8264	5:40982678-40982678	G	C7	ENSG00000112936	Late complement component immunodeficiency	1	Orphanet	ENSG00000112936	1		0.1599	3.235	2.5	0	0.796152	0.3235	3.62
rs7357_alt1	11:33708715-33708715	C	CD59	ENSG00000085063	CD59-mediated hemolytic anemia	1	MIM_morbid	ENSG00000085063	1			1.221	3	0	0.5	0.1221	3.62
rs1774889	1:56918010-56918010	T	C8A	ENSG00000157131	Late complement component immunodeficiency	1	Orphanet	ENSG00000157131	1		0.1364	2.424	2.5	0	0.865186	0.2424	3.61
rs7130936_alt2	11:33708459-33708459	T	CD59	ENSG00000085063	CD59-mediated hemolytic anemia	1	MIM_morbid	ENSG00000085063	1			1.059	3	0	0.5	0.1059	3.61
rs1135146_alt3	19:863388-863388	T	CFD	ENSG00000197766	Complement factor D deficiency	1	MIM_morbid	ENSG00000197766	1			1.113	3	0	0.5	0.1113	3.61
rs9434_alt1	1:22647804-22647804	A	C1QC	ENSG00000159189	C1q deficiency	1	MIM_morbid	ENSG00000159189	1	benign	0.5877	3.709	3	0	0.230844	0.3709	3.6
rs62357089_alt3	5:40983806-40983806	T	C7	ENSG00000112936	Late complement component immunodeficiency	1	Orphanet	ENSG00000112936	1			6.009	2.5	0	0.5	0.6009	3.6
rs12153342_alt1	5:40982358-40982358	G	C7	ENSG00000112936	Complement component 7 deficiency	1	MIM_morbid	ENSG00000112936	1			0.899	3	0	0.5	0.0899	3.59
rs77189730_alt1	5:40984184-40984184	A	C7	ENSG00000112936	Complement component 7 deficiency	1	MIM_morbid	ENSG00000112936	1			0.92	3	0	0.5	0.092	3.59
rs10863434_alt1	1:207641490-207641490	A	CR1	ENSG00000203710	Knops blood group phenotype	1	MIM_morbid	ENSG00000203710	1			0.888	3	0	0.5	0.0888	3.59
rs10863434_alt1	1:207641490-207641490	A	CR1	ENSG00000203710	Malaria Susceptibility to Malaria Resistance to Included	1	MIM_morbid	ENSG00000203710	1			0.888	3	0	0.5	0.0888	3.59
rs4844385_alt1	1:207640256-207640256	A	CR1	ENSG00000203710	Knops blood group phenotype	1	MIM_morbid	ENSG00000203710	1			0.921	3	0	0.5	0.0921	3.59
rs4844385_alt1	1:207640256-207640256	A	CR1	ENSG00000203710	Malaria Susceptibility to Malaria Resistance to Included	1	MIM_morbid	ENSG00000203710	1			0.921	3	0	0.5	0.0921	3.59
rs4844385_alt3	1:207640256-207640256	G	CR1	ENSG00000203710	Knops blood group phenotype	1	MIM_morbid	ENSG00000203710	1			0.901	3	0	0.5	0.0901	3.59
rs4844385_alt3	1:207640256-207640256	G	CR1	ENSG00000203710	Malaria Susceptibility to Malaria Resistance to Included	1	MIM_morbid	ENSG00000203710	1			0.901	3	0	0.5	0.0901	3.59
rs148252286_alt1	5:40982796-40982796	A	C7	ENSG00000112936	Late complement component immunodeficiency	1	Orphanet	ENSG00000112936	1			5.794	2.5	0	0.5	0.5794	3.58
rs9429940_alt3	1:207489567-207489567	G	CR2	ENSG00000117322	Systemic lupus erythematosus	1	MIM_morbid	ENSG00000117322	1			0.765	3	0	0.5	0.0765	3.58
rs28371655_alt2	1:207360113-207360113	T	CD55	ENSG00000196352	Cromer blood group phenotype	1	MIM_morbid	ENSG00000196352	1			0.673	3	0	0.5	0.0673	3.57
rs704697_alt3	11:33703234-33703234	G	CD59	ENSG00000085063	CD59-mediated hemolytic anemia	1	MIM_morbid	ENSG00000085063	1			0.658	3	0	0.5	0.0658	3.57
rs4844386_alt1	1:207640381-207640381	A	CR1	ENSG00000203710	Knops blood group phenotype	1	MIM_morbid	ENSG00000203710	1			0.675	3	0	0.5	0.0675	3.57
rs4844386_alt1	1:207640381-207640381	A	CR1	ENSG00000203710	Malaria Susceptibility to Malaria Resistance to Included	1	MIM_morbid	ENSG00000203710	1			0.675	3	0	0.5	0.0675	3.57
rs9429940_alt1	1:207489567-207489567	A	CR2	ENSG00000117322	Systemic lupus erythematosus	1	MIM_morbid	ENSG00000117322	1			0.738	3	0	0.5	0.0738	3.57
rs73750287_alt1	5:41142188-41142188	A	C6	ENSG00000039537	Complement component 6 deficiency	1	MIM_morbid	ENSG00000039537	1			0.614	3	0	0.5	0.0614	3.56
rs62357090_alt1	5:40983808-40983808	C	C7	ENSG00000112936	Late complement component immunodeficiency	1	Orphanet	ENSG00000112936	1			5.617	2.5	0	0.5	0.5617	3.56
rs704697_alt1	11:33703234-33703234	A	CD59	ENSG00000085063	CD59-mediated hemolytic anemia	1	MIM_morbid	ENSG00000085063	1			0.61	3	0	0.5	0.061	3.56
rs1423415_alt1	5:41142583-41142583	G	C6	ENSG00000039537	Complement component 6 deficiency	1	MIM_morbid	ENSG00000039537	1			0.468	3	0	0.5	0.0468	3.55
rs4755904_alt2	11:33707713-33707713	T	CD59	ENSG00000085063	CD59-mediated hemolytic anemia	1	MIM_morbid	ENSG00000085063	1			0.471	3	0	0.5	0.0471	3.55
rs1135146_alt1	19:863388-863388	A	CFD	ENSG00000197766	Complement factor D deficiency	1	MIM_morbid	ENSG00000197766	1			0.516	3	0	0.5	0.0516	3.55
rs9200_alt1	5:41142504-41142504	A	C6	ENSG00000039537	Late complement component immunodeficiency	1	Orphanet	ENSG00000039537	1			5.383	2.5	0	0.5	0.5383	3.54
rs16870568	5:40982073-40982073	C	C7	ENSG00000112936	Complement component 7 deficiency	1	MIM_morbid	ENSG00000112936	1		0.3015	0.191	3	0	0.520713	0.0191	3.54
rs62357089_alt1	5:40983806-40983806	C	C7	ENSG00000112936	Late complement component immunodeficiency	1	Orphanet	ENSG00000112936	1		0.368	6.102	2.5	0	0.434152	0.6102	3.54
rs73088363_alt1	5:40983425-40983425	A	C7	ENSG00000112936	Complement component 7 deficiency	1	MIM_morbid	ENSG00000112936	1			0.352	3	0	0.5	0.0352	3.54
rs261738_alt2	5:39285037-39285037	G	C9	ENSG00000113600	Age-related macular degeneration	1	MIM_morbid	ENSG00000113600	1			0.375	3	0	0.5	0.0375	3.54
rs261738_alt2	5:39285037-39285037	G	C9	ENSG00000113600	Complement component 9 deficiency	1	MIM_morbid	ENSG00000113600	1			0.375	3	0	0.5	0.0375	3.54
rs10779339_alt2	1:207641106-207641106	G	CR1	ENSG00000203710	Knops blood group phenotype	1	MIM_morbid	ENSG00000203710	1			0.422	3	0	0.5	0.0422	3.54
rs10779339_alt2	1:207641106-207641106	G	CR1	ENSG00000203710	Malaria Susceptibility to Malaria Resistance to Included	1	MIM_morbid	ENSG00000203710	1			0.422	3	0	0.5	0.0422	3.54
rs56149234_alt1	1:207640211-207640211	A	CR1	ENSG00000203710	Knops blood group phenotype	1	MIM_morbid	ENSG00000203710	1			0.35	3	0	0.5	0.035	3.54
rs56149234_alt1	1:207640211-207640211	A	CR1	ENSG00000203710	Malaria Susceptibility to Malaria Resistance to Included	1	MIM_morbid	ENSG00000203710	1			0.35	3	0	0.5	0.035	3.54
rs62357090_alt2	5:40983808-40983808	G	C7	ENSG00000112936	Late complement component immunodeficiency	1	Orphanet	ENSG00000112936	1		0.3676	5.951	2.5	0	0.434624	0.5951	3.53
rs1061429	5:40981587-40981587	A	C7	ENSG00000112936	Complement component 7 deficiency	1	MIM_morbid	ENSG00000112936	1	benign	0.3878	1.134	3	0	0.411392	0.1134	3.52
rs1138523_alt1	5:40982354-40982354	G	C7	ENSG00000112936	Complement component 7 deficiency	1	MIM_morbid	ENSG00000112936	1			0.215	3	0	0.5	0.0215	3.52
rs7183_alt1	12:7070715-7070715	A	C1S	ENSG00000182326	Complement component C1s deficiency	1	MIM_morbid	ENSG00000182326	1			0.114	3	0	0.5	0.0114	3.51
rs7183_alt2	12:7070715-7070715	T	C1S	ENSG00000182326	Complement component C1s deficiency	1	MIM_morbid	ENSG00000182326	1	benign		0.094	3	0	0.5	0.0094	3.51
rs9200_alt2	5:41142504-41142504	G	C6	ENSG00000039537	Late complement component immunodeficiency	1	Orphanet	ENSG00000039537	1			5.072	2.5	0	0.5	0.5072	3.51
rs9200_alt3	5:41142504-41142504	T	C6	ENSG00000039537	Late complement component immunodeficiency	1	Orphanet	ENSG00000039537	1		0.6707	8.409	2.5	0	0.173472	0.8409	3.51
rs10601144_alt1	1:22648053-22648056	-	C1QC	ENSG00000159189	C1q deficiency	1	MIM_morbid	ENSG00000159189	1				3	0	0.5	0	3.5
rs10601144_alt2	1:22648054-22648056	-	C1QC	ENSG00000159189	C1q deficiency	1	MIM_morbid	ENSG00000159189	1				3	0	0.5	0	3.5
rs10601144_alt3	1:22648055-22648056	-	C1QC	ENSG00000159189	C1q deficiency	1	MIM_morbid	ENSG00000159189	1				3	0	0.5	0	3.5
rs10601144_alt4	1:22648056-22648056	T	C1QC	ENSG00000159189	C1q deficiency	1	MIM_morbid	ENSG00000159189	1				3	0	0.5	0	3.5
rs10601144_alt5	1:22648056-22648056	TT	C1QC	ENSG00000159189	C1q deficiency	1	MIM_morbid	ENSG00000159189	1				3	0	0.5	0	3.5
rs10601144_alt6	1:22648056-22648056	TTTTTTT	C1QC	ENSG00000159189	C1q deficiency	1	MIM_morbid	ENSG00000159189	1				3	0	0.5	0	3.5
rs60255495	1:22647888-22647905	-	C1QC	ENSG00000159189	C1q deficiency	1	MIM_morbid	ENSG00000159189	1				3	0	0.5	0	3.5
rs76033197	12:7070986-7070986	C	C1S	ENSG00000182326	Classical complement pathway immunodeficiency	1	Orphanet	ENSG00000182326	1			4.982	2.5	0	0.5	0.4982	3.5
rs35249475	5:40981671-40981674	-	C7	ENSG00000112936	Complement component 7 deficiency	1	MIM_morbid	ENSG00000112936	1				3	0	0.5	0	3.5
rs560607574_alt1	11:33708611-33708617	-	CD59	ENSG00000085063	CD59-mediated hemolytic anemia	1	MIM_morbid	ENSG00000085063	1				3	0	0.5	0	3.5
rs560607574_alt2	11:33708612-33708617	-	CD59	ENSG00000085063	CD59-mediated hemolytic anemia	1	MIM_morbid	ENSG00000085063	1				3	0	0.5	0	3.5
rs560607574_alt3	11:33708613-33708617	-	CD59	ENSG00000085063	CD59-mediated hemolytic anemia	1	MIM_morbid	ENSG00000085063	1				3	0	0.5	0	3.5
rs560607574_alt4	11:33708614-33708617	-	CD59	ENSG00000085063	CD59-mediated hemolytic anemia	1	MIM_morbid	ENSG00000085063	1				3	0	0.5	0	3.5
rs560607574_alt5	11:33708615-33708617	-	CD59	ENSG00000085063	CD59-mediated hemolytic anemia	1	MIM_morbid	ENSG00000085063	1				3	0	0.5	0	3.5
rs560607574_alt6	11:33708616-33708617	-	CD59	ENSG00000085063	CD59-mediated hemolytic anemia	1	MIM_morbid	ENSG00000085063	1				3	0	0.5	0	3.5
rs560607574_alt7	11:33708617-33708617	A	CD59	ENSG00000085063	CD59-mediated hemolytic anemia	1	MIM_morbid	ENSG00000085063	1				3	0	0.5	0	3.5
rs560607574_alt8	11:33708617-33708617	AA	CD59	ENSG00000085063	CD59-mediated hemolytic anemia	1	MIM_morbid	ENSG00000085063	1				3	0	0.5	0	3.5
rs560607574_alt9	11:33708617-33708617	AAA	CD59	ENSG00000085063	CD59-mediated hemolytic anemia	1	MIM_morbid	ENSG00000085063	1				3	0	0.5	0	3.5
rs58634493_alt1	11:33704212-33704216	-	CD59	ENSG00000085063	CD59-mediated hemolytic anemia	1	MIM_morbid	ENSG00000085063	1				3	0	0.5	0	3.5
rs58634493_alt2	11:33704214-33704216	-	CD59	ENSG00000085063	CD59-mediated hemolytic anemia	1	MIM_morbid	ENSG00000085063	1				3	0	0.5	0	3.5
rs71743169_alt1	19:863437-863441	-	CFD	ENSG00000197766	Complement factor D deficiency	1	MIM_morbid	ENSG00000197766	1				3	0	0.5	0	3.5
rs71743169_alt2	19:863438-863441	-	CFD	ENSG00000197766	Complement factor D deficiency	1	MIM_morbid	ENSG00000197766	1				3	0	0.5	0	3.5
rs71743169_alt3	19:863440-863441	-	CFD	ENSG00000197766	Complement factor D deficiency	1	MIM_morbid	ENSG00000197766	1				3	0	0.5	0	3.5
rs71743169_alt4	19:863441-863441	A	CFD	ENSG00000197766	Complement factor D deficiency	1	MIM_morbid	ENSG00000197766	1				3	0	0.5	0	3.5
rs1138524	5:40982388-40982388	T	C7	ENSG00000112936	Late complement component immunodeficiency	1	Orphanet	ENSG00000112936	1		0.2017	2.949	2.5	0	0.695294	0.2949	3.49
rs11032349	11:33708126-33708126	T	CD59	ENSG00000085063	CD59 deficiency	1	Orphanet	ENSG00000085063	1		0.1224	0.648	2.5	0	0.912219	0.0648	3.48
rs1546727	11:33704676-33704676	A	CD59	ENSG00000085063	CD59 deficiency	1	Orphanet	ENSG00000085063	1		0.1589	1.8	2.5	0	0.798876	0.18	3.48
rs7130936_alt1	11:33708459-33708459	A	CD59	ENSG00000085063	CD59 deficiency	1	Orphanet	ENSG00000085063	1		0.1264	0.774	2.5	0	0.898253	0.0774	3.48
rs831618_alt2	11:33707068-33707068	C	CD59	ENSG00000085063	CD59 deficiency	1	Orphanet	ENSG00000085063	1			4.712	2.5	0	0.5	0.4712	3.47
rs1135146_alt2	19:863388-863388	G	CFD	ENSG00000197766	Recurrent Neisseria infections due to factor D deficiency	1	Orphanet	ENSG00000197766	1		0.1208	0.404	2.5	0	0.917933	0.0404	3.46
rs488738_alt1	1:196747491-196747491	A	CFH	ENSG00000000971	Factor H Deficiency	1	ClinVar	rs488738	1	benign	0.0871	3.716	2	0	1.05998	0.3716	3.43
rs2795_alt2	1:56929347-56929347	T	C8B	ENSG00000021852	Late complement component immunodeficiency	1	Orphanet	ENSG00000021852	1			4.151	2.5	0	0.5	0.4151	3.42
rs11032350_alt2	11:33708514-33708514	T	CD59	ENSG00000085063	CD59 deficiency	1	Orphanet	ENSG00000085063	1			3.979	2.5	0	0.5	0.3979	3.4
rs9434_alt3	1:22647804-22647804	T	C1QC	ENSG00000159189	Classical complement pathway immunodeficiency	1	Orphanet	ENSG00000159189	1			3.912	2.5	0	0.5	0.3912	3.39
rs2795_alt1	1:56929347-56929347	G	C8B	ENSG00000021852	Late complement component immunodeficiency	1	Orphanet	ENSG00000021852	1		0.3672	4.597	2.5	0	0.435097	0.4597	3.39
rs831618_alt1	11:33707068-33707068	A	CD59	ENSG00000085063	CD59 deficiency	1	Orphanet	ENSG00000085063	1			3.913	2.5	0	0.5	0.3913	3.39
rs10506_alt2	19:863356-863356	T	CFD	ENSG00000197766	Recurrent Neisseria infections due to factor D deficiency	1	Orphanet	ENSG00000197766	1		0.2754	3.277	2.5	0	0.560036	0.3277	3.39
rs488738_alt2	1:196747491-196747491	G	CFH	ENSG00000000971	Familial drusen	1	Orphanet	ENSG00000000971	1			3.853	2.5	0	0.5	0.3853	3.39
rs488738_alt2	1:196747491-196747491	G	CFH	ENSG00000000971	HELLP syndrome	1	Orphanet	ENSG00000000971	1			3.853	2.5	0	0.5	0.3853	3.39
rs488738_alt2	1:196747491-196747491	G	CFH	ENSG00000000971	Immunoglobulin-mediated Membranoproliferative Glomerulonephritis	1	Orphanet	ENSG00000000971	1			3.853	2.5	0	0.5	0.3853	3.39
rs488738_alt2	1:196747491-196747491	G	CFH	ENSG00000000971	Post-transplant thrombotic microangiopathy	1	Orphanet	ENSG00000000971	1			3.853	2.5	0	0.5	0.3853	3.39
rs12364970	11:33704998-33704998	G	CD59	ENSG00000085063	CD59 deficiency	1	Orphanet	ENSG00000085063	1		0.1571	0.743	2.5	0	0.803824	0.0743	3.38
rs7357_alt2	11:33708715-33708715	T	CD59	ENSG00000085063	CD59 deficiency	1	Orphanet	ENSG00000085063	1		0.1867	1.52	2.5	0	0.728856	0.152	3.38
rs10779339_alt1	1:207641106-207641106	C	CR1	ENSG00000203710	Knops blood group phenotype	1	MIM_morbid	ENSG00000203710	1		0.5827	1.466	3	0	0.234555	0.1466	3.38
rs10779339_alt1	1:207641106-207641106	C	CR1	ENSG00000203710	Malaria Susceptibility to Malaria Resistance to Included	1	MIM_morbid	ENSG00000203710	1		0.5827	1.466	3	0	0.234555	0.1466	3.38
rs12153342_alt2	5:40982358-40982358	T	C7	ENSG00000112936	Late complement component immunodeficiency	1	Orphanet	ENSG00000112936	1		0.224	2.173	2.5	0	0.649752	0.2173	3.37
rs704697_alt2	11:33703234-33703234	C	CD59	ENSG00000085063	CD59-mediated hemolytic anemia	1	MIM_morbid	ENSG00000085063	1		0.5096	0.739	3	0	0.292771	0.0739	3.37
rs1047581	11:33703446-33703446	C	CD59	ENSG00000085063	CD59 deficiency	1	Orphanet	ENSG00000085063	1		0.2103	1.834	2.5	0	0.677161	0.1834	3.36
rs1061442_alt2	5:40982518-40982518	T	C7	ENSG00000112936	Late complement component immunodeficiency	1	Orphanet	ENSG00000112936	1		0.2238	2.002	2.5	0	0.65014	0.2002	3.35
rs7046_alt2	11:33705434-33705434	G	CD59	ENSG00000085063	CD59-mediated hemolytic anemia	1	MIM_morbid	ENSG00000085063	1		0.641	1.603	3	0	0.193142	0.1603	3.35
rs9434_alt2	1:22647804-22647804	G	C1QC	ENSG00000159189	Classical complement pathway immunodeficiency	1	Orphanet	ENSG00000159189	1			3.308	2.5	0	0.5	0.3308	3.33
rs73088363_alt2	5:40983425-40983425	C	C7	ENSG00000112936	Late complement component immunodeficiency	1	Orphanet	ENSG00000112936	1		0.1599	0.276	2.5	0	0.796152	0.0276	3.32
rs842	11:33709860-33709860	T	CD59	ENSG00000085063	CD59 deficiency	1	Orphanet	ENSG00000085063	1		0.1863	0.93	2.5	0	0.729787	0.093	3.32
rs10863434_alt2	1:207641490-207641490	G	CR1	ENSG00000203710	Knops blood group phenotype	1	MIM_morbid	ENSG00000203710	1		0.5859	0.908	3	0	0.232177	0.0908	3.32
rs10863434_alt2	1:207641490-207641490	G	CR1	ENSG00000203710	Malaria Susceptibility to Malaria Resistance to Included	1	MIM_morbid	ENSG00000203710	1		0.5859	0.908	3	0	0.232177	0.0908	3.32
rs4844385_alt2	1:207640256-207640256	C	CR1	ENSG00000203710	Knops blood group phenotype	1	MIM_morbid	ENSG00000203710	1		0.5885	0.896	3	0	0.230254	0.0896	3.32
rs4844385_alt2	1:207640256-207640256	C	CR1	ENSG00000203710	Malaria Susceptibility to Malaria Resistance to Included	1	MIM_morbid	ENSG00000203710	1		0.5885	0.896	3	0	0.230254	0.0896	3.32
rs4844386_alt2	1:207640381-207640381	C	CR1	ENSG00000203710	Knops blood group phenotype	1	MIM_morbid	ENSG00000203710	1		0.5849	0.809	3	0	0.232918	0.0809	3.31
rs4844386_alt2	1:207640381-207640381	C	CR1	ENSG00000203710	Malaria Susceptibility to Malaria Resistance to Included	1	MIM_morbid	ENSG00000203710	1		0.5849	0.809	3	0	0.232918	0.0809	3.31
rs1138523_alt2	5:40982354-40982354	T	C7	ENSG00000112936	Late complement component immunodeficiency	1	Orphanet	ENSG00000112936	1		0.2003	1.022	2.5	0	0.698319	0.1022	3.3
rs7732104	5:40983334-40983334	A	C7	ENSG00000112936	Late complement component immunodeficiency	1	Orphanet	ENSG00000112936	1		0.1729	0.148	2.5	0	0.762205	0.0148	3.28
rs72984024_alt2	19:863601-863601	G	CFD	ENSG00000197766	Recurrent Neisseria infections due to factor D deficiency	1	Orphanet	ENSG00000197766	1			2.773	2.5	0	0.5	0.2773	3.28
rs1061443	5:40982520-40982520	T	C7	ENSG00000112936	Late complement component immunodeficiency	1	Orphanet	ENSG00000112936	1		0.2113	0.581	2.5	0	0.675101	0.0581	3.23
rs4597342_alt3	16:31332448-31332448	G	ITGAM	ENSG00000169896	Systemic Lupus Erythematosus	1	Orphanet	ENSG00000169896	1			2.259	2.5	0	0.5	0.2259	3.23
rs72984024_alt1	19:863601-863601	A	CFD	ENSG00000197766	Recurrent Neisseria infections due to factor D deficiency	1	Orphanet	ENSG00000197766	1			2.157	2.5	0	0.5	0.2157	3.22
rs4597342_alt1	16:31332448-31332448	A	ITGAM	ENSG00000169896	Systemic Lupus Erythematosus	1	Orphanet	ENSG00000169896	1			2.162	2.5	0	0.5	0.2162	3.22
rs831618_alt3	11:33707068-33707068	G	CD59	ENSG00000085063	CD59 deficiency	1	Orphanet	ENSG00000085063	1		0.5092	4.046	2.5	0	0.293112	0.4046	3.2
rs1061442_alt1	5:40982518-40982518	C	C7	ENSG00000112936	Late complement component immunodeficiency	1	Orphanet	ENSG00000112936	1			1.846	2.5	0	0.5	0.1846	3.18
rs10506_alt1	19:863356-863356	G	CFD	ENSG00000197766	Recurrent Neisseria infections due to factor D deficiency	1	Orphanet	ENSG00000197766	1			1.375	2.5	0	0.5	0.1375	3.14
rs7046_alt1	11:33705434-33705434	C	CD59	ENSG00000085063	CD59 deficiency	1	Orphanet	ENSG00000085063	1			1.257	2.5	0	0.5	0.1257	3.13
rs9429940_alt2	1:207489567-207489567	C	CR2	ENSG00000117322	Systemic lupus erythematosus	1	MIM_morbid	ENSG00000117322	1		0.9097	0.848	3	0	0.0411018	0.0848	3.13
rs4594268_alt1	16:31331922-31331922	A	ITGAM	ENSG00000169896	Systemic Lupus Erythematosus	1	Orphanet	ENSG00000169896	1			1.278	2.5	0	0.5	0.1278	3.13
rs4594268_alt3	16:31331922-31331922	G	ITGAM	ENSG00000169896	Systemic Lupus Erythematosus	1	Orphanet	ENSG00000169896	1			1.337	2.5	0	0.5	0.1337	3.13
rs7357_alt1	11:33708715-33708715	C	CD59	ENSG00000085063	CD59 deficiency	1	Orphanet	ENSG00000085063	1			1.221	2.5	0	0.5	0.1221	3.12
rs261738_alt1	5:39285037-39285037	A	C9	ENSG00000113600	Age-related macular degeneration	1	MIM_morbid	ENSG00000113600	1		0.8067	0.133	3	0	0.0932879	0.0133	3.11
rs261738_alt1	5:39285037-39285037	A	C9	ENSG00000113600	Complement component 9 deficiency	1	MIM_morbid	ENSG00000113600	1		0.8067	0.133	3	0	0.0932879	0.0133	3.11
rs7130936_alt2	11:33708459-33708459	T	CD59	ENSG00000085063	CD59 deficiency	1	Orphanet	ENSG00000085063	1			1.059	2.5	0	0.5	0.1059	3.11
rs1135146_alt3	19:863388-863388	T	CFD	ENSG00000197766	Recurrent Neisseria infections due to factor D deficiency	1	Orphanet	ENSG00000197766	1			1.113	2.5	0	0.5	0.1113	3.11
rs9434_alt1	1:22647804-22647804	A	C1QC	ENSG00000159189	Classical complement pathway immunodeficiency	1	Orphanet	ENSG00000159189	1	benign	0.5877	3.709	2.5	0	0.230844	0.3709	3.1
rs12153342_alt1	5:40982358-40982358	G	C7	ENSG00000112936	Late complement component immunodeficiency	1	Orphanet	ENSG00000112936	1			0.899	2.5	0	0.5	0.0899	3.09
rs77189730_alt1	5:40984184-40984184	A	C7	ENSG00000112936	Late complement component immunodeficiency	1	Orphanet	ENSG00000112936	1			0.92	2.5	0	0.5	0.092	3.09
rs9429940_alt3	1:207489567-207489567	G	CR2	ENSG00000117322	Systemic Lupus Erythematosus	1	Orphanet	ENSG00000117322	1			0.765	2.5	0	0.5	0.0765	3.08
rs704697_alt3	11:33703234-33703234	G	CD59	ENSG00000085063	CD59 deficiency	1	Orphanet	ENSG00000085063	1			0.658	2.5	0	0.5	0.0658	3.07
rs9429940_alt1	1:207489567-207489567	A	CR2	ENSG00000117322	Systemic Lupus Erythematosus	1	Orphanet	ENSG00000117322	1			0.738	2.5	0	0.5	0.0738	3.07
rs73750287_alt1	5:41142188-41142188	A	C6	ENSG00000039537	Late complement component immunodeficiency	1	Orphanet	ENSG00000039537	1			0.614	2.5	0	0.5	0.0614	3.06
rs704697_alt1	11:33703234-33703234	A	CD59	ENSG00000085063	CD59 deficiency	1	Orphanet	ENSG00000085063	1			0.61	2.5	0	0.5	0.061	3.06
rs1423415_alt1	5:41142583-41142583	G	C6	ENSG00000039537	Late complement component immunodeficiency	1	Orphanet	ENSG00000039537	1			0.468	2.5	0	0.5	0.0468	3.05
rs4755904_alt2	11:33707713-33707713	T	CD59	ENSG00000085063	CD59 deficiency	1	Orphanet	ENSG00000085063	1			0.471	2.5	0	0.5	0.0471	3.05
rs1135146_alt1	19:863388-863388	A	CFD	ENSG00000197766	Recurrent Neisseria infections due to factor D deficiency	1	Orphanet	ENSG00000197766	1			0.516	2.5	0	0.5	0.0516	3.05
rs16870568	5:40982073-40982073	C	C7	ENSG00000112936	Late complement component immunodeficiency	1	Orphanet	ENSG00000112936	1		0.3015	0.191	2.5	0	0.520713	0.0191	3.04
rs73088363_alt1	5:40983425-40983425	A	C7	ENSG00000112936	Late complement component immunodeficiency	1	Orphanet	ENSG00000112936	1			0.352	2.5	0	0.5	0.0352	3.04
rs261738_alt2	5:39285037-39285037	G	C9	ENSG00000113600	Late complement component immunodeficiency	1	Orphanet	ENSG00000113600	1			0.375	2.5	0	0.5	0.0375	3.04
rs1061429	5:40981587-40981587	A	C7	ENSG00000112936	Late complement component immunodeficiency	1	Orphanet	ENSG00000112936	1	benign	0.3878	1.134	2.5	0	0.411392	0.1134	3.02
rs1138523_alt1	5:40982354-40982354	G	C7	ENSG00000112936	Late complement component immunodeficiency	1	Orphanet	ENSG00000112936	1			0.215	2.5	0	0.5	0.0215	3.02
rs3087796_alt2	16:31332332-31332332	T	ITGAM	ENSG00000169896	Systemic Lupus Erythematosus	1	Orphanet	ENSG00000169896	1			0.213	2.5	0	0.5	0.0213	3.02
rs7183_alt1	12:7070715-7070715	A	C1S	ENSG00000182326	Classical complement pathway immunodeficiency	1	Orphanet	ENSG00000182326	1			0.114	2.5	0	0.5	0.0114	3.01
rs7183_alt2	12:7070715-7070715	T	C1S	ENSG00000182326	Classical complement pathway immunodeficiency	1	Orphanet	ENSG00000182326	1	benign		0.094	2.5	0	0.5	0.0094	3.01
rs6664092_alt2	1:207794395-207794395	C	CD46	ENSG00000117335	HELLP syndrome	1	Orphanet	ENSG00000117335	1			0.064	2.5	0	0.5	0.0064	3.01
rs7144_alt1	1:207794374-207794374	A	CD46	ENSG00000117335	HELLP syndrome	1	Orphanet	ENSG00000117335	1			0.127	2.5	0	0.5	0.0127	3.01
rs1033638_alt1	1:11026660-11026660	C	MASP2	ENSG00000009724	Amyotrophic Lateral Sclerosis	1	Orphanet	ENSG00000120948	1			0.079	2.5	0	0.5	0.0079	3.01
rs10601144_alt1	1:22648053-22648056	-	C1QC	ENSG00000159189	Classical complement pathway immunodeficiency	1	Orphanet	ENSG00000159189	1				2.5	0	0.5	0	3
rs10601144_alt2	1:22648054-22648056	-	C1QC	ENSG00000159189	Classical complement pathway immunodeficiency	1	Orphanet	ENSG00000159189	1				2.5	0	0.5	0	3
rs10601144_alt3	1:22648055-22648056	-	C1QC	ENSG00000159189	Classical complement pathway immunodeficiency	1	Orphanet	ENSG00000159189	1				2.5	0	0.5	0	3
rs10601144_alt4	1:22648056-22648056	T	C1QC	ENSG00000159189	Classical complement pathway immunodeficiency	1	Orphanet	ENSG00000159189	1				2.5	0	0.5	0	3
rs10601144_alt5	1:22648056-22648056	TT	C1QC	ENSG00000159189	Classical complement pathway immunodeficiency	1	Orphanet	ENSG00000159189	1				2.5	0	0.5	0	3
rs10601144_alt6	1:22648056-22648056	TTTTTTT	C1QC	ENSG00000159189	Classical complement pathway immunodeficiency	1	Orphanet	ENSG00000159189	1				2.5	0	0.5	0	3
rs60255495	1:22647888-22647905	-	C1QC	ENSG00000159189	Classical complement pathway immunodeficiency	1	Orphanet	ENSG00000159189	1				2.5	0	0.5	0	3
rs35249475	5:40981671-40981674	-	C7	ENSG00000112936	Late complement component immunodeficiency	1	Orphanet	ENSG00000112936	1				2.5	0	0.5	0	3
rs560607574_alt1	11:33708611-33708617	-	CD59	ENSG00000085063	CD59 deficiency	1	Orphanet	ENSG00000085063	1				2.5	0	0.5	0	3
rs560607574_alt2	11:33708612-33708617	-	CD59	ENSG00000085063	CD59 deficiency	1	Orphanet	ENSG00000085063	1				2.5	0	0.5	0	3
rs560607574_alt3	11:33708613-33708617	-	CD59	ENSG00000085063	CD59 deficiency	1	Orphanet	ENSG00000085063	1				2.5	0	0.5	0	3
rs560607574_alt4	11:33708614-33708617	-	CD59	ENSG00000085063	CD59 deficiency	1	Orphanet	ENSG00000085063	1				2.5	0	0.5	0	3
rs560607574_alt5	11:33708615-33708617	-	CD59	ENSG00000085063	CD59 deficiency	1	Orphanet	ENSG00000085063	1				2.5	0	0.5	0	3
rs560607574_alt6	11:33708616-33708617	-	CD59	ENSG00000085063	CD59 deficiency	1	Orphanet	ENSG00000085063	1				2.5	0	0.5	0	3
rs560607574_alt7	11:33708617-33708617	A	CD59	ENSG00000085063	CD59 deficiency	1	Orphanet	ENSG00000085063	1				2.5	0	0.5	0	3
rs560607574_alt8	11:33708617-33708617	AA	CD59	ENSG00000085063	CD59 deficiency	1	Orphanet	ENSG00000085063	1				2.5	0	0.5	0	3
rs560607574_alt9	11:33708617-33708617	AAA	CD59	ENSG00000085063	CD59 deficiency	1	Orphanet	ENSG00000085063	1				2.5	0	0.5	0	3
rs58634493_alt1	11:33704212-33704216	-	CD59	ENSG00000085063	CD59 deficiency	1	Orphanet	ENSG00000085063	1				2.5	0	0.5	0	3
rs58634493_alt2	11:33704214-33704216	-	CD59	ENSG00000085063	CD59 deficiency	1	Orphanet	ENSG00000085063	1				2.5	0	0.5	0	3
rs71743169_alt1	19:863437-863441	-	CFD	ENSG00000197766	Recurrent Neisseria infections due to factor D deficiency	1	Orphanet	ENSG00000197766	1				2.5	0	0.5	0	3
rs71743169_alt2	19:863438-863441	-	CFD	ENSG00000197766	Recurrent Neisseria infections due to factor D deficiency	1	Orphanet	ENSG00000197766	1				2.5	0	0.5	0	3
rs71743169_alt3	19:863440-863441	-	CFD	ENSG00000197766	Recurrent Neisseria infections due to factor D deficiency	1	Orphanet	ENSG00000197766	1				2.5	0	0.5	0	3
rs71743169_alt4	19:863441-863441	A	CFD	ENSG00000197766	Recurrent Neisseria infections due to factor D deficiency	1	Orphanet	ENSG00000197766	1				2.5	0	0.5	0	3
rs58384006	16:31332639-31332639	TTTAC	ITGAM	ENSG00000169896	Systemic Lupus Erythematosus	1	Orphanet	ENSG00000169896	1				2.5	0	0.5	0	3
rs7144_alt2	1:207794374-207794374	C	CD46	ENSG00000117335	HELLP syndrome	1	Orphanet	ENSG00000117335	1	benign	0.3472	0.154	2.5	0	0.45942	0.0154	2.97
rs4597342_alt2	16:31332448-31332448	C	ITGAM	ENSG00000169896	Systemic Lupus Erythematosus	1	Orphanet	ENSG00000169896	1		0.6855	2.506	2.5	0	0.163993	0.2506	2.91
rs488738_alt2	1:196747491-196747491	G	CFH	ENSG00000000971	Factor H Deficiency	1	ClinVar	rs488738	1			3.853	2	0	0.5	0.3853	2.89
rs704697_alt2	11:33703234-33703234	C	CD59	ENSG00000085063	CD59 deficiency	1	Orphanet	ENSG00000085063	1		0.5096	0.739	2.5	0	0.292771	0.0739	2.87
rs7046_alt2	11:33705434-33705434	G	CD59	ENSG00000085063	CD59 deficiency	1	Orphanet	ENSG00000085063	1		0.641	1.603	2.5	0	0.193142	0.1603	2.85
rs4594268_alt2	16:31331922-31331922	C	ITGAM	ENSG00000169896	Systemic Lupus Erythematosus	1	Orphanet	ENSG00000169896	1		0.6863	1.455	2.5	0	0.163486	0.1455	2.81
rs3087796_alt1	16:31332332-31332332	G	ITGAM	ENSG00000169896	Systemic Lupus Erythematosus	1	Orphanet	ENSG00000169896	1		0.6855	0.247	2.5	0	0.163993	0.0247	2.69
rs1033638_alt2	1:11026660-11026660	G	MASP2	ENSG00000009724	Amyotrophic Lateral Sclerosis	1	Orphanet	ENSG00000120948	1	benign	0.7097	0.085	2.5	0	0.148925	0.0085	2.66
rs9429940_alt2	1:207489567-207489567	C	CR2	ENSG00000117322	Systemic Lupus Erythematosus	1	Orphanet	ENSG00000117322	1		0.9097	0.848	2.5	0	0.0411018	0.0848	2.63
rs261738_alt1	5:39285037-39285037	A	C9	ENSG00000113600	Late complement component immunodeficiency	1	Orphanet	ENSG00000113600	1		0.8067	0.133	2.5	0	0.0932879	0.0133	2.61
rs7732104	5:40983334-40983334	A	C7	ENSG00000112936	Clozapine-induced Cytotoxicity	1	NHGRI-EBI_GWAS_catalog	rs7732104	1		0.1729	0.148	1	0	0.762205	0.0148	1.78
rs11713634	3:194340849-194340849	A	CPN2	ENSG00000178772	COVID-19 Hospitalized vs Tested not Hospitalized	1	NHGRI-EBI_GWAS_catalog	rs11713634	1		0.3562	2.165	1	0	0.448306	0.2165	1.66

## Sheet: Disease_Summary
Disease	Variant_Count	Edge_Count	Mean_Score	Max_Score	Total Model Score
CD59 deficiency	61	61	3.79	6.1	231.19
CD59-mediated hemolytic anemia	61	61	4.29	6.6	261.69
Late complement component immunodeficiency	53	53	3.68491	4.89	195.3
Complement component 7 deficiency	33	33	4.11212	5.39	135.7
Knops blood group phenotype	17	17	3.90824	5.32	66.44
Malaria Susceptibility to Malaria Resistance to Included	17	17	3.90824	5.32	66.44
Atypical hemolytic uremic syndrome	15	15	8.65133	9.65	129.77
Systemic Lupus Erythematosus	14	14	3.10857	3.86	43.52
Classical complement pathway immunodeficiency	14	14	3.24929	5.15	45.49
Complement factor D deficiency	13	13	3.82231	4.81	49.69
Recurrent Neisseria infections due to factor D deficiency	13	13	3.32231	4.31	43.19
HELLP syndrome	12	12	3.91667	4.65	47
Age-related macular degeneration	12	12	6.0675	11.98	72.81
3MC syndrome	11	11	8.41545	9.88	92.57
C1q deficiency	11	11	3.77	5.65	41.47
Complement component 6 deficiency	10	10	4.265	5.17	42.65
Complement component 9 deficiency	6	6	4.36	5.14	26.16
CHAPLE disease / CD55 deficiency	5	5	6.918	7.55	34.59
Cromer blood group phenotype	5	5	4.418	5.05	22.09
Complement component 8 deficiency type I	4	4	4.3225	5.37	17.29
Immunoglobulin-mediated Membranoproliferative Glomerulonephritis	3	3	3.96	4.56	11.88
Factor H Deficiency	3	3	3.46	4.06	10.38
Basal laminar drusen	3	3	6.46	7.06	19.38
Common variable immunodeficiency	3	3	8.92667	9.08	26.78
Post-transplant thrombotic microangiopathy	3	3	3.96	4.56	11.88
Complement component C1s deficiency	3	3	3.67333	4	11.02
Factor H deficiency	3	3	6.96	7.56	20.88
Periodontal Ehlers-Danlos syndrome	3	3	8.17333	8.5	24.52
Systemic lupus erythematosus	3	3	3.42667	3.58	10.28
Dense deposit disease / MPGN II	3	3	5.96	6.56	17.88
Familial drusen	3	3	3.96	4.56	11.88
Amyotrophic lateral sclerosis / frontotemporal dementia	2	2	9.835	10.01	19.67
Amyotrophic Lateral Sclerosis	2	2	2.835	3.01	5.67
Complement factor B deficiency	2	2	4.42	4.98	8.84
MASP-2 deficiency	2	2	7.835	8.01	15.67
Properdin deficiency	2	2	7.71	7.99	15.42
Carboxypeptidase N deficiency	1	1	6.97	6.97	6.97
COVID-19 Hospitalized vs Tested not Hospitalized	1	1	1.66	1.66	1.66
Clozapine-induced Cytotoxicity	1	1	1.78	1.78	1.78
Complement component 3 deficiency	1	1	6.93	6.93	6.93

## Sheet: Gene_Disease_Matrix
Gene_Symbol	3MC syndrome	Age-related macular degeneration	Amyotrophic Lateral Sclerosis	Amyotrophic lateral sclerosis / frontotemporal dementia	Atypical hemolytic uremic syndrome	Basal laminar drusen	C1q deficiency	CD59 deficiency	CD59-mediated hemolytic anemia	CHAPLE disease / CD55 deficiency	COVID-19 Hospitalized vs Tested not Hospitalized	Carboxypeptidase N deficiency	Classical complement pathway immunodeficiency	Clozapine-induced Cytotoxicity	Common variable immunodeficiency	Complement component 3 deficiency	Complement component 6 deficiency	Complement component 7 deficiency	Complement component 8 deficiency type I	Complement component 9 deficiency	Complement component C1s deficiency	Complement factor B deficiency	Complement factor D deficiency	Cromer blood group phenotype	Dense deposit disease / MPGN II	Factor H Deficiency	Factor H deficiency	Familial drusen	HELLP syndrome	Immunoglobulin-mediated Membranoproliferative Glomerulonephritis	Knops blood group phenotype	Late complement component immunodeficiency	MASP-2 deficiency	Malaria Susceptibility to Malaria Resistance to Included	Periodontal Ehlers-Danlos syndrome	Post-transplant thrombotic microangiopathy	Properdin deficiency	Recurrent Neisseria infections due to factor D deficiency	Systemic Lupus Erythematosus	Systemic lupus erythematosus
C1QC	0	0	0	0	0	0	11	0	0	0	0	0	11	0	0	0	0	0	0	0	0	0	0	0	0	0	0	0	0	0	0	0	0	0	0	0	0	0	0	0
C1S	0	0	0	0	0	0	0	0	0	0	0	0	3	0	0	0	0	0	0	0	3	0	0	0	0	0	0	0	0	0	0	0	0	0	3	0	0	0	0	0
C3	0	1	0	0	1	0	0	0	0	0	0	0	0	0	0	1	0	0	0	0	0	0	0	0	0	0	0	0	0	0	0	0	0	0	0	0	0	0	0	0
C6	0	0	0	0	0	0	0	0	0	0	0	0	0	0	0	0	10	0	0	0	0	0	0	0	0	0	0	0	0	0	0	10	0	0	0	0	0	0	0	0
C7	0	0	0	0	0	0	0	0	0	0	0	0	0	1	0	0	0	33	0	0	0	0	0	0	0	0	0	0	0	0	0	33	0	0	0	0	0	0	0	0
C8A	0	0	0	0	0	0	0	0	0	0	0	0	0	0	0	0	0	0	2	0	0	0	0	0	0	0	0	0	0	0	0	2	0	0	0	0	0	0	0	0
C8B	0	0	0	0	0	0	0	0	0	0	0	0	0	0	0	0	0	0	2	0	0	0	0	0	0	0	0	0	0	0	0	2	0	0	0	0	0	0	0	0
C9	0	6	0	0	0	0	0	0	0	0	0	0	0	0	0	0	0	0	0	6	0	0	0	0	0	0	0	0	0	0	0	6	0	0	0	0	0	0	0	0
CD46	0	0	0	0	9	0	0	0	0	0	0	0	0	0	0	0	0	0	0	0	0	0	0	0	0	0	0	0	9	0	0	0	0	0	0	0	0	0	0	0
CD55	0	0	0	0	0	0	0	0	0	5	0	0	0	0	0	0	0	0	0	0	0	0	0	5	0	0	0	0	0	0	0	0	0	0	0	0	0	0	0	0
CD59	0	0	0	0	0	0	0	61	61	0	0	0	0	0	0	0	0	0	0	0	0	0	0	0	0	0	0	0	0	0	0	0	0	0	0	0	0	0	0	0
CFB	0	2	0	0	2	0	0	0	0	0	0	0	0	0	0	0	0	0	0	0	0	2	0	0	0	0	0	0	0	0	0	0	0	0	0	0	0	0	0	0
CFD	0	0	0	0	0	0	0	0	0	0	0	0	0	0	0	0	0	0	0	0	0	0	13	0	0	0	0	0	0	0	0	0	0	0	0	0	0	13	0	0
CFH	0	3	0	0	3	3	0	0	0	0	0	0	0	0	0	0	0	0	0	0	0	0	0	0	3	3	3	3	3	3	0	0	0	0	0	3	0	0	0	0
CFP	0	0	0	0	0	0	0	0	0	0	0	0	0	0	0	0	0	0	0	0	0	0	0	0	0	0	0	0	0	0	0	0	0	0	0	0	2	0	0	0
CPN1	0	0	0	0	0	0	0	0	0	0	0	1	0	0	0	0	0	0	0	0	0	0	0	0	0	0	0	0	0	0	0	0	0	0	0	0	0	0	0	0
CPN2	0	0	0	0	0	0	0	0	0	0	1	0	0	0	0	0	0	0	0	0	0	0	0	0	0	0	0	0	0	0	0	0	0	0	0	0	0	0	0	0
CR1	0	0	0	0	0	0	0	0	0	0	0	0	0	0	0	0	0	0	0	0	0	0	0	0	0	0	0	0	0	0	17	0	0	17	0	0	0	0	0	0
CR2	0	0	0	0	0	0	0	0	0	0	0	0	0	0	3	0	0	0	0	0	0	0	0	0	0	0	0	0	0	0	0	0	0	0	0	0	0	0	3	3
ITGAM	0	0	0	0	0	0	0	0	0	0	0	0	0	0	0	0	0	0	0	0	0	0	0	0	0	0	0	0	0	0	0	0	0	0	0	0	0	0	11	0
MASP1	11	0	0	0	0	0	0	0	0	0	0	0	0	0	0	0	0	0	0	0	0	0	0	0	0	0	0	0	0	0	0	0	0	0	0	0	0	0	0	0
MASP2	0	0	2	2	0	0	0	0	0	0	0	0	0	0	0	0	0	0	0	0	0	0	0	0	0	0	0	0	0	0	0	0	2	0	0	0	0	0	0	0

## Sheet: Top_Variants
Uploaded_variation	Location	Allele	Gene_Symbol	Gene_ID	Disease	Source_Count	Source_Databases	Source_Refs	Raw_Entries	Clinical_Significance	Allele_Frequency	CADD_Score	Source_Weight	ClinSig_Weight	Rarity_Weight	CADD_Weight	Model_Score
rs4151672_alt2	6:31952053-31952053	T	CFB	ENSG00000243649	Age-related macular degeneration	4	AMDGC; ClinVar; MIM_morbid; dbGaP	ENSG00000243649; rs4151672	6	benign	0.0306	4.7	10	0	1.51428	0.47	11.98
rs4151672_alt1	6:31952053-31952053	G	CFB	ENSG00000243649	Age-related macular degeneration	4	AMDGC; ClinVar; MIM_morbid; dbGaP	ENSG00000243649; rs4151672	6			3.611	10	0	0.5	0.3611	10.86
rs1033638_alt1	1:11026660-11026660	C	MASP2	ENSG00000009724	Amyotrophic lateral sclerosis / frontotemporal dementia	3	ClinVar; MIM_morbid; Orphanet	ENSG00000120948; rs1033638	4			0.079	9.5	0	0.5	0.0079	10.01
rs72549274_alt2	3:187246582-187246582	G	MASP1	ENSG00000127241	3MC syndrome	3	G2P; MIM_morbid; Orphanet	ENSG00000127241	3		0.0124	4.685	7.5	0	1.90658	0.4685	9.88
rs1033638_alt2	1:11026660-11026660	G	MASP2	ENSG00000009724	Amyotrophic lateral sclerosis / frontotemporal dementia	3	ClinVar; MIM_morbid; Orphanet	ENSG00000120948; rs1033638	4	benign	0.7097	0.085	9.5	0	0.148925	0.0085	9.66
rs2724390	1:207793980-207793980	G	CD46	ENSG00000117335	Atypical hemolytic uremic syndrome	3	ClinVar; MIM_morbid; Orphanet	ENSG00000117335; rs2724390	3	benign	0.0266	5.777	7.5	0	1.57512	0.5777	9.65
rs35742764	1:196747411-196747411	T	CFH	ENSG00000000971	Atypical hemolytic uremic syndrome	3	ClinVar; MIM_morbid; Orphanet	ENSG00000000971; rs35742764	3	benign	0.0198	3.576	7.5	0	1.70333	0.3576	9.56
rs78625548	3:187246769-187246769	A	MASP1	ENSG00000127241	3MC syndrome	3	G2P; MIM_morbid; Orphanet	ENSG00000127241	3		0.0168	2.826	7.5	0	1.77469	0.2826	9.56
rs4151672_alt2	6:31952053-31952053	T	CFB	ENSG00000243649	Atypical hemolytic uremic syndrome	3	ClinVar; MIM_morbid; Orphanet	ENSG00000243649; rs4151672	3	benign	0.0306	4.7	7.5	0	1.51428	0.47	9.48
rs6664092_alt1	1:207794395-207794395	A	CD46	ENSG00000117335	Atypical hemolytic uremic syndrome	3	ClinVar; MIM_morbid; Orphanet	ENSG00000117335; rs6664092	3	benign	0.0122	0.238	7.5	0	1.91364	0.0238	9.44
rs1237	1:207795352-207795352	G	CD46	ENSG00000117335	Atypical hemolytic uremic syndrome	3	ClinVar; MIM_morbid; Orphanet	ENSG00000117335; rs1237	3	benign	0.028	2.607	7.5	0	1.55284	0.2607	9.31
rs117431447	1:207794975-207794975	T	CD46	ENSG00000117335	Atypical hemolytic uremic syndrome	3	ClinVar; MIM_morbid; Orphanet	ENSG00000117335; rs117431447	3	benign	0.0232	0.581	7.5	0	1.63451	0.0581	9.19
rs14374	1:207794912-207794912	C	CD46	ENSG00000117335	Atypical hemolytic uremic syndrome	3	ClinVar; MIM_morbid; Orphanet	ENSG00000117335; rs14374	3	benign	0.0242	0.141	7.5	0	1.61618	0.0141	9.13
rs9429940_alt3	1:207489567-207489567	G	CR2	ENSG00000117322	Common variable immunodeficiency	2	MIM_morbid; Orphanet	ENSG00000117322	3			0.765	8.5	0	0.5	0.0765	9.08
rs9429940_alt1	1:207489567-207489567	A	CR2	ENSG00000117322	Common variable immunodeficiency	2	MIM_morbid; Orphanet	ENSG00000117322	3			0.738	8.5	0	0.5	0.0738	9.07
rs488738_alt1	1:196747491-196747491	A	CFH	ENSG00000000971	Atypical hemolytic uremic syndrome	3	ClinVar; MIM_morbid; Orphanet	ENSG00000000971; rs488738	3	benign	0.0871	3.716	7.5	0	1.05998	0.3716	8.93
rs16848736	3:187246524-187246524	C	MASP1	ENSG00000127241	3MC syndrome	3	G2P; MIM_morbid; Orphanet	ENSG00000127241	3		0.0667	1.879	7.5	0	1.17587	0.1879	8.86
rs9429940_alt2	1:207489567-207489567	C	CR2	ENSG00000117322	Common variable immunodeficiency	2	MIM_morbid; Orphanet	ENSG00000117322	3		0.9097	0.848	8.5	0	0.0411018	0.0848	8.63
rs76033197	12:7070986-7070986	C	C1S	ENSG00000182326	Periodontal Ehlers-Danlos syndrome	3	G2P; MIM_morbid; Orphanet	ENSG00000182326	3			4.982	7.5	0	0.5	0.4982	8.5
rs72549274_alt1	3:187246582-187246582	C	MASP1	ENSG00000127241	3MC syndrome	3	G2P; MIM_morbid; Orphanet	ENSG00000127241	3			4.474	7.5	0	0.5	0.4474	8.45
rs488738_alt2	1:196747491-196747491	G	CFH	ENSG00000000971	Atypical hemolytic uremic syndrome	3	ClinVar; MIM_morbid; Orphanet	ENSG00000000971; rs488738	3			3.853	7.5	0	0.5	0.3853	8.39
rs4151672_alt1	6:31952053-31952053	G	CFB	ENSG00000243649	Atypical hemolytic uremic syndrome	3	ClinVar; MIM_morbid; Orphanet	ENSG00000243649; rs4151672	3			3.611	7.5	0	0.5	0.3611	8.36
rs7183_alt1	12:7070715-7070715	A	C1S	ENSG00000182326	Periodontal Ehlers-Danlos syndrome	3	G2P; MIM_morbid; Orphanet	ENSG00000182326	3			0.114	7.5	0	0.5	0.0114	8.01
rs7183_alt2	12:7070715-7070715	T	C1S	ENSG00000182326	Periodontal Ehlers-Danlos syndrome	3	G2P; MIM_morbid; Orphanet	ENSG00000182326	3	benign		0.094	7.5	0	0.5	0.0094	8.01
rs6664092_alt2	1:207794395-207794395	C	CD46	ENSG00000117335	Atypical hemolytic uremic syndrome	3	ClinVar; MIM_morbid; Orphanet	ENSG00000117335; rs6664092	3			0.064	7.5	0	0.5	0.0064	8.01
rs7144_alt1	1:207794374-207794374	A	CD46	ENSG00000117335	Atypical hemolytic uremic syndrome	3	ClinVar; MIM_morbid; Orphanet	ENSG00000117335; rs7144	3			0.127	7.5	0	0.5	0.0127	8.01
rs1033638_alt1	1:11026660-11026660	C	MASP2	ENSG00000009724	MASP-2 deficiency	3	ClinVar; MIM_morbid; Orphanet	ENSG00000009724; rs1033638	3			0.079	7.5	0	0.5	0.0079	8.01
rs137929458_alt1	3:187247099-187247100	-	MASP1	ENSG00000127241	3MC syndrome	3	G2P; MIM_morbid; Orphanet	ENSG00000127241	3				7.5	0	0.5	0	8
rs137929458_alt2	3:187247100-187247100	T	MASP1	ENSG00000127241	3MC syndrome	3	G2P; MIM_morbid; Orphanet	ENSG00000127241	3				7.5	0	0.5	0	8
rs137929458_alt3	3:187247100-187247100	TT	MASP1	ENSG00000127241	3MC syndrome	3	G2P; MIM_morbid; Orphanet	ENSG00000127241	3				7.5	0	0.5	0	8
rs3836477_alt1	3:187247040-187247042	-	MASP1	ENSG00000127241	3MC syndrome	3	G2P; MIM_morbid; Orphanet	ENSG00000127241	3				7.5	0	0.5	0	8
rs3836477_alt2	3:187247041-187247042	-	MASP1	ENSG00000127241	3MC syndrome	3	G2P; MIM_morbid; Orphanet	ENSG00000127241	3				7.5	0	0.5	0	8
rs3836477_alt3	3:187247042-187247042	T	MASP1	ENSG00000127241	3MC syndrome	3	G2P; MIM_morbid; Orphanet	ENSG00000127241	3				7.5	0	0.5	0	8
rs8177084	X:47624080-47624080	A	CFP	ENSG00000126759	Properdin deficiency	2	MIM_morbid; Orphanet	ENSG00000126759	2		0.0207	8.091	5.5	0	1.68403	0.8091	7.99
rs7144_alt2	1:207794374-207794374	C	CD46	ENSG00000117335	Atypical hemolytic uremic syndrome	3	ClinVar; MIM_morbid; Orphanet	ENSG00000117335; rs7144	3	benign	0.3472	0.154	7.5	0	0.45942	0.0154	7.97
rs698090	3:187246512-187246512	T	MASP1	ENSG00000127241	3MC syndrome	3	G2P; MIM_morbid; Orphanet	ENSG00000127241	3		0.5441	0.594	7.5	0	0.264321	0.0594	7.82
rs1033638_alt2	1:11026660-11026660	G	MASP2	ENSG00000009724	MASP-2 deficiency	3	ClinVar; MIM_morbid; Orphanet	ENSG00000009724; rs1033638	3	benign	0.7097	0.085	7.5	0	0.148925	0.0085	7.66
rs35742764	1:196747411-196747411	T	CFH	ENSG00000000971	Factor H deficiency	2	MIM_morbid; Orphanet	ENSG00000000971	2	benign	0.0198	3.576	5.5	0	1.70333	0.3576	7.56
rs28371655_alt1	1:207360113-207360113	A	CD55	ENSG00000196352	CHAPLE disease / CD55 deficiency	2	MIM_morbid; Orphanet	ENSG00000196352	2		0.013	1.68	5.5	0	1.88606	0.168	7.55
rs28371656_alt1	1:207360578-207360578	A	CD55	ENSG00000196352	CHAPLE disease / CD55 deficiency	2	MIM_morbid; Orphanet	ENSG00000196352	2		0.0132	1.074	5.5	0	1.87943	0.1074	7.49
rs191627866	X:47623799-47623799	T	CFP	ENSG00000126759	Properdin deficiency	2	MIM_morbid; Orphanet	ENSG00000126759	2		0.0135	0.601	5.5	0	1.86967	0.0601	7.43
rs541108124	1:207794320-207794320	C	CD46	ENSG00000117335	Atypical hemolytic uremic syndrome	2	MIM_morbid; Orphanet	ENSG00000117335	2		0.0224	2.648	5.5	0	1.64975	0.2648	7.41
rs28371653	1:207359701-207359701	G	CD55	ENSG00000196352	CHAPLE disease / CD55 deficiency	2	MIM_morbid; Orphanet	ENSG00000196352	2		0.0156	0.238	5.5	0	1.80688	0.0238	7.33
rs35742764	1:196747411-196747411	T	CFH	ENSG00000000971	Age-related macular degeneration	2	ClinVar; MIM_morbid	ENSG00000000971; rs35742764	2	benign	0.0198	3.576	5	0	1.70333	0.3576	7.06
rs35742764	1:196747411-196747411	T	CFH	ENSG00000000971	Basal laminar drusen	2	ClinVar; MIM_morbid	ENSG00000000971; rs35742764	2	benign	0.0198	3.576	5	0	1.70333	0.3576	7.06
rs45518542	10:100042242-100042242	C	CPN1	ENSG00000120054	Carboxypeptidase N deficiency	2	G2P; MIM_morbid	ENSG00000120054	2		0.014	1.156	5	0	1.85387	0.1156	6.97
rs11569585	19:6677788-6677788	A	C3	ENSG00000125730	Atypical hemolytic uremic syndrome	2	MIM_morbid; Orphanet	ENSG00000125730	2	benign	0.0477	1.036	5.5	0	1.32148	0.1036	6.93
rs11569585	19:6677788-6677788	A	C3	ENSG00000125730	Complement component 3 deficiency	2	MIM_morbid; Orphanet	ENSG00000125730	2	benign	0.0477	1.036	5.5	0	1.32148	0.1036	6.93
rs488738_alt1	1:196747491-196747491	A	CFH	ENSG00000000971	Factor H deficiency	2	MIM_morbid; Orphanet	ENSG00000000971	2	benign	0.0871	3.716	5.5	0	1.05998	0.3716	6.93
rs79098693_alt1	11:33707445-33707445	A	CD59	ENSG00000085063	CD59-mediated hemolytic anemia	1	MIM_morbid	ENSG00000085063	1		0.0004	5.98	3	0	3	0.598	6.6
rs35742764	1:196747411-196747411	T	CFH	ENSG00000000971	Dense deposit disease / MPGN II	2	ClinVar; Orphanet	ENSG00000000971; rs35742764	2	benign	0.0198	3.576	4.5	0	1.70333	0.3576	6.56
rs488738_alt1	1:196747491-196747491	A	CFH	ENSG00000000971	Age-related macular degeneration	2	ClinVar; MIM_morbid	ENSG00000000971; rs488738	2	benign	0.0871	3.716	5	0	1.05998	0.3716	6.43
rs488738_alt1	1:196747491-196747491	A	CFH	ENSG00000000971	Basal laminar drusen	2	ClinVar; MIM_morbid	ENSG00000000971; rs488738	2	benign	0.0871	3.716	5	0	1.05998	0.3716	6.43
rs488738_alt2	1:196747491-196747491	G	CFH	ENSG00000000971	Factor H deficiency	2	MIM_morbid; Orphanet	ENSG00000000971	2			3.853	5.5	0	0.5	0.3853	6.39
rs28371656_alt2	1:207360578-207360578	T	CD55	ENSG00000196352	CHAPLE disease / CD55 deficiency	2	MIM_morbid; Orphanet	ENSG00000196352	2			1.535	5.5	0	0.5	0.1535	6.15
rs79098693_alt1	11:33707445-33707445	A	CD59	ENSG00000085063	CD59 deficiency	1	Orphanet	ENSG00000085063	1		0.0004	5.98	2.5	0	3	0.598	6.1
rs28371655_alt2	1:207360113-207360113	T	CD55	ENSG00000196352	CHAPLE disease / CD55 deficiency	2	MIM_morbid; Orphanet	ENSG00000196352	2			0.673	5.5	0	0.5	0.0673	6.07
rs77695144_alt1	11:33705143-33705143	A	CD59	ENSG00000085063	CD59-mediated hemolytic anemia	1	MIM_morbid	ENSG00000085063	1		0.0012	0.569	3	0	2.92082	0.0569	5.98
rs488738_alt1	1:196747491-196747491	A	CFH	ENSG00000000971	Dense deposit disease / MPGN II	2	ClinVar; Orphanet	ENSG00000000971; rs488738	2	benign	0.0871	3.716	4.5	0	1.05998	0.3716	5.93
rs488738_alt2	1:196747491-196747491	G	CFH	ENSG00000000971	Age-related macular degeneration	2	ClinVar; MIM_morbid	ENSG00000000971; rs488738	2			3.853	5	0	0.5	0.3853	5.89
rs488738_alt2	1:196747491-196747491	G	CFH	ENSG00000000971	Basal laminar drusen	2	ClinVar; MIM_morbid	ENSG00000000971; rs488738	2			3.853	5	0	0.5	0.3853	5.89
rs41275158	11:33709786-33709786	T	CD59	ENSG00000085063	CD59-mediated hemolytic anemia	1	MIM_morbid	ENSG00000085063	1		0.0132	8.363	3	0	1.87943	0.8363	5.72
rs75265524	11:33707115-33707115	G	CD59	ENSG00000085063	CD59-mediated hemolytic anemia	1	MIM_morbid	ENSG00000085063	1		0.0146	8.828	3	0	1.83565	0.8828	5.72
rs61042086	1:22647800-22647800	T	C1QC	ENSG00000159189	C1q deficiency	1	MIM_morbid	ENSG00000159189	1		0.012	7.314	3	0	1.92082	0.7314	5.65
rs79098693_alt2	11:33707445-33707445	G	CD59	ENSG00000085063	CD59-mediated hemolytic anemia	1	MIM_morbid	ENSG00000085063	1		0.0102	6.205	3	0	1.9914	0.6205	5.61
rs77695144_alt1	11:33705143-33705143	A	CD59	ENSG00000085063	CD59 deficiency	1	Orphanet	ENSG00000085063	1		0.0012	0.569	2.5	0	2.92082	0.0569	5.48
rs7106551	11:33704866-33704866	G	CD59	ENSG00000085063	CD59-mediated hemolytic anemia	1	MIM_morbid	ENSG00000085063	1		0.012	5.02	3	0	1.92082	0.502	5.42
rs148252286_alt2	5:40982796-40982796	T	C7	ENSG00000112936	Complement component 7 deficiency	1	MIM_morbid	ENSG00000112936	1		0.014	5.356	3	0	1.85387	0.5356	5.39
rs488738_alt2	1:196747491-196747491	G	CFH	ENSG00000000971	Dense deposit disease / MPGN II	2	ClinVar; Orphanet	ENSG00000000971; rs488738	2			3.853	4.5	0	0.5	0.3853	5.39
rs77503860	1:56918192-56918192	G	C8A	ENSG00000157131	Complement component 8 deficiency type I	1	MIM_morbid	ENSG00000157131	1		0.0264	7.889	3	0	1.5784	0.7889	5.37
rs57994498	1:207639914-207639914	C	CR1	ENSG00000203710	Knops blood group phenotype	1	MIM_morbid	ENSG00000203710	1		0.012	3.967	3	0	1.92082	0.3967	5.32
rs57994498	1:207639914-207639914	C	CR1	ENSG00000203710	Malaria Susceptibility to Malaria Resistance to Included	1	MIM_morbid	ENSG00000203710	1		0.012	3.967	3	0	1.92082	0.3967	5.32
rs41275158	11:33709786-33709786	T	CD59	ENSG00000085063	CD59 deficiency	1	Orphanet	ENSG00000085063	1		0.0132	8.363	2.5	0	1.87943	0.8363	5.22
rs75265524	11:33707115-33707115	G	CD59	ENSG00000085063	CD59 deficiency	1	Orphanet	ENSG00000085063	1		0.0146	8.828	2.5	0	1.83565	0.8828	5.22
rs111371641	11:33706212-33706212	C	CD59	ENSG00000085063	CD59-mediated hemolytic anemia	1	MIM_morbid	ENSG00000085063	1		0.0142	3.591	3	0	1.84771	0.3591	5.21
rs150777213	5:41142167-41142167	C	C6	ENSG00000039537	Complement component 6 deficiency	1	MIM_morbid	ENSG00000039537	1		0.0144	3.327	3	0	1.84164	0.3327	5.17
rs61042086	1:22647800-22647800	T	C1QC	ENSG00000159189	Classical complement pathway immunodeficiency	1	Orphanet	ENSG00000159189	1		0.012	7.314	2.5	0	1.92082	0.7314	5.15
rs113743057	11:33705198-33705198	T	CD59	ENSG00000085063	CD59-mediated hemolytic anemia	1	MIM_morbid	ENSG00000085063	1		0.0306	6.355	3	0	1.51428	0.6355	5.15
rs73078489	5:39284224-39284224	A	C9	ENSG00000113600	Age-related macular degeneration	1	MIM_morbid	ENSG00000113600	1		0.0152	3.266	3	0	1.81816	0.3266	5.14
rs73078489	5:39284224-39284224	A	C9	ENSG00000113600	Complement component 9 deficiency	1	MIM_morbid	ENSG00000113600	1		0.0152	3.266	3	0	1.81816	0.3266	5.14
rs139136306	5:39284619-39284619	G	C9	ENSG00000113600	Age-related macular degeneration	1	MIM_morbid	ENSG00000113600	1		0.0132	2.339	3	0	1.87943	0.2339	5.11
rs139136306	5:39284619-39284619	G	C9	ENSG00000113600	Complement component 9 deficiency	1	MIM_morbid	ENSG00000113600	1		0.0132	2.339	3	0	1.87943	0.2339	5.11
rs79098693_alt2	11:33707445-33707445	G	CD59	ENSG00000085063	CD59 deficiency	1	Orphanet	ENSG00000085063	1		0.0102	6.205	2.5	0	1.9914	0.6205	5.11
rs28371655_alt1	1:207360113-207360113	A	CD55	ENSG00000196352	Cromer blood group phenotype	1	MIM_morbid	ENSG00000196352	1		0.013	1.68	3	0	1.88606	0.168	5.05
rs77762316	11:33703067-33703067	G	CD59	ENSG00000085063	CD59-mediated hemolytic anemia	1	MIM_morbid	ENSG00000085063	1		0.0124	1.403	3	0	1.90658	0.1403	5.05
rs77483167	5:40983196-40983196	T	C7	ENSG00000112936	Complement component 7 deficiency	1	MIM_morbid	ENSG00000112936	1		0.0136	1.365	3	0	1.86646	0.1365	5
rs28371656_alt1	1:207360578-207360578	A	CD55	ENSG00000196352	Cromer blood group phenotype	1	MIM_morbid	ENSG00000196352	1		0.0132	1.074	3	0	1.87943	0.1074	4.99
rs2231461	11:33709999-33709999	G	CD59	ENSG00000085063	CD59-mediated hemolytic anemia	1	MIM_morbid	ENSG00000085063	1		0.0479	6.647	3	0	1.31966	0.6647	4.98
rs77171493	11:33709853-33709853	A	CD59	ENSG00000085063	CD59-mediated hemolytic anemia	1	MIM_morbid	ENSG00000085063	1		0.0208	2.939	3	0	1.68194	0.2939	4.98
rs4151672_alt2	6:31952053-31952053	T	CFB	ENSG00000243649	Complement factor B deficiency	1	MIM_morbid	ENSG00000243649	1	benign	0.0306	4.7	3	0	1.51428	0.47	4.98
rs7123070	11:33705055-33705055	A	CD59	ENSG00000085063	CD59-mediated hemolytic anemia	1	MIM_morbid	ENSG00000085063	1		0.0114	0.258	3	0	1.9431	0.0258	4.97
rs79924344	11:33709132-33709132	C	CD59	ENSG00000085063	CD59-mediated hemolytic anemia	1	MIM_morbid	ENSG00000085063	1		0.0276	4.064	3	0	1.55909	0.4064	4.97
rs74352141	11:33708293-33708293	C	CD59	ENSG00000085063	CD59-mediated hemolytic anemia	1	MIM_morbid	ENSG00000085063	1		0.0134	0.698	3	0	1.8729	0.0698	4.94
rs7106551	11:33704866-33704866	G	CD59	ENSG00000085063	CD59 deficiency	1	Orphanet	ENSG00000085063	1		0.012	5.02	2.5	0	1.92082	0.502	4.92
rs148252286_alt2	5:40982796-40982796	T	C7	ENSG00000112936	Late complement component immunodeficiency	1	Orphanet	ENSG00000112936	1		0.014	5.356	2.5	0	1.85387	0.5356	4.89
rs77503860	1:56918192-56918192	G	C8A	ENSG00000157131	Late complement component immunodeficiency	1	Orphanet	ENSG00000157131	1		0.0264	7.889	2.5	0	1.5784	0.7889	4.87
rs569908806	11:33706558-33706558	G	CD59	ENSG00000085063	CD59-mediated hemolytic anemia	1	MIM_morbid	ENSG00000085063	1		0.0202	1.748	3	0	1.69465	0.1748	4.87
rs10067242	5:41142471-41142471	T	C6	ENSG00000039537	Complement component 6 deficiency	1	MIM_morbid	ENSG00000039537	1		0.0172	0.816	3	0	1.76447	0.0816	4.85
rs113860223	5:39284359-39284359	T	C9	ENSG00000113600	Age-related macular degeneration	1	MIM_morbid	ENSG00000113600	1		0.0152	0.185	3	0	1.81816	0.0185	4.84
rs113860223	5:39284359-39284359	T	C9	ENSG00000113600	Complement component 9 deficiency	1	MIM_morbid	ENSG00000113600	1		0.0152	0.185	3	0	1.81816	0.0185	4.84
rs73482903	11:33704334-33704334	A	CD59	ENSG00000085063	CD59-mediated hemolytic anemia	1	MIM_morbid	ENSG00000085063	1		0.0353	3.869	3	0	1.45223	0.3869	4.84
rs77189730_alt2	5:40984184-40984184	T	C7	ENSG00000112936	Complement component 7 deficiency	1	MIM_morbid	ENSG00000112936	1		0.0176	0.769	3	0	1.75449	0.0769	4.83
rs28371653	1:207359701-207359701	G	CD55	ENSG00000196352	Cromer blood group phenotype	1	MIM_morbid	ENSG00000196352	1		0.0156	0.238	3	0	1.80688	0.0238	4.83
rs72984024_alt3	19:863601-863601	T	CFD	ENSG00000197766	Complement factor D deficiency	1	MIM_morbid	ENSG00000197766	1		0.0331	3.31	3	0	1.48017	0.331	4.81
rs374256138	5:40984413-40984413	T	C7	ENSG00000112936	Complement component 7 deficiency	1	MIM_morbid	ENSG00000112936	1		0.0158	0.032	3	0	1.80134	0.0032	4.8
rs73482912	11:33706841-33706841	G	CD59	ENSG00000085063	CD59-mediated hemolytic anemia	1	MIM_morbid	ENSG00000085063	1		0.0423	3.867	3	0	1.37366	0.3867	4.76
rs116938070	19:863500-863500	A	CFD	ENSG00000197766	Complement factor D deficiency	1	MIM_morbid	ENSG00000197766	1		0.0272	1.626	3	0	1.56543	0.1626	4.73
rs7555024	1:207640292-207640292	T	CR1	ENSG00000203710	Knops blood group phenotype	1	MIM_morbid	ENSG00000203710	1		0.0202	0.291	3	0	1.69465	0.0291	4.72
rs7555024	1:207640292-207640292	T	CR1	ENSG00000203710	Malaria Susceptibility to Malaria Resistance to Included	1	MIM_morbid	ENSG00000203710	1		0.0202	0.291	3	0	1.69465	0.0291	4.72
rs111371641	11:33706212-33706212	C	CD59	ENSG00000085063	CD59 deficiency	1	Orphanet	ENSG00000085063	1		0.0142	3.591	2.5	0	1.84771	0.3591	4.71
rs74580548	11:33706624-33706624	C	CD59	ENSG00000085063	CD59-mediated hemolytic anemia	1	MIM_morbid	ENSG00000085063	1		0.0479	3.899	3	0	1.31966	0.3899	4.71
rs10473230_alt1	5:40981929-40981929	C	C7	ENSG00000112936	Complement component 7 deficiency	1	MIM_morbid	ENSG00000112936	1		0.1595	8.943	3	0	0.797239	0.8943	4.69
rs78106100	5:40984485-40984485	A	C7	ENSG00000112936	Complement component 7 deficiency	1	MIM_morbid	ENSG00000112936	1		0.0212	0.184	3	0	1.67366	0.0184	4.69
rs150777213	5:41142167-41142167	C	C6	ENSG00000039537	Late complement component immunodeficiency	1	Orphanet	ENSG00000039537	1		0.0144	3.327	2.5	0	1.84164	0.3327	4.67
rs2053881_alt2	5:40982989-40982989	G	C7	ENSG00000112936	Complement component 7 deficiency	1	MIM_morbid	ENSG00000112936	1		0.2282	10.17	3	0	0.641684	1.017	4.66
rs2724390	1:207793980-207793980	G	CD46	ENSG00000117335	HELLP syndrome	1	Orphanet	ENSG00000117335	1	benign	0.0266	5.777	2.5	0	1.57512	0.5777	4.65
rs113743057	11:33705198-33705198	T	CD59	ENSG00000085063	CD59 deficiency	1	Orphanet	ENSG00000085063	1		0.0306	6.355	2.5	0	1.51428	0.6355	4.65
rs144569962	1:207639563-207639563	C	CR1	ENSG00000203710	Knops blood group phenotype	1	MIM_morbid	ENSG00000203710	1		0.027	0.773	3	0	1.56864	0.0773	4.65
rs144569962	1:207639563-207639563	C	CR1	ENSG00000203710	Malaria Susceptibility to Malaria Resistance to Included	1	MIM_morbid	ENSG00000203710	1		0.027	0.773	3	0	1.56864	0.0773	4.65
rs73078489	5:39284224-39284224	A	C9	ENSG00000113600	Late complement component immunodeficiency	1	Orphanet	ENSG00000113600	1		0.0152	3.266	2.5	0	1.81816	0.3266	4.64
rs77695144_alt2	11:33705143-33705143	C	CD59	ENSG00000085063	CD59-mediated hemolytic anemia	1	MIM_morbid	ENSG00000085063	1		0.0238	0.18	3	0	1.62342	0.018	4.64
rs77354123	11:33703506-33703506	A	CD59	ENSG00000085063	CD59-mediated hemolytic anemia	1	MIM_morbid	ENSG00000085063	1		0.0573	3.905	3	0	1.24185	0.3905	4.63
rs139136306	5:39284619-39284619	G	C9	ENSG00000113600	Late complement component immunodeficiency	1	Orphanet	ENSG00000113600	1		0.0132	2.339	2.5	0	1.87943	0.2339	4.61
rs1423415_alt2	5:41142583-41142583	T	C6	ENSG00000039537	Complement component 6 deficiency	1	MIM_morbid	ENSG00000039537	1		0.0433	2.335	3	0	1.36351	0.2335	4.6
rs2053881_alt1	5:40982989-40982989	C	C7	ENSG00000112936	Complement component 7 deficiency	1	MIM_morbid	ENSG00000112936	1			10.71	3	0	0.5	1.071	4.57
rs73481002	11:33704191-33704191	G	CD59	ENSG00000085063	CD59-mediated hemolytic anemia	1	MIM_morbid	ENSG00000085063	1		0.0355	1.252	3	0	1.44977	0.1252	4.57
rs35742764	1:196747411-196747411	T	CFH	ENSG00000000971	Familial drusen	1	Orphanet	ENSG00000000971	1	benign	0.0198	3.576	2.5	0	1.70333	0.3576	4.56
rs35742764	1:196747411-196747411	T	CFH	ENSG00000000971	HELLP syndrome	1	Orphanet	ENSG00000000971	1	benign	0.0198	3.576	2.5	0	1.70333	0.3576	4.56
rs35742764	1:196747411-196747411	T	CFH	ENSG00000000971	Immunoglobulin-mediated Membranoproliferative Glomerulonephritis	1	Orphanet	ENSG00000000971	1	benign	0.0198	3.576	2.5	0	1.70333	0.3576	4.56
rs35742764	1:196747411-196747411	T	CFH	ENSG00000000971	Post-transplant thrombotic microangiopathy	1	Orphanet	ENSG00000000971	1	benign	0.0198	3.576	2.5	0	1.70333	0.3576	4.56
rs12272660	11:33705969-33705969	C	CD59	ENSG00000085063	CD59-mediated hemolytic anemia	1	MIM_morbid	ENSG00000085063	1		0.0443	1.952	3	0	1.3536	0.1952	4.55
rs77762316	11:33703067-33703067	G	CD59	ENSG00000085063	CD59 deficiency	1	Orphanet	ENSG00000085063	1		0.0124	1.403	2.5	0	1.90658	0.1403	4.55
rs14190	5:40982875-40982875	G	C7	ENSG00000112936	Complement component 7 deficiency	1	MIM_morbid	ENSG00000112936	1		0.2115	8.488	3	0	0.67469	0.8488	4.52
rs4755904_alt1	11:33707713-33707713	A	CD59	ENSG00000085063	CD59-mediated hemolytic anemia	1	MIM_morbid	ENSG00000085063	1		0.0435	1.463	3	0	1.36151	0.1463	4.51
rs77483167	5:40983196-40983196	T	C7	ENSG00000112936	Late complement component immunodeficiency	1	Orphanet	ENSG00000112936	1		0.0136	1.365	2.5	0	1.86646	0.1365	4.5
rs73482907	11:33705990-33705990	T	CD59	ENSG00000085063	CD59-mediated hemolytic anemia	1	MIM_morbid	ENSG00000085063	1		0.0421	1.142	3	0	1.37572	0.1142	4.49
rs2231461	11:33709999-33709999	G	CD59	ENSG00000085063	CD59 deficiency	1	Orphanet	ENSG00000085063	1		0.0479	6.647	2.5	0	1.31966	0.6647	4.48
rs77171493	11:33709853-33709853	A	CD59	ENSG00000085063	CD59 deficiency	1	Orphanet	ENSG00000085063	1		0.0208	2.939	2.5	0	1.68194	0.2939	4.48
rs7123070	11:33705055-33705055	A	CD59	ENSG00000085063	CD59 deficiency	1	Orphanet	ENSG00000085063	1		0.0114	0.258	2.5	0	1.9431	0.0258	4.47
rs79924344	11:33709132-33709132	C	CD59	ENSG00000085063	CD59 deficiency	1	Orphanet	ENSG00000085063	1		0.0276	4.064	2.5	0	1.55909	0.4064	4.47
rs60666954	11:33707267-33707267	T	CD59	ENSG00000085063	CD59-mediated hemolytic anemia	1	MIM_morbid	ENSG00000085063	1		0.0419	0.693	3	0	1.37779	0.0693	4.45
rs6664092_alt1	1:207794395-207794395	A	CD46	ENSG00000117335	HELLP syndrome	1	Orphanet	ENSG00000117335	1	benign	0.0122	0.238	2.5	0	1.91364	0.0238	4.44
rs74352141	11:33708293-33708293	C	CD59	ENSG00000085063	CD59 deficiency	1	Orphanet	ENSG00000085063	1		0.0134	0.698	2.5	0	1.8729	0.0698	4.44
rs11569585	19:6677788-6677788	A	C3	ENSG00000125730	Age-related macular degeneration	1	MIM_morbid	ENSG00000125730	1	benign	0.0477	1.036	3	0	1.32148	0.1036	4.43
rs1423416	5:41142530-41142530	G	C6	ENSG00000039537	Complement component 6 deficiency	1	MIM_morbid	ENSG00000039537	1		0.0433	0.678	3	0	1.36351	0.0678	4.43
rs73750287_alt2	5:41142188-41142188	G	C6	ENSG00000039537	Complement component 6 deficiency	1	MIM_morbid	ENSG00000039537	1		0.0433	0.658	3	0	1.36351	0.0658	4.43
rs79311110	5:39284313-39284313	A	C9	ENSG00000113600	Age-related macular degeneration	1	MIM_morbid	ENSG00000113600	1		0.0659	2.406	3	0	1.18111	0.2406	4.42
rs79311110	5:39284313-39284313	A	C9	ENSG00000113600	Complement component 9 deficiency	1	MIM_morbid	ENSG00000113600	1		0.0659	2.406	3	0	1.18111	0.2406	4.42
rs541108124	1:207794320-207794320	C	CD46	ENSG00000117335	HELLP syndrome	1	Orphanet	ENSG00000117335	1		0.0224	2.648	2.5	0	1.64975	0.2648	4.41
rs41274778	1:207639613-207639613	T	CR1	ENSG00000203710	Knops blood group phenotype	1	MIM_morbid	ENSG00000203710	1		0.0399	0.145	3	0	1.39903	0.0145	4.41
rs41274778	1:207639613-207639613	T	CR1	ENSG00000203710	Malaria Susceptibility to Malaria Resistance to Included	1	MIM_morbid	ENSG00000203710	1		0.0399	0.145	3	0	1.39903	0.0145	4.41
rs79094033	11:33703339-33703339	T	CD59	ENSG00000085063	CD59-mediated hemolytic anemia	1	MIM_morbid	ENSG00000085063	1		0.0441	0.464	3	0	1.35556	0.0464	4.4
rs41274780	1:207639711-207639711	T	CR1	ENSG00000203710	Knops blood group phenotype	1	MIM_morbid	ENSG00000203710	1		0.0407	0.052	3	0	1.39041	0.0052	4.4
rs41274780	1:207639711-207639711	T	CR1	ENSG00000203710	Malaria Susceptibility to Malaria Resistance to Included	1	MIM_morbid	ENSG00000203710	1		0.0407	0.052	3	0	1.39041	0.0052	4.4
rs11585	11:33706159-33706159	A	CD59	ENSG00000085063	CD59-mediated hemolytic anemia	1	MIM_morbid	ENSG00000085063	1		0.124	4.847	3	0	0.906578	0.4847	4.39
rs569908806	11:33706558-33706558	G	CD59	ENSG00000085063	CD59 deficiency	1	Orphanet	ENSG00000085063	1		0.0202	1.748	2.5	0	1.69465	0.1748	4.37
rs10473230_alt2	5:40981929-40981929	G	C7	ENSG00000112936	Complement component 7 deficiency	1	MIM_morbid	ENSG00000112936	1			8.563	3	0	0.5	0.8563	4.36
rs10067242	5:41142471-41142471	T	C6	ENSG00000039537	Late complement component immunodeficiency	1	Orphanet	ENSG00000039537	1		0.0172	0.816	2.5	0	1.76447	0.0816	4.35
rs36093484_alt1	11:33704744-33704744	A	CD59	ENSG00000085063	CD59-mediated hemolytic anemia	1	MIM_morbid	ENSG00000085063	1		0.1863	6.183	3	0	0.729787	0.6183	4.35
rs113860223	5:39284359-39284359	T	C9	ENSG00000113600	Late complement component immunodeficiency	1	Orphanet	ENSG00000113600	1		0.0152	0.185	2.5	0	1.81816	0.0185	4.34
rs73482903	11:33704334-33704334	A	CD59	ENSG00000085063	CD59 deficiency	1	Orphanet	ENSG00000085063	1		0.0353	3.869	2.5	0	1.45223	0.3869	4.34
rs77189730_alt2	5:40984184-40984184	T	C7	ENSG00000112936	Late complement component immunodeficiency	1	Orphanet	ENSG00000112936	1		0.0176	0.769	2.5	0	1.75449	0.0769	4.33
rs1237	1:207795352-207795352	G	CD46	ENSG00000117335	HELLP syndrome	1	Orphanet	ENSG00000117335	1	benign	0.028	2.607	2.5	0	1.55284	0.2607	4.31
rs72984024_alt3	19:863601-863601	T	CFD	ENSG00000197766	Recurrent Neisseria infections due to factor D deficiency	1	Orphanet	ENSG00000197766	1		0.0331	3.31	2.5	0	1.48017	0.331	4.31
rs374256138	5:40984413-40984413	T	C7	ENSG00000112936	Late complement component immunodeficiency	1	Orphanet	ENSG00000112936	1		0.0158	0.032	2.5	0	1.80134	0.0032	4.3
rs60001990	5:40982955-40982955	T	C7	ENSG00000112936	Complement component 7 deficiency	1	MIM_morbid	ENSG00000112936	1		0.0635	1.071	3	0	1.19723	0.1071	4.3
rs11032350_alt1	11:33708514-33708514	C	CD59	ENSG00000085063	CD59-mediated hemolytic anemia	1	MIM_morbid	ENSG00000085063	1		0.1583	4.862	3	0	0.800519	0.4862	4.29
rs73482912	11:33706841-33706841	G	CD59	ENSG00000085063	CD59 deficiency	1	Orphanet	ENSG00000085063	1		0.0423	3.867	2.5	0	1.37366	0.3867	4.26
rs116938070	19:863500-863500	A	CFD	ENSG00000197766	Recurrent Neisseria infections due to factor D deficiency	1	Orphanet	ENSG00000197766	1		0.0272	1.626	2.5	0	1.56543	0.1626	4.23
rs74580548	11:33706624-33706624	C	CD59	ENSG00000085063	CD59 deficiency	1	Orphanet	ENSG00000085063	1		0.0479	3.899	2.5	0	1.31966	0.3899	4.21
rs36093484_alt2	11:33704744-33704744	T	CD59	ENSG00000085063	CD59-mediated hemolytic anemia	1	MIM_morbid	ENSG00000085063	1			6.999	3	0	0.5	0.6999	4.2
rs10473230_alt1	5:40981929-40981929	C	C7	ENSG00000112936	Late complement component immunodeficiency	1	Orphanet	ENSG00000112936	1		0.1595	8.943	2.5	0	0.797239	0.8943	4.19
rs78106100	5:40984485-40984485	A	C7	ENSG00000112936	Late complement component immunodeficiency	1	Orphanet	ENSG00000112936	1		0.0212	0.184	2.5	0	1.67366	0.0184	4.19
rs117431447	1:207794975-207794975	T	CD46	ENSG00000117335	HELLP syndrome	1	Orphanet	ENSG00000117335	1	benign	0.0232	0.581	2.5	0	1.63451	0.0581	4.19
rs41274776	1:207639446-207639446	G	CR1	ENSG00000203710	Knops blood group phenotype	1	MIM_morbid	ENSG00000203710	1		0.1196	2.469	3	0	0.922269	0.2469	4.17
rs41274776	1:207639446-207639446	G	CR1	ENSG00000203710	Malaria Susceptibility to Malaria Resistance to Included	1	MIM_morbid	ENSG00000203710	1		0.1196	2.469	3	0	0.922269	0.2469	4.17
rs2053881_alt2	5:40982989-40982989	G	C7	ENSG00000112936	Late complement component immunodeficiency	1	Orphanet	ENSG00000112936	1		0.2282	10.17	2.5	0	0.641684	1.017	4.16
rs62357089_alt2	5:40983806-40983806	G	C7	ENSG00000112936	Complement component 7 deficiency	1	MIM_morbid	ENSG00000112936	1			6.407	3	0	0.5	0.6407	4.14
rs77695144_alt2	11:33705143-33705143	C	CD59	ENSG00000085063	CD59 deficiency	1	Orphanet	ENSG00000085063	1		0.0238	0.18	2.5	0	1.62342	0.018	4.14
rs79098693_alt3	11:33707445-33707445	T	CD59	ENSG00000085063	CD59-mediated hemolytic anemia	1	MIM_morbid	ENSG00000085063	1			6.442	3	0	0.5	0.6442	4.14
rs14374	1:207794912-207794912	C	CD46	ENSG00000117335	HELLP syndrome	1	Orphanet	ENSG00000117335	1	benign	0.0242	0.141	2.5	0	1.61618	0.0141	4.13
rs77354123	11:33703506-33703506	A	CD59	ENSG00000085063	CD59 deficiency	1	Orphanet	ENSG00000085063	1		0.0573	3.905	2.5	0	1.24185	0.3905	4.13
rs8264	5:40982678-40982678	G	C7	ENSG00000112936	Complement component 7 deficiency	1	MIM_morbid	ENSG00000112936	1		0.1599	3.235	3	0	0.796152	0.3235	4.12
rs1774889	1:56918010-56918010	T	C8A	ENSG00000157131	Complement component 8 deficiency type I	1	MIM_morbid	ENSG00000157131	1		0.1364	2.424	3	0	0.865186	0.2424	4.11
rs1423415_alt2	5:41142583-41142583	T	C6	ENSG00000039537	Late complement component immunodeficiency	1	Orphanet	ENSG00000039537	1		0.0433	2.335	2.5	0	1.36351	0.2335	4.1
rs62357089_alt3	5:40983806-40983806	T	C7	ENSG00000112936	Complement component 7 deficiency	1	MIM_morbid	ENSG00000112936	1			6.009	3	0	0.5	0.6009	4.1
rs148252286_alt1	5:40982796-40982796	A	C7	ENSG00000112936	Complement component 7 deficiency	1	MIM_morbid	ENSG00000112936	1			5.794	3	0	0.5	0.5794	4.08
rs2053881_alt1	5:40982989-40982989	C	C7	ENSG00000112936	Late complement component immunodeficiency	1	Orphanet	ENSG00000112936	1			10.71	2.5	0	0.5	1.071	4.07
rs73481002	11:33704191-33704191	G	CD59	ENSG00000085063	CD59 deficiency	1	Orphanet	ENSG00000085063	1		0.0355	1.252	2.5	0	1.44977	0.1252	4.07
rs62357090_alt1	5:40983808-40983808	C	C7	ENSG00000112936	Complement component 7 deficiency	1	MIM_morbid	ENSG00000112936	1			5.617	3	0	0.5	0.5617	4.06
rs35742764	1:196747411-196747411	T	CFH	ENSG00000000971	Factor H Deficiency	1	ClinVar	rs35742764	1	benign	0.0198	3.576	2	0	1.70333	0.3576	4.06
rs12272660	11:33705969-33705969	C	CD59	ENSG00000085063	CD59 deficiency	1	Orphanet	ENSG00000085063	1		0.0443	1.952	2.5	0	1.3536	0.1952	4.05
rs9200_alt1	5:41142504-41142504	A	C6	ENSG00000039537	Complement component 6 deficiency	1	MIM_morbid	ENSG00000039537	1			5.383	3	0	0.5	0.5383	4.04
rs62357089_alt1	5:40983806-40983806	C	C7	ENSG00000112936	Complement component 7 deficiency	1	MIM_morbid	ENSG00000112936	1		0.368	6.102	3	0	0.434152	0.6102	4.04
rs62357090_alt2	5:40983808-40983808	G	C7	ENSG00000112936	Complement component 7 deficiency	1	MIM_morbid	ENSG00000112936	1		0.3676	5.951	3	0	0.434624	0.5951	4.03
rs14190	5:40982875-40982875	G	C7	ENSG00000112936	Late complement component immunodeficiency	1	Orphanet	ENSG00000112936	1		0.2115	8.488	2.5	0	0.67469	0.8488	4.02
rs56149234_alt2	1:207640211-207640211	T	CR1	ENSG00000203710	Knops blood group phenotype	1	MIM_morbid	ENSG00000203710	1		0.1224	1.032	3	0	0.912219	0.1032	4.02
rs56149234_alt2	1:207640211-207640211	T	CR1	ENSG00000203710	Malaria Susceptibility to Malaria Resistance to Included	1	MIM_morbid	ENSG00000203710	1		0.1224	1.032	3	0	0.912219	0.1032	4.02
rs9200_alt2	5:41142504-41142504	G	C6	ENSG00000039537	Complement component 6 deficiency	1	MIM_morbid	ENSG00000039537	1			5.072	3	0	0.5	0.5072	4.01
rs9200_alt3	5:41142504-41142504	T	C6	ENSG00000039537	Complement component 6 deficiency	1	MIM_morbid	ENSG00000039537	1		0.6707	8.409	3	0	0.173472	0.8409	4.01
rs4755904_alt1	11:33707713-33707713	A	CD59	ENSG00000085063	CD59 deficiency	1	Orphanet	ENSG00000085063	1		0.0435	1.463	2.5	0	1.36151	0.1463	4.01
rs76033197	12:7070986-7070986	C	C1S	ENSG00000182326	Complement component C1s deficiency	1	MIM_morbid	ENSG00000182326	1			4.982	3	0	0.5	0.4982	4
rs1138524	5:40982388-40982388	T	C7	ENSG00000112936	Complement component 7 deficiency	1	MIM_morbid	ENSG00000112936	1		0.2017	2.949	3	0	0.695294	0.2949	3.99
rs73482907	11:33705990-33705990	T	CD59	ENSG00000085063	CD59 deficiency	1	Orphanet	ENSG00000085063	1		0.0421	1.142	2.5	0	1.37572	0.1142	3.99
rs11032349	11:33708126-33708126	T	CD59	ENSG00000085063	CD59-mediated hemolytic anemia	1	MIM_morbid	ENSG00000085063	1		0.1224	0.648	3	0	0.912219	0.0648	3.98
rs1546727	11:33704676-33704676	A	CD59	ENSG00000085063	CD59-mediated hemolytic anemia	1	MIM_morbid	ENSG00000085063	1		0.1589	1.8	3	0	0.798876	0.18	3.98
rs7130936_alt1	11:33708459-33708459	A	CD59	ENSG00000085063	CD59-mediated hemolytic anemia	1	MIM_morbid	ENSG00000085063	1		0.1264	0.774	3	0	0.898253	0.0774	3.98
rs831618_alt2	11:33707068-33707068	C	CD59	ENSG00000085063	CD59-mediated hemolytic anemia	1	MIM_morbid	ENSG00000085063	1			4.712	3	0	0.5	0.4712	3.97
rs1135146_alt2	19:863388-863388	G	CFD	ENSG00000197766	Complement factor D deficiency	1	MIM_morbid	ENSG00000197766	1		0.1208	0.404	3	0	0.917933	0.0404	3.96
rs60666954	11:33707267-33707267	T	CD59	ENSG00000085063	CD59 deficiency	1	Orphanet	ENSG00000085063	1		0.0419	0.693	2.5	0	1.37779	0.0693	3.95
rs1423416	5:41142530-41142530	G	C6	ENSG00000039537	Late complement component immunodeficiency	1	Orphanet	ENSG00000039537	1		0.0433	0.678	2.5	0	1.36351	0.0678	3.93
rs73750287_alt2	5:41142188-41142188	G	C6	ENSG00000039537	Late complement component immunodeficiency	1	Orphanet	ENSG00000039537	1		0.0433	0.658	2.5	0	1.36351	0.0658	3.93
rs488738_alt1	1:196747491-196747491	A	CFH	ENSG00000000971	Familial drusen	1	Orphanet	ENSG00000000971	1	benign	0.0871	3.716	2.5	0	1.05998	0.3716	3.93
rs488738_alt1	1:196747491-196747491	A	CFH	ENSG00000000971	HELLP syndrome	1	Orphanet	ENSG00000000971	1	benign	0.0871	3.716	2.5	0	1.05998	0.3716	3.93
rs488738_alt1	1:196747491-196747491	A	CFH	ENSG00000000971	Immunoglobulin-mediated Membranoproliferative Glomerulonephritis	1	Orphanet	ENSG00000000971	1	benign	0.0871	3.716	2.5	0	1.05998	0.3716	3.93
rs488738_alt1	1:196747491-196747491	A	CFH	ENSG00000000971	Post-transplant thrombotic microangiopathy	1	Orphanet	ENSG00000000971	1	benign	0.0871	3.716	2.5	0	1.05998	0.3716	3.93
rs2795_alt2	1:56929347-56929347	T	C8B	ENSG00000021852	Complement component 8 deficiency type I	1	MIM_morbid	ENSG00000021852	1			4.151	3	0	0.5	0.4151	3.92
rs79311110	5:39284313-39284313	A	C9	ENSG00000113600	Late complement component immunodeficiency	1	Orphanet	ENSG00000113600	1		0.0659	2.406	2.5	0	1.18111	0.2406	3.92
rs11032350_alt2	11:33708514-33708514	T	CD59	ENSG00000085063	CD59-mediated hemolytic anemia	1	MIM_morbid	ENSG00000085063	1			3.979	3	0	0.5	0.3979	3.9
rs79094033	11:33703339-33703339	T	CD59	ENSG00000085063	CD59 deficiency	1	Orphanet	ENSG00000085063	1		0.0441	0.464	2.5	0	1.35556	0.0464	3.9
rs9434_alt3	1:22647804-22647804	T	C1QC	ENSG00000159189	C1q deficiency	1	MIM_morbid	ENSG00000159189	1			3.912	3	0	0.5	0.3912	3.89
rs2795_alt1	1:56929347-56929347	G	C8B	ENSG00000021852	Complement component 8 deficiency type I	1	MIM_morbid	ENSG00000021852	1		0.3672	4.597	3	0	0.435097	0.4597	3.89
rs11585	11:33706159-33706159	A	CD59	ENSG00000085063	CD59 deficiency	1	Orphanet	ENSG00000085063	1		0.124	4.847	2.5	0	0.906578	0.4847	3.89
rs831618_alt1	11:33707068-33707068	A	CD59	ENSG00000085063	CD59-mediated hemolytic anemia	1	MIM_morbid	ENSG00000085063	1			3.913	3	0	0.5	0.3913	3.89
rs10506_alt2	19:863356-863356	T	CFD	ENSG00000197766	Complement factor D deficiency	1	MIM_morbid	ENSG00000197766	1		0.2754	3.277	3	0	0.560036	0.3277	3.89
rs12364970	11:33704998-33704998	G	CD59	ENSG00000085063	CD59-mediated hemolytic anemia	1	MIM_morbid	ENSG00000085063	1		0.1571	0.743	3	0	0.803824	0.0743	3.88
rs7357_alt2	11:33708715-33708715	T	CD59	ENSG00000085063	CD59-mediated hemolytic anemia	1	MIM_morbid	ENSG00000085063	1		0.1867	1.52	3	0	0.728856	0.152	3.88
rs12153342_alt2	5:40982358-40982358	T	C7	ENSG00000112936	Complement component 7 deficiency	1	MIM_morbid	ENSG00000112936	1		0.224	2.173	3	0	0.649752	0.2173	3.87
rs10473230_alt2	5:40981929-40981929	G	C7	ENSG00000112936	Late complement component immunodeficiency	1	Orphanet	ENSG00000112936	1			8.563	2.5	0	0.5	0.8563	3.86
rs1047581	11:33703446-33703446	C	CD59	ENSG00000085063	CD59-mediated hemolytic anemia	1	MIM_morbid	ENSG00000085063	1		0.2103	1.834	3	0	0.677161	0.1834	3.86
rs4151672_alt1	6:31952053-31952053	G	CFB	ENSG00000243649	Complement factor B deficiency	1	MIM_morbid	ENSG00000243649	1			3.611	3	0	0.5	0.3611	3.86
rs9933520	16:31332065-31332065	G	ITGAM	ENSG00000169896	Systemic Lupus Erythematosus	1	Orphanet	ENSG00000169896	1		0.1695	5.931	2.5	0	0.77083	0.5931	3.86
rs1061442_alt2	5:40982518-40982518	T	C7	ENSG00000112936	Complement component 7 deficiency	1	MIM_morbid	ENSG00000112936	1		0.2238	2.002	3	0	0.65014	0.2002	3.85
rs36093484_alt1	11:33704744-33704744	A	CD59	ENSG00000085063	CD59 deficiency	1	Orphanet	ENSG00000085063	1		0.1863	6.183	2.5	0	0.729787	0.6183	3.85
rs9434_alt2	1:22647804-22647804	G	C1QC	ENSG00000159189	C1q deficiency	1	MIM_morbid	ENSG00000159189	1			3.308	3	0	0.5	0.3308	3.83
rs73088363_alt2	5:40983425-40983425	C	C7	ENSG00000112936	Complement component 7 deficiency	1	MIM_morbid	ENSG00000112936	1		0.1599	0.276	3	0	0.796152	0.0276	3.82
rs842	11:33709860-33709860	T	CD59	ENSG00000085063	CD59-mediated hemolytic anemia	1	MIM_morbid	ENSG00000085063	1		0.1863	0.93	3	0	0.729787	0.093	3.82
rs1138523_alt2	5:40982354-40982354	T	C7	ENSG00000112936	Complement component 7 deficiency	1	MIM_morbid	ENSG00000112936	1		0.2003	1.022	3	0	0.698319	0.1022	3.8
rs60001990	5:40982955-40982955	T	C7	ENSG00000112936	Late complement component immunodeficiency	1	Orphanet	ENSG00000112936	1		0.0635	1.071	2.5	0	1.19723	0.1071	3.8
rs11032350_alt1	11:33708514-33708514	C	CD59	ENSG00000085063	CD59 deficiency	1	Orphanet	ENSG00000085063	1		0.1583	4.862	2.5	0	0.800519	0.4862	3.79
rs7732104	5:40983334-40983334	A	C7	ENSG00000112936	Complement component 7 deficiency	1	MIM_morbid	ENSG00000112936	1		0.1729	0.148	3	0	0.762205	0.0148	3.78
rs72984024_alt2	19:863601-863601	G	CFD	ENSG00000197766	Complement factor D deficiency	1	MIM_morbid	ENSG00000197766	1			2.773	3	0	0.5	0.2773	3.78
rs58200984	16:31331914-31331914	C	ITGAM	ENSG00000169896	Systemic Lupus Erythematosus	1	Orphanet	ENSG00000169896	1		0.1062	2.701	2.5	0	0.973875	0.2701	3.74
rs1061443	5:40982520-40982520	T	C7	ENSG00000112936	Complement component 7 deficiency	1	MIM_morbid	ENSG00000112936	1		0.2113	0.581	3	0	0.675101	0.0581	3.73
rs72984024_alt1	19:863601-863601	A	CFD	ENSG00000197766	Complement factor D deficiency	1	MIM_morbid	ENSG00000197766	1			2.157	3	0	0.5	0.2157	3.72
rs36093484_alt2	11:33704744-33704744	T	CD59	ENSG00000085063	CD59 deficiency	1	Orphanet	ENSG00000085063	1			6.999	2.5	0	0.5	0.6999	3.7
rs831618_alt3	11:33707068-33707068	G	CD59	ENSG00000085063	CD59-mediated hemolytic anemia	1	MIM_morbid	ENSG00000085063	1		0.5092	4.046	3	0	0.293112	0.4046	3.7
rs1061442_alt1	5:40982518-40982518	C	C7	ENSG00000112936	Complement component 7 deficiency	1	MIM_morbid	ENSG00000112936	1			1.846	3	0	0.5	0.1846	3.68
rs28371656_alt2	1:207360578-207360578	T	CD55	ENSG00000196352	Cromer blood group phenotype	1	MIM_morbid	ENSG00000196352	1			1.535	3	0	0.5	0.1535	3.65
rs62357089_alt2	5:40983806-40983806	G	C7	ENSG00000112936	Late complement component immunodeficiency	1	Orphanet	ENSG00000112936	1			6.407	2.5	0	0.5	0.6407	3.64
rs79098693_alt3	11:33707445-33707445	T	CD59	ENSG00000085063	CD59 deficiency	1	Orphanet	ENSG00000085063	1			6.442	2.5	0	0.5	0.6442	3.64
rs10506_alt1	19:863356-863356	G	CFD	ENSG00000197766	Complement factor D deficiency	1	MIM_morbid	ENSG00000197766	1			1.375	3	0	0.5	0.1375	3.64
rs7046_alt1	11:33705434-33705434	C	CD59	ENSG00000085063	CD59-mediated hemolytic anemia	1	MIM_morbid	ENSG00000085063	1			1.257	3	0	0.5	0.1257	3.63
rs8264	5:40982678-40982678	G	C7	ENSG00000112936	Late complement component immunodeficiency	1	Orphanet	ENSG00000112936	1		0.1599	3.235	2.5	0	0.796152	0.3235	3.62
rs7357_alt1	11:33708715-33708715	C	CD59	ENSG00000085063	CD59-mediated hemolytic anemia	1	MIM_morbid	ENSG00000085063	1			1.221	3	0	0.5	0.1221	3.62
rs1774889	1:56918010-56918010	T	C8A	ENSG00000157131	Late complement component immunodeficiency	1	Orphanet	ENSG00000157131	1		0.1364	2.424	2.5	0	0.865186	0.2424	3.61
rs7130936_alt2	11:33708459-33708459	T	CD59	ENSG00000085063	CD59-mediated hemolytic anemia	1	MIM_morbid	ENSG00000085063	1			1.059	3	0	0.5	0.1059	3.61
rs1135146_alt3	19:863388-863388	T	CFD	ENSG00000197766	Complement factor D deficiency	1	MIM_morbid	ENSG00000197766	1			1.113	3	0	0.5	0.1113	3.61
rs9434_alt1	1:22647804-22647804	A	C1QC	ENSG00000159189	C1q deficiency	1	MIM_morbid	ENSG00000159189	1	benign	0.5877	3.709	3	0	0.230844	0.3709	3.6
rs62357089_alt3	5:40983806-40983806	T	C7	ENSG00000112936	Late complement component immunodeficiency	1	Orphanet	ENSG00000112936	1			6.009	2.5	0	0.5	0.6009	3.6
rs12153342_alt1	5:40982358-40982358	G	C7	ENSG00000112936	Complement component 7 deficiency	1	MIM_morbid	ENSG00000112936	1			0.899	3	0	0.5	0.0899	3.59
rs77189730_alt1	5:40984184-40984184	A	C7	ENSG00000112936	Complement component 7 deficiency	1	MIM_morbid	ENSG00000112936	1			0.92	3	0	0.5	0.092	3.59
rs10863434_alt1	1:207641490-207641490	A	CR1	ENSG00000203710	Knops blood group phenotype	1	MIM_morbid	ENSG00000203710	1			0.888	3	0	0.5	0.0888	3.59
rs10863434_alt1	1:207641490-207641490	A	CR1	ENSG00000203710	Malaria Susceptibility to Malaria Resistance to Included	1	MIM_morbid	ENSG00000203710	1			0.888	3	0	0.5	0.0888	3.59
rs4844385_alt1	1:207640256-207640256	A	CR1	ENSG00000203710	Knops blood group phenotype	1	MIM_morbid	ENSG00000203710	1			0.921	3	0	0.5	0.0921	3.59
rs4844385_alt1	1:207640256-207640256	A	CR1	ENSG00000203710	Malaria Susceptibility to Malaria Resistance to Included	1	MIM_morbid	ENSG00000203710	1			0.921	3	0	0.5	0.0921	3.59
rs4844385_alt3	1:207640256-207640256	G	CR1	ENSG00000203710	Knops blood group phenotype	1	MIM_morbid	ENSG00000203710	1			0.901	3	0	0.5	0.0901	3.59
rs4844385_alt3	1:207640256-207640256	G	CR1	ENSG00000203710	Malaria Susceptibility to Malaria Resistance to Included	1	MIM_morbid	ENSG00000203710	1			0.901	3	0	0.5	0.0901	3.59
rs148252286_alt1	5:40982796-40982796	A	C7	ENSG00000112936	Late complement component immunodeficiency	1	Orphanet	ENSG00000112936	1			5.794	2.5	0	0.5	0.5794	3.58
rs9429940_alt3	1:207489567-207489567	G	CR2	ENSG00000117322	Systemic lupus erythematosus	1	MIM_morbid	ENSG00000117322	1			0.765	3	0	0.5	0.0765	3.58
rs28371655_alt2	1:207360113-207360113	T	CD55	ENSG00000196352	Cromer blood group phenotype	1	MIM_morbid	ENSG00000196352	1			0.673	3	0	0.5	0.0673	3.57
rs704697_alt3	11:33703234-33703234	G	CD59	ENSG00000085063	CD59-mediated hemolytic anemia	1	MIM_morbid	ENSG00000085063	1			0.658	3	0	0.5	0.0658	3.57
rs4844386_alt1	1:207640381-207640381	A	CR1	ENSG00000203710	Knops blood group phenotype	1	MIM_morbid	ENSG00000203710	1			0.675	3	0	0.5	0.0675	3.57
rs4844386_alt1	1:207640381-207640381	A	CR1	ENSG00000203710	Malaria Susceptibility to Malaria Resistance to Included	1	MIM_morbid	ENSG00000203710	1			0.675	3	0	0.5	0.0675	3.57
rs9429940_alt1	1:207489567-207489567	A	CR2	ENSG00000117322	Systemic lupus erythematosus	1	MIM_morbid	ENSG00000117322	1			0.738	3	0	0.5	0.0738	3.57
rs73750287_alt1	5:41142188-41142188	A	C6	ENSG00000039537	Complement component 6 deficiency	1	MIM_morbid	ENSG00000039537	1			0.614	3	0	0.5	0.0614	3.56
rs62357090_alt1	5:40983808-40983808	C	C7	ENSG00000112936	Late complement component immunodeficiency	1	Orphanet	ENSG00000112936	1			5.617	2.5	0	0.5	0.5617	3.56
rs704697_alt1	11:33703234-33703234	A	CD59	ENSG00000085063	CD59-mediated hemolytic anemia	1	MIM_morbid	ENSG00000085063	1			0.61	3	0	0.5	0.061	3.56
rs1423415_alt1	5:41142583-41142583	G	C6	ENSG00000039537	Complement component 6 deficiency	1	MIM_morbid	ENSG00000039537	1			0.468	3	0	0.5	0.0468	3.55
rs4755904_alt2	11:33707713-33707713	T	CD59	ENSG00000085063	CD59-mediated hemolytic anemia	1	MIM_morbid	ENSG00000085063	1			0.471	3	0	0.5	0.0471	3.55
rs1135146_alt1	19:863388-863388	A	CFD	ENSG00000197766	Complement factor D deficiency	1	MIM_morbid	ENSG00000197766	1			0.516	3	0	0.5	0.0516	3.55
rs9200_alt1	5:41142504-41142504	A	C6	ENSG00000039537	Late complement component immunodeficiency	1	Orphanet	ENSG00000039537	1			5.383	2.5	0	0.5	0.5383	3.54
rs16870568	5:40982073-40982073	C	C7	ENSG00000112936	Complement component 7 deficiency	1	MIM_morbid	ENSG00000112936	1		0.3015	0.191	3	0	0.520713	0.0191	3.54
rs62357089_alt1	5:40983806-40983806	C	C7	ENSG00000112936	Late complement component immunodeficiency	1	Orphanet	ENSG00000112936	1		0.368	6.102	2.5	0	0.434152	0.6102	3.54
rs73088363_alt1	5:40983425-40983425	A	C7	ENSG00000112936	Complement component 7 deficiency	1	MIM_morbid	ENSG00000112936	1			0.352	3	0	0.5	0.0352	3.54
rs261738_alt2	5:39285037-39285037	G	C9	ENSG00000113600	Age-related macular degeneration	1	MIM_morbid	ENSG00000113600	1			0.375	3	0	0.5	0.0375	3.54
rs261738_alt2	5:39285037-39285037	G	C9	ENSG00000113600	Complement component 9 deficiency	1	MIM_morbid	ENSG00000113600	1			0.375	3	0	0.5	0.0375	3.54
rs10779339_alt2	1:207641106-207641106	G	CR1	ENSG00000203710	Knops blood group phenotype	1	MIM_morbid	ENSG00000203710	1			0.422	3	0	0.5	0.0422	3.54
rs10779339_alt2	1:207641106-207641106	G	CR1	ENSG00000203710	Malaria Susceptibility to Malaria Resistance to Included	1	MIM_morbid	ENSG00000203710	1			0.422	3	0	0.5	0.0422	3.54
rs56149234_alt1	1:207640211-207640211	A	CR1	ENSG00000203710	Knops blood group phenotype	1	MIM_morbid	ENSG00000203710	1			0.35	3	0	0.5	0.035	3.54
rs56149234_alt1	1:207640211-207640211	A	CR1	ENSG00000203710	Malaria Susceptibility to Malaria Resistance to Included	1	MIM_morbid	ENSG00000203710	1			0.35	3	0	0.5	0.035	3.54
rs62357090_alt2	5:40983808-40983808	G	C7	ENSG00000112936	Late complement component immunodeficiency	1	Orphanet	ENSG00000112936	1		0.3676	5.951	2.5	0	0.434624	0.5951	3.53
rs1061429	5:40981587-40981587	A	C7	ENSG00000112936	Complement component 7 deficiency	1	MIM_morbid	ENSG00000112936	1	benign	0.3878	1.134	3	0	0.411392	0.1134	3.52
rs1138523_alt1	5:40982354-40982354	G	C7	ENSG00000112936	Complement component 7 deficiency	1	MIM_morbid	ENSG00000112936	1			0.215	3	0	0.5	0.0215	3.52
rs7183_alt1	12:7070715-7070715	A	C1S	ENSG00000182326	Complement component C1s deficiency	1	MIM_morbid	ENSG00000182326	1			0.114	3	0	0.5	0.0114	3.51
rs7183_alt2	12:7070715-7070715	T	C1S	ENSG00000182326	Complement component C1s deficiency	1	MIM_morbid	ENSG00000182326	1	benign		0.094	3	0	0.5	0.0094	3.51
rs9200_alt2	5:41142504-41142504	G	C6	ENSG00000039537	Late complement component immunodeficiency	1	Orphanet	ENSG00000039537	1			5.072	2.5	0	0.5	0.5072	3.51
rs9200_alt3	5:41142504-41142504	T	C6	ENSG00000039537	Late complement component immunodeficiency	1	Orphanet	ENSG00000039537	1		0.6707	8.409	2.5	0	0.173472	0.8409	3.51
rs10601144_alt1	1:22648053-22648056	-	C1QC	ENSG00000159189	C1q deficiency	1	MIM_morbid	ENSG00000159189	1				3	0	0.5	0	3.5
rs10601144_alt2	1:22648054-22648056	-	C1QC	ENSG00000159189	C1q deficiency	1	MIM_morbid	ENSG00000159189	1				3	0	0.5	0	3.5
rs10601144_alt3	1:22648055-22648056	-	C1QC	ENSG00000159189	C1q deficiency	1	MIM_morbid	ENSG00000159189	1				3	0	0.5	0	3.5
rs10601144_alt4	1:22648056-22648056	T	C1QC	ENSG00000159189	C1q deficiency	1	MIM_morbid	ENSG00000159189	1				3	0	0.5	0	3.5
rs10601144_alt5	1:22648056-22648056	TT	C1QC	ENSG00000159189	C1q deficiency	1	MIM_morbid	ENSG00000159189	1				3	0	0.5	0	3.5
rs10601144_alt6	1:22648056-22648056	TTTTTTT	C1QC	ENSG00000159189	C1q deficiency	1	MIM_morbid	ENSG00000159189	1				3	0	0.5	0	3.5
rs60255495	1:22647888-22647905	-	C1QC	ENSG00000159189	C1q deficiency	1	MIM_morbid	ENSG00000159189	1				3	0	0.5	0	3.5
rs76033197	12:7070986-7070986	C	C1S	ENSG00000182326	Classical complement pathway immunodeficiency	1	Orphanet	ENSG00000182326	1			4.982	2.5	0	0.5	0.4982	3.5
rs35249475	5:40981671-40981674	-	C7	ENSG00000112936	Complement component 7 deficiency	1	MIM_morbid	ENSG00000112936	1				3	0	0.5	0	3.5
rs560607574_alt1	11:33708611-33708617	-	CD59	ENSG00000085063	CD59-mediated hemolytic anemia	1	MIM_morbid	ENSG00000085063	1				3	0	0.5	0	3.5
rs560607574_alt2	11:33708612-33708617	-	CD59	ENSG00000085063	CD59-mediated hemolytic anemia	1	MIM_morbid	ENSG00000085063	1				3	0	0.5	0	3.5
rs560607574_alt3	11:33708613-33708617	-	CD59	ENSG00000085063	CD59-mediated hemolytic anemia	1	MIM_morbid	ENSG00000085063	1				3	0	0.5	0	3.5
rs560607574_alt4	11:33708614-33708617	-	CD59	ENSG00000085063	CD59-mediated hemolytic anemia	1	MIM_morbid	ENSG00000085063	1				3	0	0.5	0	3.5
rs560607574_alt5	11:33708615-33708617	-	CD59	ENSG00000085063	CD59-mediated hemolytic anemia	1	MIM_morbid	ENSG00000085063	1				3	0	0.5	0	3.5
rs560607574_alt6	11:33708616-33708617	-	CD59	ENSG00000085063	CD59-mediated hemolytic anemia	1	MIM_morbid	ENSG00000085063	1				3	0	0.5	0	3.5
rs560607574_alt7	11:33708617-33708617	A	CD59	ENSG00000085063	CD59-mediated hemolytic anemia	1	MIM_morbid	ENSG00000085063	1				3	0	0.5	0	3.5
rs560607574_alt8	11:33708617-33708617	AA	CD59	ENSG00000085063	CD59-mediated hemolytic anemia	1	MIM_morbid	ENSG00000085063	1				3	0	0.5	0	3.5
rs560607574_alt9	11:33708617-33708617	AAA	CD59	ENSG00000085063	CD59-mediated hemolytic anemia	1	MIM_morbid	ENSG00000085063	1				3	0	0.5	0	3.5
rs58634493_alt1	11:33704212-33704216	-	CD59	ENSG00000085063	CD59-mediated hemolytic anemia	1	MIM_morbid	ENSG00000085063	1				3	0	0.5	0	3.5
rs58634493_alt2	11:33704214-33704216	-	CD59	ENSG00000085063	CD59-mediated hemolytic anemia	1	MIM_morbid	ENSG00000085063	1				3	0	0.5	0	3.5
rs71743169_alt1	19:863437-863441	-	CFD	ENSG00000197766	Complement factor D deficiency	1	MIM_morbid	ENSG00000197766	1				3	0	0.5	0	3.5
rs71743169_alt2	19:863438-863441	-	CFD	ENSG00000197766	Complement factor D deficiency	1	MIM_morbid	ENSG00000197766	1				3	0	0.5	0	3.5
rs71743169_alt3	19:863440-863441	-	CFD	ENSG00000197766	Complement factor D deficiency	1	MIM_morbid	ENSG00000197766	1				3	0	0.5	0	3.5
rs71743169_alt4	19:863441-863441	A	CFD	ENSG00000197766	Complement factor D deficiency	1	MIM_morbid	ENSG00000197766	1				3	0	0.5	0	3.5
rs1138524	5:40982388-40982388	T	C7	ENSG00000112936	Late complement component immunodeficiency	1	Orphanet	ENSG00000112936	1		0.2017	2.949	2.5	0	0.695294	0.2949	3.49
rs11032349	11:33708126-33708126	T	CD59	ENSG00000085063	CD59 deficiency	1	Orphanet	ENSG00000085063	1		0.1224	0.648	2.5	0	0.912219	0.0648	3.48
rs1546727	11:33704676-33704676	A	CD59	ENSG00000085063	CD59 deficiency	1	Orphanet	ENSG00000085063	1		0.1589	1.8	2.5	0	0.798876	0.18	3.48
rs7130936_alt1	11:33708459-33708459	A	CD59	ENSG00000085063	CD59 deficiency	1	Orphanet	ENSG00000085063	1		0.1264	0.774	2.5	0	0.898253	0.0774	3.48
rs831618_alt2	11:33707068-33707068	C	CD59	ENSG00000085063	CD59 deficiency	1	Orphanet	ENSG00000085063	1			4.712	2.5	0	0.5	0.4712	3.47
rs1135146_alt2	19:863388-863388	G	CFD	ENSG00000197766	Recurrent Neisseria infections due to factor D deficiency	1	Orphanet	ENSG00000197766	1		0.1208	0.404	2.5	0	0.917933	0.0404	3.46
rs488738_alt1	1:196747491-196747491	A	CFH	ENSG00000000971	Factor H Deficiency	1	ClinVar	rs488738	1	benign	0.0871	3.716	2	0	1.05998	0.3716	3.43
rs2795_alt2	1:56929347-56929347	T	C8B	ENSG00000021852	Late complement component immunodeficiency	1	Orphanet	ENSG00000021852	1			4.151	2.5	0	0.5	0.4151	3.42
rs11032350_alt2	11:33708514-33708514	T	CD59	ENSG00000085063	CD59 deficiency	1	Orphanet	ENSG00000085063	1			3.979	2.5	0	0.5	0.3979	3.4
rs9434_alt3	1:22647804-22647804	T	C1QC	ENSG00000159189	Classical complement pathway immunodeficiency	1	Orphanet	ENSG00000159189	1			3.912	2.5	0	0.5	0.3912	3.39
rs2795_alt1	1:56929347-56929347	G	C8B	ENSG00000021852	Late complement component immunodeficiency	1	Orphanet	ENSG00000021852	1		0.3672	4.597	2.5	0	0.435097	0.4597	3.39
rs831618_alt1	11:33707068-33707068	A	CD59	ENSG00000085063	CD59 deficiency	1	Orphanet	ENSG00000085063	1			3.913	2.5	0	0.5	0.3913	3.39
rs10506_alt2	19:863356-863356	T	CFD	ENSG00000197766	Recurrent Neisseria infections due to factor D deficiency	1	Orphanet	ENSG00000197766	1		0.2754	3.277	2.5	0	0.560036	0.3277	3.39
rs488738_alt2	1:196747491-196747491	G	CFH	ENSG00000000971	Familial drusen	1	Orphanet	ENSG00000000971	1			3.853	2.5	0	0.5	0.3853	3.39
rs488738_alt2	1:196747491-196747491	G	CFH	ENSG00000000971	HELLP syndrome	1	Orphanet	ENSG00000000971	1			3.853	2.5	0	0.5	0.3853	3.39
rs488738_alt2	1:196747491-196747491	G	CFH	ENSG00000000971	Immunoglobulin-mediated Membranoproliferative Glomerulonephritis	1	Orphanet	ENSG00000000971	1			3.853	2.5	0	0.5	0.3853	3.39
rs488738_alt2	1:196747491-196747491	G	CFH	ENSG00000000971	Post-transplant thrombotic microangiopathy	1	Orphanet	ENSG00000000971	1			3.853	2.5	0	0.5	0.3853	3.39
rs12364970	11:33704998-33704998	G	CD59	ENSG00000085063	CD59 deficiency	1	Orphanet	ENSG00000085063	1		0.1571	0.743	2.5	0	0.803824	0.0743	3.38
rs7357_alt2	11:33708715-33708715	T	CD59	ENSG00000085063	CD59 deficiency	1	Orphanet	ENSG00000085063	1		0.1867	1.52	2.5	0	0.728856	0.152	3.38
rs10779339_alt1	1:207641106-207641106	C	CR1	ENSG00000203710	Knops blood group phenotype	1	MIM_morbid	ENSG00000203710	1		0.5827	1.466	3	0	0.234555	0.1466	3.38
rs10779339_alt1	1:207641106-207641106	C	CR1	ENSG00000203710	Malaria Susceptibility to Malaria Resistance to Included	1	MIM_morbid	ENSG00000203710	1		0.5827	1.466	3	0	0.234555	0.1466	3.38
rs12153342_alt2	5:40982358-40982358	T	C7	ENSG00000112936	Late complement component immunodeficiency	1	Orphanet	ENSG00000112936	1		0.224	2.173	2.5	0	0.649752	0.2173	3.37
rs704697_alt2	11:33703234-33703234	C	CD59	ENSG00000085063	CD59-mediated hemolytic anemia	1	MIM_morbid	ENSG00000085063	1		0.5096	0.739	3	0	0.292771	0.0739	3.37
rs1047581	11:33703446-33703446	C	CD59	ENSG00000085063	CD59 deficiency	1	Orphanet	ENSG00000085063	1		0.2103	1.834	2.5	0	0.677161	0.1834	3.36
rs1061442_alt2	5:40982518-40982518	T	C7	ENSG00000112936	Late complement component immunodeficiency	1	Orphanet	ENSG00000112936	1		0.2238	2.002	2.5	0	0.65014	0.2002	3.35
rs7046_alt2	11:33705434-33705434	G	CD59	ENSG00000085063	CD59-mediated hemolytic anemia	1	MIM_morbid	ENSG00000085063	1		0.641	1.603	3	0	0.193142	0.1603	3.35
rs9434_alt2	1:22647804-22647804	G	C1QC	ENSG00000159189	Classical complement pathway immunodeficiency	1	Orphanet	ENSG00000159189	1			3.308	2.5	0	0.5	0.3308	3.33
rs73088363_alt2	5:40983425-40983425	C	C7	ENSG00000112936	Late complement component immunodeficiency	1	Orphanet	ENSG00000112936	1		0.1599	0.276	2.5	0	0.796152	0.0276	3.32
rs842	11:33709860-33709860	T	CD59	ENSG00000085063	CD59 deficiency	1	Orphanet	ENSG00000085063	1		0.1863	0.93	2.5	0	0.729787	0.093	3.32
rs10863434_alt2	1:207641490-207641490	G	CR1	ENSG00000203710	Knops blood group phenotype	1	MIM_morbid	ENSG00000203710	1		0.5859	0.908	3	0	0.232177	0.0908	3.32
rs10863434_alt2	1:207641490-207641490	G	CR1	ENSG00000203710	Malaria Susceptibility to Malaria Resistance to Included	1	MIM_morbid	ENSG00000203710	1		0.5859	0.908	3	0	0.232177	0.0908	3.32
rs4844385_alt2	1:207640256-207640256	C	CR1	ENSG00000203710	Knops blood group phenotype	1	MIM_morbid	ENSG00000203710	1		0.5885	0.896	3	0	0.230254	0.0896	3.32
rs4844385_alt2	1:207640256-207640256	C	CR1	ENSG00000203710	Malaria Susceptibility to Malaria Resistance to Included	1	MIM_morbid	ENSG00000203710	1		0.5885	0.896	3	0	0.230254	0.0896	3.32
rs4844386_alt2	1:207640381-207640381	C	CR1	ENSG00000203710	Knops blood group phenotype	1	MIM_morbid	ENSG00000203710	1		0.5849	0.809	3	0	0.232918	0.0809	3.31
rs4844386_alt2	1:207640381-207640381	C	CR1	ENSG00000203710	Malaria Susceptibility to Malaria Resistance to Included	1	MIM_morbid	ENSG00000203710	1		0.5849	0.809	3	0	0.232918	0.0809	3.31
rs1138523_alt2	5:40982354-40982354	T	C7	ENSG00000112936	Late complement component immunodeficiency	1	Orphanet	ENSG00000112936	1		0.2003	1.022	2.5	0	0.698319	0.1022	3.3
rs7732104	5:40983334-40983334	A	C7	ENSG00000112936	Late complement component immunodeficiency	1	Orphanet	ENSG00000112936	1		0.1729	0.148	2.5	0	0.762205	0.0148	3.28
rs72984024_alt2	19:863601-863601	G	CFD	ENSG00000197766	Recurrent Neisseria infections due to factor D deficiency	1	Orphanet	ENSG00000197766	1			2.773	2.5	0	0.5	0.2773	3.28
rs1061443	5:40982520-40982520	T	C7	ENSG00000112936	Late complement component immunodeficiency	1	Orphanet	ENSG00000112936	1		0.2113	0.581	2.5	0	0.675101	0.0581	3.23
rs4597342_alt3	16:31332448-31332448	G	ITGAM	ENSG00000169896	Systemic Lupus Erythematosus	1	Orphanet	ENSG00000169896	1			2.259	2.5	0	0.5	0.2259	3.23
rs72984024_alt1	19:863601-863601	A	CFD	ENSG00000197766	Recurrent Neisseria infections due to factor D deficiency	1	Orphanet	ENSG00000197766	1			2.157	2.5	0	0.5	0.2157	3.22
rs4597342_alt1	16:31332448-31332448	A	ITGAM	ENSG00000169896	Systemic Lupus Erythematosus	1	Orphanet	ENSG00000169896	1			2.162	2.5	0	0.5	0.2162	3.22
rs831618_alt3	11:33707068-33707068	G	CD59	ENSG00000085063	CD59 deficiency	1	Orphanet	ENSG00000085063	1		0.5092	4.046	2.5	0	0.293112	0.4046	3.2
rs1061442_alt1	5:40982518-40982518	C	C7	ENSG00000112936	Late complement component immunodeficiency	1	Orphanet	ENSG00000112936	1			1.846	2.5	0	0.5	0.1846	3.18
rs10506_alt1	19:863356-863356	G	CFD	ENSG00000197766	Recurrent Neisseria infections due to factor D deficiency	1	Orphanet	ENSG00000197766	1			1.375	2.5	0	0.5	0.1375	3.14
rs7046_alt1	11:33705434-33705434	C	CD59	ENSG00000085063	CD59 deficiency	1	Orphanet	ENSG00000085063	1			1.257	2.5	0	0.5	0.1257	3.13
rs9429940_alt2	1:207489567-207489567	C	CR2	ENSG00000117322	Systemic lupus erythematosus	1	MIM_morbid	ENSG00000117322	1		0.9097	0.848	3	0	0.0411018	0.0848	3.13
rs4594268_alt1	16:31331922-31331922	A	ITGAM	ENSG00000169896	Systemic Lupus Erythematosus	1	Orphanet	ENSG00000169896	1			1.278	2.5	0	0.5	0.1278	3.13
rs4594268_alt3	16:31331922-31331922	G	ITGAM	ENSG00000169896	Systemic Lupus Erythematosus	1	Orphanet	ENSG00000169896	1			1.337	2.5	0	0.5	0.1337	3.13
rs7357_alt1	11:33708715-33708715	C	CD59	ENSG00000085063	CD59 deficiency	1	Orphanet	ENSG00000085063	1			1.221	2.5	0	0.5	0.1221	3.12
rs261738_alt1	5:39285037-39285037	A	C9	ENSG00000113600	Age-related macular degeneration	1	MIM_morbid	ENSG00000113600	1		0.8067	0.133	3	0	0.0932879	0.0133	3.11
rs261738_alt1	5:39285037-39285037	A	C9	ENSG00000113600	Complement component 9 deficiency	1	MIM_morbid	ENSG00000113600	1		0.8067	0.133	3	0	0.0932879	0.0133	3.11
rs7130936_alt2	11:33708459-33708459	T	CD59	ENSG00000085063	CD59 deficiency	1	Orphanet	ENSG00000085063	1			1.059	2.5	0	0.5	0.1059	3.11
rs1135146_alt3	19:863388-863388	T	CFD	ENSG00000197766	Recurrent Neisseria infections due to factor D deficiency	1	Orphanet	ENSG00000197766	1			1.113	2.5	0	0.5	0.1113	3.11
rs9434_alt1	1:22647804-22647804	A	C1QC	ENSG00000159189	Classical complement pathway immunodeficiency	1	Orphanet	ENSG00000159189	1	benign	0.5877	3.709	2.5	0	0.230844	0.3709	3.1
rs12153342_alt1	5:40982358-40982358	G	C7	ENSG00000112936	Late complement component immunodeficiency	1	Orphanet	ENSG00000112936	1			0.899	2.5	0	0.5	0.0899	3.09
rs77189730_alt1	5:40984184-40984184	A	C7	ENSG00000112936	Late complement component immunodeficiency	1	Orphanet	ENSG00000112936	1			0.92	2.5	0	0.5	0.092	3.09
rs9429940_alt3	1:207489567-207489567	G	CR2	ENSG00000117322	Systemic Lupus Erythematosus	1	Orphanet	ENSG00000117322	1			0.765	2.5	0	0.5	0.0765	3.08
rs704697_alt3	11:33703234-33703234	G	CD59	ENSG00000085063	CD59 deficiency	1	Orphanet	ENSG00000085063	1			0.658	2.5	0	0.5	0.0658	3.07
rs9429940_alt1	1:207489567-207489567	A	CR2	ENSG00000117322	Systemic Lupus Erythematosus	1	Orphanet	ENSG00000117322	1			0.738	2.5	0	0.5	0.0738	3.07
rs73750287_alt1	5:41142188-41142188	A	C6	ENSG00000039537	Late complement component immunodeficiency	1	Orphanet	ENSG00000039537	1			0.614	2.5	0	0.5	0.0614	3.06
rs704697_alt1	11:33703234-33703234	A	CD59	ENSG00000085063	CD59 deficiency	1	Orphanet	ENSG00000085063	1			0.61	2.5	0	0.5	0.061	3.06
rs1423415_alt1	5:41142583-41142583	G	C6	ENSG00000039537	Late complement component immunodeficiency	1	Orphanet	ENSG00000039537	1			0.468	2.5	0	0.5	0.0468	3.05
rs4755904_alt2	11:33707713-33707713	T	CD59	ENSG00000085063	CD59 deficiency	1	Orphanet	ENSG00000085063	1			0.471	2.5	0	0.5	0.0471	3.05
rs1135146_alt1	19:863388-863388	A	CFD	ENSG00000197766	Recurrent Neisseria infections due to factor D deficiency	1	Orphanet	ENSG00000197766	1			0.516	2.5	0	0.5	0.0516	3.05
rs16870568	5:40982073-40982073	C	C7	ENSG00000112936	Late complement component immunodeficiency	1	Orphanet	ENSG00000112936	1		0.3015	0.191	2.5	0	0.520713	0.0191	3.04
rs73088363_alt1	5:40983425-40983425	A	C7	ENSG00000112936	Late complement component immunodeficiency	1	Orphanet	ENSG00000112936	1			0.352	2.5	0	0.5	0.0352	3.04
rs261738_alt2	5:39285037-39285037	G	C9	ENSG00000113600	Late complement component immunodeficiency	1	Orphanet	ENSG00000113600	1			0.375	2.5	0	0.5	0.0375	3.04
rs1061429	5:40981587-40981587	A	C7	ENSG00000112936	Late complement component immunodeficiency	1	Orphanet	ENSG00000112936	1	benign	0.3878	1.134	2.5	0	0.411392	0.1134	3.02
rs1138523_alt1	5:40982354-40982354	G	C7	ENSG00000112936	Late complement component immunodeficiency	1	Orphanet	ENSG00000112936	1			0.215	2.5	0	0.5	0.0215	3.02
rs3087796_alt2	16:31332332-31332332	T	ITGAM	ENSG00000169896	Systemic Lupus Erythematosus	1	Orphanet	ENSG00000169896	1			0.213	2.5	0	0.5	0.0213	3.02
rs7183_alt1	12:7070715-7070715	A	C1S	ENSG00000182326	Classical complement pathway immunodeficiency	1	Orphanet	ENSG00000182326	1			0.114	2.5	0	0.5	0.0114	3.01
rs7183_alt2	12:7070715-7070715	T	C1S	ENSG00000182326	Classical complement pathway immunodeficiency	1	Orphanet	ENSG00000182326	1	benign		0.094	2.5	0	0.5	0.0094	3.01
rs6664092_alt2	1:207794395-207794395	C	CD46	ENSG00000117335	HELLP syndrome	1	Orphanet	ENSG00000117335	1			0.064	2.5	0	0.5	0.0064	3.01
rs7144_alt1	1:207794374-207794374	A	CD46	ENSG00000117335	HELLP syndrome	1	Orphanet	ENSG00000117335	1			0.127	2.5	0	0.5	0.0127	3.01
rs1033638_alt1	1:11026660-11026660	C	MASP2	ENSG00000009724	Amyotrophic Lateral Sclerosis	1	Orphanet	ENSG00000120948	1			0.079	2.5	0	0.5	0.0079	3.01
rs10601144_alt1	1:22648053-22648056	-	C1QC	ENSG00000159189	Classical complement pathway immunodeficiency	1	Orphanet	ENSG00000159189	1				2.5	0	0.5	0	3
rs10601144_alt2	1:22648054-22648056	-	C1QC	ENSG00000159189	Classical complement pathway immunodeficiency	1	Orphanet	ENSG00000159189	1				2.5	0	0.5	0	3
rs10601144_alt3	1:22648055-22648056	-	C1QC	ENSG00000159189	Classical complement pathway immunodeficiency	1	Orphanet	ENSG00000159189	1				2.5	0	0.5	0	3
rs10601144_alt4	1:22648056-22648056	T	C1QC	ENSG00000159189	Classical complement pathway immunodeficiency	1	Orphanet	ENSG00000159189	1				2.5	0	0.5	0	3
rs10601144_alt5	1:22648056-22648056	TT	C1QC	ENSG00000159189	Classical complement pathway immunodeficiency	1	Orphanet	ENSG00000159189	1				2.5	0	0.5	0	3
rs10601144_alt6	1:22648056-22648056	TTTTTTT	C1QC	ENSG00000159189	Classical complement pathway immunodeficiency	1	Orphanet	ENSG00000159189	1				2.5	0	0.5	0	3
rs60255495	1:22647888-22647905	-	C1QC	ENSG00000159189	Classical complement pathway immunodeficiency	1	Orphanet	ENSG00000159189	1				2.5	0	0.5	0	3
rs35249475	5:40981671-40981674	-	C7	ENSG00000112936	Late complement component immunodeficiency	1	Orphanet	ENSG00000112936	1				2.5	0	0.5	0	3
rs560607574_alt1	11:33708611-33708617	-	CD59	ENSG00000085063	CD59 deficiency	1	Orphanet	ENSG00000085063	1				2.5	0	0.5	0	3
rs560607574_alt2	11:33708612-33708617	-	CD59	ENSG00000085063	CD59 deficiency	1	Orphanet	ENSG00000085063	1				2.5	0	0.5	0	3
rs560607574_alt3	11:33708613-33708617	-	CD59	ENSG00000085063	CD59 deficiency	1	Orphanet	ENSG00000085063	1				2.5	0	0.5	0	3
rs560607574_alt4	11:33708614-33708617	-	CD59	ENSG00000085063	CD59 deficiency	1	Orphanet	ENSG00000085063	1				2.5	0	0.5	0	3
rs560607574_alt5	11:33708615-33708617	-	CD59	ENSG00000085063	CD59 deficiency	1	Orphanet	ENSG00000085063	1				2.5	0	0.5	0	3
rs560607574_alt6	11:33708616-33708617	-	CD59	ENSG00000085063	CD59 deficiency	1	Orphanet	ENSG00000085063	1				2.5	0	0.5	0	3
rs560607574_alt7	11:33708617-33708617	A	CD59	ENSG00000085063	CD59 deficiency	1	Orphanet	ENSG00000085063	1				2.5	0	0.5	0	3
rs560607574_alt8	11:33708617-33708617	AA	CD59	ENSG00000085063	CD59 deficiency	1	Orphanet	ENSG00000085063	1				2.5	0	0.5	0	3
rs560607574_alt9	11:33708617-33708617	AAA	CD59	ENSG00000085063	CD59 deficiency	1	Orphanet	ENSG00000085063	1				2.5	0	0.5	0	3
rs58634493_alt1	11:33704212-33704216	-	CD59	ENSG00000085063	CD59 deficiency	1	Orphanet	ENSG00000085063	1				2.5	0	0.5	0	3
rs58634493_alt2	11:33704214-33704216	-	CD59	ENSG00000085063	CD59 deficiency	1	Orphanet	ENSG00000085063	1				2.5	0	0.5	0	3
rs71743169_alt1	19:863437-863441	-	CFD	ENSG00000197766	Recurrent Neisseria infections due to factor D deficiency	1	Orphanet	ENSG00000197766	1				2.5	0	0.5	0	3
rs71743169_alt2	19:863438-863441	-	CFD	ENSG00000197766	Recurrent Neisseria infections due to factor D deficiency	1	Orphanet	ENSG00000197766	1				2.5	0	0.5	0	3
rs71743169_alt3	19:863440-863441	-	CFD	ENSG00000197766	Recurrent Neisseria infections due to factor D deficiency	1	Orphanet	ENSG00000197766	1				2.5	0	0.5	0	3
rs71743169_alt4	19:863441-863441	A	CFD	ENSG00000197766	Recurrent Neisseria infections due to factor D deficiency	1	Orphanet	ENSG00000197766	1				2.5	0	0.5	0	3
rs58384006	16:31332639-31332639	TTTAC	ITGAM	ENSG00000169896	Systemic Lupus Erythematosus	1	Orphanet	ENSG00000169896	1				2.5	0	0.5	0	3
rs7144_alt2	1:207794374-207794374	C	CD46	ENSG00000117335	HELLP syndrome	1	Orphanet	ENSG00000117335	1	benign	0.3472	0.154	2.5	0	0.45942	0.0154	2.97
rs4597342_alt2	16:31332448-31332448	C	ITGAM	ENSG00000169896	Systemic Lupus Erythematosus	1	Orphanet	ENSG00000169896	1		0.6855	2.506	2.5	0	0.163993	0.2506	2.91
rs488738_alt2	1:196747491-196747491	G	CFH	ENSG00000000971	Factor H Deficiency	1	ClinVar	rs488738	1			3.853	2	0	0.5	0.3853	2.89
rs704697_alt2	11:33703234-33703234	C	CD59	ENSG00000085063	CD59 deficiency	1	Orphanet	ENSG00000085063	1		0.5096	0.739	2.5	0	0.292771	0.0739	2.87
rs7046_alt2	11:33705434-33705434	G	CD59	ENSG00000085063	CD59 deficiency	1	Orphanet	ENSG00000085063	1		0.641	1.603	2.5	0	0.193142	0.1603	2.85
rs4594268_alt2	16:31331922-31331922	C	ITGAM	ENSG00000169896	Systemic Lupus Erythematosus	1	Orphanet	ENSG00000169896	1		0.6863	1.455	2.5	0	0.163486	0.1455	2.81
rs3087796_alt1	16:31332332-31332332	G	ITGAM	ENSG00000169896	Systemic Lupus Erythematosus	1	Orphanet	ENSG00000169896	1		0.6855	0.247	2.5	0	0.163993	0.0247	2.69
rs1033638_alt2	1:11026660-11026660	G	MASP2	ENSG00000009724	Amyotrophic Lateral Sclerosis	1	Orphanet	ENSG00000120948	1	benign	0.7097	0.085	2.5	0	0.148925	0.0085	2.66
rs9429940_alt2	1:207489567-207489567	C	CR2	ENSG00000117322	Systemic Lupus Erythematosus	1	Orphanet	ENSG00000117322	1		0.9097	0.848	2.5	0	0.0411018	0.0848	2.63
rs261738_alt1	5:39285037-39285037	A	C9	ENSG00000113600	Late complement component immunodeficiency	1	Orphanet	ENSG00000113600	1		0.8067	0.133	2.5	0	0.0932879	0.0133	2.61
rs7732104	5:40983334-40983334	A	C7	ENSG00000112936	Clozapine-induced Cytotoxicity	1	NHGRI-EBI_GWAS_catalog	rs7732104	1		0.1729	0.148	1	0	0.762205	0.0148	1.78
rs11713634	3:194340849-194340849	A	CPN2	ENSG00000178772	COVID-19 Hospitalized vs Tested not Hospitalized	1	NHGRI-EBI_GWAS_catalog	rs11713634	1		0.3562	2.165	1	0	0.448306	0.2165	1.66

## Sheet: Excluded_Traits
Excluded_Annotation
Apolipoprotein D Levels
Complement C1S Subcomponent Analyte X20203.45 Levels
Complement Component C7 Levels
Femur Bone Mineral Density X Serum Urate Levels Interaction
Kallikrein-14 Levels
Monocyte Percentage of White Cells
Neutrophil Count
Phenotype not specified
Serine/threonine-protein Kinase N1 Levels
Serum Levels of Protein A4gnt
Serum Levels of Protein C7
Serum Metabolite Levels Cms
Tnf-related Activation-induced Cytokine Levels
